# Supplementary material for: Exosomes released from pancreatic cancer cells enhance angiogenic activities via dynamin-dependent endocytosis in endothelial cells in vitro
Source: Sci Rep. 2018 Aug 10;8:11972. doi: 10.1038/s41598-018-30446-1 (PMC6086824; doi:10.1038/s41598-018-30446-1)
Supplement: Supplementary file 2 — Supplementary Table S1 [file 41598_2018_30446_MOESM2_ESM.xlsx]

## Sheet: Supplementary Table S1
Supplementary Table S1. Up- and down-redulated genes (FC>1.5) in HUVECs treated with exosomes released from PK-45H cells.
ProbeName	FC ([treated] vs [not-treated])	Log FC ([treated] vs [not-treated])	Regulation ([treated] vs [not-treated])	GeneSymbol	Description	Sequence	EnsemblID	EntrezGeneID	GenbankAccession	GeneName	GenomicCoordinates	Go	RefSeqAccession	TIGRID	UniGeneID
A_33_P3246448	1.77925	0.83127	up	KCNE4	Homo sapiens potassium voltage-gated channel, Isk-related family, member 4 (KCNE4), mRNA [NM_080671]	GCAAGTCTCTCTGCACCTATTAAAAAGTGATGTATATACTTCCTTCTTATTCTGTTGAGT	ENST00000604125	23704	NM_080671	potassium voltage-gated channel, Isk-related family, member 4	chr2:223920197-223920256	GO:0005249|GO:0016021	NM_080671	THC2655788	Hs.348522
A_33_P3319925	2.72615	1.44686	up	IRG1	Homo sapiens immunoresponsive 1 homolog (mouse) (IRG1), mRNA [NM_001258406]	AGAAGACCTAGAAGACTGTTCTGTGTTAACTACACTTCTCAAAGGACCCTCTCCACCAGA	ENST00000449753	730249	NM_001258406	immunoresponsive 1 homolog (mouse)	chr13:77532009-77532068	GO:0034144|GO:0035458|GO:0072573|GO:0007566|GO:0019543|GO:0047547|GO:0002760|GO:0006952|GO:0032088|GO:0005739|GO:0071222|GO:0006954|GO:0071346|GO:0047613|GO:0050728|GO:0071393|GO:0071356|GO:0071347|GO:0008152|GO:2000379|GO:0071219|GO:0032480|GO:0034136|GO:0045824	NM_001258406	THC2656352	Hs.160789
A_33_P3788124	1.73307	0.793328	up	PWRN1	Homo sapiens Prader-Willi region non-protein coding RNA 1 (PWRN1), long non-coding RNA [NR_026646]	CTTTTGAGCCACTAAGCTACATGGTAATAGGCTATGCTTCAATAAACAATAATACACTTG	ENST00000562501	791114	NR_026646	Prader-Willi region non-protein coding RNA 1	chr15:24832860-24832919		NR_026646	NP1154364	Hs.720900
A_33_P3261373	1.95501	0.96718	up		olfactory receptor, family 4, subfamily C, member 5 [Source:HGNC Symbol;Acc:14702] [ENST00000319813]	GAAAAATGCCATGAAGCAGCTCTGGAGCCAAATAATCTGGGGTAACAATTTGTGTGATTA	ENST00000319813				chr11:48387097-48387038			NP511499
A_21_P0005185	1.82505	0.867939	up	XLOC_005939	BROAD Institute lincRNA (XLOC_005939), lincRNA [TCONS_00012833]	AAGGAAGAGGCTAGTCCAGAACCACCACGTGGACATCTTCTGTGAAGGCCCTGGGGTGAA					chr6:169828921-169827791
A_21_P0013668	2.25995	1.17629	up	SPATA31C2	Homo sapiens SPATA31 subfamily C, member 2 (SPATA31C2), mRNA [NM_001166137]	TAAAATTACTTAGTGCCTCATCACTAAACACCCCCAGCTCCACACCATGGGTGTTGGATA	ENST00000602681	645961	NM_001166137	SPATA31 subfamily C, member 2	chr9:90749849-90749790		NM_001166137	NP1245438	Hs.632070
A_19_P00803093	2.75078	1.45984	up	XLOC_005077	BROAD Institute lincRNA (XLOC_005077), lincRNA [TCONS_00011082]	TTTGTAAAGAGCAATAACATAAATCTCTGCATAGGCAAATTGAAAGGAAATCAGACAAAA					chr5:169618635-169618576			THC2728684
A_33_P3227225	1.73196	0.792404	up			AAACTGTGACTGGTATTTATTGCACCCAGAGAACCCGGCAGGGCGGTGTGGCTCCATAGG					chr2:132056513-132056454
A_33_P3354678	1.739	0.798255	up	TRIM78P	Homo sapiens TRIpartite motif protein pseudogene mRNA sequence. [AF230412]	CAGAAGCACAGTTTCTTCCTTCTAAAATGAAATAATTAACCTCTCCCTGTCTACATTCTT		117852	AF230412	tripartite motif containing 78, pseudogene	chr11:5687534-5687593				Hs.742023
A_21_P0001890	-1.75111	-0.80827	down	LINC01102	Q6USY1_ARNIM (Q6USY1) Mixed-lineage leukemia-like protein (Fragment), partial (10%) [THC2635041]	TCATTTGGTAAATATGCCACAGCCTCACATAAGGAAGAGGAAAATGGCAGTGTGGGCCAT	ENST00000414442	150568		long intergenic non-protein coding RNA 1102	chr2:105052469-105052528			THC2635041
A_33_P3228014	1.58245	0.662158	up	SCGB1D4	Homo sapiens secretoglobin, family 1D, member 4 (SCGB1D4), mRNA [NM_206998]	GATCTTCACTAAAAATTGTAAAGGTTTCAACACGTTGCTTTAATAAATCACTTGCCCTGC	ENST00000358585	404552	NM_206998	secretoglobin, family 1D, member 4	chr11:62063813-62063754	GO:0005576	NM_206998	THC2482461	Hs.473247
A_21_P0014742	1.52192	0.605897	up		Homo sapiens cDNA clone IMAGE:4797829. [BC045168]	CTATGTTATACACTTTGGCTCTTGGTTTTCTCTCTAAGGAATAACTCATGAAGAACATTC			BC045168		chr1:169459009-169459068			THC2634271	Hs.283928
A_33_P3349661	2.05858	1.04165	up	PCDH9	Homo sapiens protocadherin 9 (PCDH9), transcript variant 1, mRNA [NM_203487]	AAATCTGAAGTCTTATAAGCAAGCAGGAGGTGCTACTGAGAGTCCTAAGGAGCACCAACT	ENST00000328454	5101	NM_203487	protocadherin 9	chr13:66878850-66878791	GO:0005886|GO:0005509|GO:0016021|GO:0007156	NM_203487	THC2734738	Hs.654709
A_21_P0010319	2.03443	1.02462	up	XLOC_014042	BROAD Institute lincRNA (XLOC_014042), lincRNA [TCONS_00029272]	ATAAATCCAGGGACTTGCACGGCAAAAGGCATCTCAAAGACCAACTGTTGATACCCTCTT					chr21:27805057-27804998
A_21_P0001204	3.39044	1.76147	up			ACTGCAGAAAGGATGATCTTTTGATCATCCAAATCCTAATCAAATTATGGATGAAATGGC	ENST00000432976				chr1:188674827-188674768
A_23_P44264	-2.05726	-1.04073	down	EMX2	Homo sapiens empty spiracles homeobox 2 (EMX2), transcript variant 1, mRNA [NM_004098]	TCCAAGATCATAGACTTACTAAAGAGAGTGACAAATGCTTCCTTAATGTCTTCTATACCA	ENST00000553456	2018	NM_004098	empty spiracles homeobox 2	chr10:119308881-119308940	GO:0005515|GO:0021542|GO:0021846|GO:0000976|GO:0003700|GO:0042493|GO:0005634|GO:0007275|GO:0009952|GO:0003677|GO:0021796|GO:0030182|GO:0072001|GO:0021885	NM_004098	THC2472457	Hs.202095
A_33_P3424489	1.63084	0.705619	up		immunoglobulin lambda variable 3-25 [Source:HGNC Symbol;Acc:5908] [ENST00000390305]	TGGTACCAGCAGAAGCCAGGCCAGGCCCCTGTGCTGGTGATATATAAAGACAGTGAGAGG	ENST00000390305		S73129		chr22:23029555-23029614			NP084490	Hs.449585
A_21_P0004017	2.31521	1.21114	up	XLOC_004428	BROAD Institute lincRNA (XLOC_004428), lincRNA [TCONS_00009425]	TAAATTTTTCTCCAAAGAATGCATATACCTCTGACTGATTTAGGAAAAGGGCCGCAAACA					chr5:73407999-73408058
A_33_P3379526	1.85453	0.891053	up		Homo sapiens cDNA FLJ45698 fis, clone FEBRA2017811. [AK127601]	ATATACATACGCACATACACACGTATATATACAGGCACACACATACCCACATGCCGTGTG			AK127601		chr12:50271558-50271499			NP850940	Hs.689518
A_21_P0012132	1.85132	0.888554	up	XLOC_014512	BROAD Institute lincRNA (XLOC_014512), lincRNA [TCONS_l2_00016423]	ATTTATTGAATGAAGACATGAATTTAACCCTGCAGGCCTAGGTGGGAGCTTCCAGTGCCT					chr20:1399580-1398164				Hs.742715
A_33_P3265679	1.88029	0.910956	up	LOC389199	PREDICTED: Homo sapiens uncharacterized LOC389199 (LOC389199), misc_RNA [XR_112616]	AACGTAATCCCATTCACTCGTTCATCTTGTAGTCATTCAGCAAACATTTGGAAGCACGTA		389199	XR_112616	uncharacterized LOC389199	chr4:7941964-7942023		XR_112616	THC2487143	Hs.529369
A_21_P0000880	4.3836	2.13212	up	SPAG5-AS1	Homo sapiens SPAG5 antisense RNA 1 (SPAG5-AS1), long non-coding RNA [NR_040012]	CCTATAAAGACAGATTTTGCCCCATCTACTATAATAAACCTTTCTCAGAAGTCTACTAGA	ENST00000414744	100506436	NR_040012	SPAG5 antisense RNA 1	chr17:26944336-26944395		NR_040012	THC2617138	Hs.743630
A_24_P187056	2.44226	1.28822	up	ANKRD20A12P	Homo sapiens ankyrin repeat domain 20 family, member A12, pseudogene (ANKRD20A12P), non-coding RNA [NR_046228]	TGGATGAGACACAGGTCCCAAAAAAGAAATTATTTCAAGTGGAAAGTCAATTTGATGATC	ENST00000369381	100874392		ankyrin repeat domain 20 family, member A12, pseudogene	chr1:142711308-142700309		NR_046228		Hs.648245
A_21_P0002784	1.85217	0.889216	up		AV684728 GKC Homo sapiens cDNA clone GKCDMD06 5', mRNA sequence [AV684728]	AAAGAACTAGTTCCAACCAGTCGATTGAACCACTCAGCACAGCTTCTAAAAGAGGACTCC	ENST00000498457				chr3:153091686-153091745				Hs.735885
A_23_P122508	1.51823	0.602387	up	DPCR1	Homo sapiens diffuse panbronchiolitis critical region 1 (DPCR1), mRNA [NM_080870]	AGGGACTGAGGGCAGAGTCTCTGGGTTTCAGGACAGCATTATGTTATTTCCATTCACTAT	ENST00000414703	135656	NM_080870	diffuse panbronchiolitis critical region 1	chr6:30921282-30921341	GO:0016021	NM_080870	THC2476724	Hs.631993
A_23_P114883	1.78512	0.836024	up	FMOD	Homo sapiens fibromodulin (FMOD), transcript variant 1, mRNA [NM_002023]	CCAGGGCTCTTCAGAAAGCATCTGCATGTGAACACCATCATGCCTTTATAAAGGATCCTT	ENST00000354955	2331	NM_002023	fibromodulin	chr1:203309874-203309815	GO:0005796|GO:0005975|GO:0005578|GO:0005576|GO:0044281|GO:0005615|GO:0042339|GO:0031012|GO:0007181|GO:0018146|GO:0030198|GO:0042340|GO:0030203|GO:0043202	NM_002023	THC2532654	Hs.519168
A_33_P3857091	1.72754	0.788717	up	LOC286114	Homo sapiens uncharacterized LOC286114 (LOC286114), long non-coding RNA [NR_033894]	ACTTTGCAGTGAGTGCAAACCGTAGTAATTACAAAGTGTGAATTAAAAACCCAAAATGCT	ENST00000522604	286114		uncharacterized LOC286114	chr8:20852571-20852630		NR_033894	THC2666848	Hs.651884
A_33_P3404480	1.64546	0.718489	up	MPP4	Homo sapiens membrane protein, palmitoylated 4 (MAGUK p55 subfamily member 4) (MPP4), mRNA [NM_033066]	TTTTGATCATGTGATTGTGAATGACAGCTTGCACGATGCATGTGCCCAGTTGTTGTCTGC	ENST00000359962	58538	NM_033066	membrane protein, palmitoylated 4 (MAGUK p55 subfamily member 4)	chr2:202510065-202510006	GO:0042734|GO:0005737|GO:0035418	NM_033066	NP384664	Hs.63085
A_33_P3357431	1.57898	0.65899	up		Uncharacterized protein [Source:UniProtKB/TrEMBL;Acc:Q5VZ43] [ENST00000317652]	TTCCATCCCCAGCCTGACAGCATGAACAGTGAAGTCCAAGATAGAGCCAGCTGTCGCTGG	ENST00000317652		AK097866		chr20:60293941-60293882			THC2485702	Hs.683806
A_21_P0003254	-2.1345	-1.0939	down	XLOC_002878	BROAD Institute lincRNA (XLOC_002878), lincRNA [TCONS_00007007]	GAATGGAAGTCTCTTAAACTCAGGAGGTTGATCATGTGCAAAAGAAACAATGACAAGATA					chr3:152369751-152376294
A_21_P0002274	1.52493	0.608747	up	XLOC_001637	BROAD Institute lincRNA (XLOC_001637), lincRNA [TCONS_00003825]	CCAGAACCATGGGGACTGAACAGGATTACTACAGAGCAGCAAAGAAGTGGGGCACCAAAG					chr2:118802258-118802317
A_33_P3312601	1.91512	0.937434	up	AADACL4	Homo sapiens arylacetamide deacetylase-like 4 (AADACL4), mRNA [NM_001013630]	TCAAAGCCCCAACATATAAGATCTGTGCAGAATAAATGCCAACAACTGGTCATACCGTCA	ENST00000376221	343066	NM_001013630	arylacetamide deacetylase-like 4	chr1:12727038-12727097	GO:0016787|GO:0016021	NM_001013630	THC2661558	Hs.209954
A_21_P0003091	2.87603	1.52408	up	XLOC_002996	BROAD Institute lincRNA (XLOC_002996), lincRNA [TCONS_00006378]	GGAGCTGGTATTGGTGTTTCTAGTTGAGGGTCGTGGTATTTCCAGGGTTTCACAGAGGCC					chr3:195376188-195376247			THC2503819
A_23_P61042	2.35345	1.23478	up		immunoglobulin heavy constant alpha 2 (A2m marker) [Source:HGNC Symbol;Acc:5479] [ENST00000390539]	GAGTTGAAGACCCCACTAACCGCCAACATCACAAAATCCGGAAACACATTCCGGCCCGAG	ENST00000390539		S55735		chr14:106053930-106053649			NP1154471	Hs.699841
A_23_P110624	1.78609	0.836806	up	CTNND2	Homo sapiens catenin (cadherin-associated protein), delta 2 (CTNND2), mRNA [NM_001332]	TCTAGGCTTCAGGTTGCATTGGGGTTCCTCTGTACAGCAAGATGTTTCTTGCCTTTTGTT	ENST00000513588	1501	NM_001332	catenin (cadherin-associated protein), delta 2	chr5:10973143-10973084	GO:0005515|GO:0006355|GO:0005634|GO:0007275|GO:0006351|GO:0007165|GO:0005737|GO:0005912|GO:0048167|GO:0043204|GO:0007612|GO:0007155|GO:0001763|GO:0007158	NM_001332	THC2468526	Hs.314543
A_33_P3325808	-5.33806	-2.41632	down			TTCACTGAGGCCAAGTGCAATATGAATGACCTGGTGTTTGCCTACCAACAGTACCATGAT					chr7:134419765-134419706
A_23_P146146	1.942	0.957546	up	ATP6V0D2	Homo sapiens ATPase, H+ transporting, lysosomal 38kDa, V0 subunit d2 (ATP6V0D2), mRNA [NM_152565]	AGTAAGCCACACTATATCTTCATGAGTTGCAAATCCATGGAAACACAGTAAACCAGCCCT	ENST00000285393	245972	NM_152565	ATPase, H+ transporting, lysosomal 38kDa, V0 subunit d2	chr8:87165305-87165364	GO:0005515|GO:0008286|GO:0051701|GO:0015078|GO:0055085|GO:0006879|GO:0033572|GO:0016324|GO:0016020|GO:0015991|GO:0030670|GO:0090382|GO:0005769|GO:0010008|GO:0016471|GO:0033179	NM_152565	THC2475445	Hs.436360
A_21_P0013214	2.42888	1.28029	up	XLOC_014512	BROAD Institute lincRNA (XLOC_014512), lincRNA [TCONS_l2_00025932]	CCATGCTGCACAATTGACTCTCACAATTGAAACAAGATAAAGAGATGGACATTTTAGCAA					chr7:63545906-63545965
A_33_P3255314	2.75816	1.46371	up	FLJ26245	Homo sapiens uncharacterized LOC400533 (FLJ26245), long non-coding RNA [NR_033985]	AAACAATAGTTACTTCTGTGAGATGAATGGAAACTATGTTCCAATGGGATCCAAAATGTC	ENST00000562769	400533	NR_033985	uncharacterized LOC400533	chr16:34989846-34989905		NR_033985	THC2684345	Hs.499135
A_21_P0005037	-1.7976	-0.846072	down	XLOC_005774	BROAD Institute lincRNA (XLOC_005774), lincRNA [TCONS_00012217]	GAAAAATATGGATCCCCATCCATGTACCTTTGCTCAACTGTCCTCAGACCAGATCCAGAA					chr6:82648044-82555619			THC2650218
A_23_P36187	1.7051	0.769854	up	SYT8	Homo sapiens synaptotagmin VIII (SYT8), mRNA [NM_138567]	TCCAGCTCATGCTGAACCAGAGGAAGTGGAAGAAGAGAAAGACAGCCACCAAAAAGGGCA	ENST00000535046	90019	NM_138567	synaptotagmin VIII	chr11:1858202-1858261	GO:0005215|GO:0005886|GO:0001669|GO:0016021|GO:0007340|GO:0048306|GO:0008021	NM_138567	NP167084	Hs.161031
A_23_P82762	2.20232	1.13902	up	ZNF596	Homo sapiens zinc finger protein 596 (ZNF596), transcript variant 1, mRNA [NM_001042416]	CACTTCTATAATAGATCAGAATTCACATGGTGTAGAACTCTCAATGACATGAATGGAGGG	ENST00000398612	169270	NM_001042416	zinc finger protein 596	chr8:196946-197005	GO:0006355|GO:0005634|GO:0003677|GO:0046872|GO:0006351	NM_001042416	THC2474722	Hs.591388
A_33_P3341269	1.58239	0.662109	up			TATGACATTATATTGATTAAGGTGAGTACAGACAGCCCAAATCATGGGGAGGGGCCTCCA					chr19:040176272-040176331			THC2670244
A_33_P3340264	3.3757	1.75519	up			ATATGGTAATTCAGGAAAGGATTTGGAAGACCTAAGCCTGTACCCTTACCCCAAGGCAAC					chr11:017668151-017668210
A_21_P0013519	-1.80579	-0.852627	down	XLOC_014512	BROAD Institute lincRNA (XLOC_014512), lincRNA [TCONS_l2_00028266]	ACACTGGTGACTCCACTAGGAACTCTCAGCGTCCTAATATTACCAAATCACTCTTGGTGA					chr8:82530227-82526040
A_21_P0009956	1.85837	0.894038	up			AACCATCACAATAGCCTTCCGCCTTCTCAGTGGGAGTACGAGTGACCCTGCAGCAGAAGG	ENST00000428529				chr20:42523721-42523780			THC2735678	Hs.130555
A_21_P0008718	-1.74725	-0.805087	down		zv51f10.r1 Soares_testis_NHT Homo sapiens cDNA clone IMAGE:757195 5' similar to contains element PTR5 repetitive element ;, mRNA sequence [AA496136]	TTAATAAACCCCACAGCCTGAATAGCAGCTACTAGGGTAGTGCCAGTGGATGTATATGGA	ENST00000565706				chr15:34947938-34947879			THC2653538	Hs.569462
A_21_P0007314	1.89931	0.925477	up	XLOC_009365	BROAD Institute lincRNA (XLOC_009365), lincRNA [TCONS_00019568]	GGTGTTCTGACAAATTGACAGTTTTCCACTTTCCTAAGAAGAAGAAATGGCCAAATCCCA					chr11:7013124-7009115
A_21_P0009225	2.23651	1.16125	up	XLOC_012116	BROAD Institute lincRNA (XLOC_012116), lincRNA [TCONS_00025313]	ATGTGTGCTGCAAAAGATCCCTATCACGTCCTCGACTTTCCTGCAAGAGGCAGATTATTA					chr17:14277530-14285152
A_21_P0008647	1.50562	0.590358	up	LOC145837	Homo sapiens uncharacterized LOC145837 (LOC145837), long non-coding RNA [NR_026979]	GCCCTCCTACACTCCACCTTGGAGAGACCCAGAAAAGAACAAGCTTCATTTGTAAAAAAG	ENST00000559029	145837	NR_026979	uncharacterized LOC145837	chr15:69855550-69855609		NR_026979	THC2613233	Hs.410126
A_33_P3233620	1.99247	0.994561	up		Homo sapiens mRNA; cDNA DKFZp313A047 (from clone DKFZp313A047) [CR749405]	GCAGAGGAAAGGGAACGTTTACACACTGTTGGTCGAAATGTAAATTAAAATGTAAATGTA			CR749405		chr11:117896151-117896092			NP1276498	Hs.640475
A_23_P7535	1.69617	0.762285	up	HRH2	Homo sapiens histamine receptor H2 (HRH2), transcript variant 2, mRNA [NM_022304]	GGATGGGCTGGTCACCTTCTACCTCCCGCTACTGATCATGTGCATCACCTACTACCGCAT	ENST00000231683	3274	NM_022304	histamine receptor H2	chr5:175110791-175110850	GO:0003382|GO:0005886|GO:0048565|GO:0001697|GO:0004969|GO:0001698|GO:0006955|GO:0045907|GO:0005887|GO:0007187|GO:0048167|GO:0048732|GO:0008542|GO:0007613	NM_022304	NP384333	Hs.247885
A_21_P0012632	1.55962	0.641195	up	XLOC_014512	BROAD Institute lincRNA (XLOC_014512), lincRNA [TCONS_l2_00020874]	GTCTCATGGTCAAGTAGCAACAGAGCTAAATCTATTCCTAAGAGTTCTTTTTCTATGAAC					chr4:171915843-171915902
A_33_P3318002	4.37233	2.1284	up	PCDHA4	Homo sapiens protocadherin alpha 4 (PCDHA4), transcript variant 2, mRNA [NM_031500]	AGGGACAGAGAAGATCAGCTGCAGACAACTGAGGAATCCTTTGCAAAGGTTAGTGTATAA	ENST00000356878	56144	NM_031500	protocadherin alpha 4	chr5:140189110-140189169	GO:0005887|GO:0005509|GO:0007155|GO:0007156|GO:0007399	NM_031500		Hs.199343
A_33_P3237364	1.77682	0.829294	up		Q66KU4_XENLA (Q66KU4) MGC85430 protein, partial (53%) [THC2701256]	GAAAGTGGCCACAAAGAAGGACTGAGGCCCCATACCCTATCCATAAAACCTTCACAGAAA					chr3:041997231-041997290			THC2701256
A_21_P0003880	4.15185	2.05375	up	XLOC_003840	BROAD Institute lincRNA (XLOC_003840), lincRNA [TCONS_00008988]	AATGCAGCTACTAATAACACTGATTTTACTTCAGGCAAGAGAAACAGAGCCTCTCATTTT					chr4:190497509-190497568
A_33_P3846177	3.77609	1.91689	up	B4GALNT1	Homo sapiens beta-1,4-N-acetyl-galactosaminyl transferase 1 (B4GALNT1), transcript variant 1, mRNA [NM_001478]	TCTTAGTTGTGTCTCTGCAATGCTGTGGGCACAAAGGAAGGGGCACCAGAGTCCCTGTGC	ENST00000552468	2583	NM_001478	beta-1,4-N-acetyl-galactosaminyl transferase 1	chr12:58020014-58019955	GO:0030173|GO:0016020|GO:0006687|GO:0005886|GO:0019915|GO:0005975|GO:0003947|GO:0001574|GO:0006486|GO:0007283|GO:0030259	NM_001478	THC2483661	Hs.159481
A_21_P0012394	4.24477	2.08568	up	XLOC_014512	BROAD Institute lincRNA (XLOC_014512), lincRNA [TCONS_l2_00018857]	TGCGAGTCATCAGGTGAGGAGAAAGACTGAAAACGATGAGAAACAGCAACTAAGACACAA					chr3:129931219-129931278			THC2503284	Hs.737528
A_24_P98006	1.75123	0.808369	up	MCHR2	Homo sapiens melanin-concentrating hormone receptor 2 (MCHR2), transcript variant 1, mRNA [NM_001040179]	CTATAAAAAATGTCAGTTTTATATGGTCCAATACTAATACCCTCAACAACTAAGCCCCAC	ENST00000281806	84539	NM_001040179	melanin-concentrating hormone receptor 2	chr6:100368382-100368323	GO:0005886|GO:0004930|GO:0016021	NM_001040179	THC2538455	Hs.591342
A_21_P0004081	-2.14685	-1.10222	down		DB054543 TESTI2 Homo sapiens cDNA clone TESTI2045424 5', mRNA sequence [DB054543]	TCTGAAGAAGACTTCCGATATTAGGTTGCCTGGGCCCAGCTTGAATCAGGCACCCCCAGC	ENST00000503218				chr5:178882545-178882604				Hs.590334
A_33_P3349404	1.67598	0.745009	up	CECR2	Homo sapiens cat eye syndrome chromosome region, candidate 2 (CECR2), mRNA [NM_031413]	AACAAATTGGCACTAGAAGTGGAATAAGAGGACCTTTCCAGGAAATGTACAGACCATCAG	ENST00000262608	27443	NM_031413	cat eye syndrome chromosome region, candidate 2	chr22:18029194-18029253	GO:0005515|GO:0060122|GO:0005719|GO:0043044|GO:0001843|GO:0097194|GO:0005634|GO:0001842|GO:0000910|GO:0006309|GO:0007010|GO:0090102|GO:0016192	NM_031413	NP500153	Hs.658723
A_33_P3303444	2.73016	1.44898	up	AFM	Homo sapiens afamin (AFM), mRNA [NM_001133]	CGCAAATGTAGTGGATAAGTGCTGCAAAGCAGAGAGTCCTGAAGTCTGCTTTAATGAAGA	ENST00000226355	173	NM_001133	afamin	chr4:74367576-74367635	GO:0051180|GO:0005576|GO:0008431|GO:0005615	NM_001133	THC2473422	Hs.168718
A_33_P3330911	2.97734	1.57403	up	BCAS1	Homo sapiens breast carcinoma amplified sequence 1 (BCAS1), mRNA [NM_003657]	AAATGATTTGGGAAAACAATTGCTTTTGAGGCTCAGTGACAACGGCAAAGATTACAACTT	ENST00000395961	8537	NM_003657	breast carcinoma amplified sequence 1	chr20:52560576-52560517	GO:0005737	NM_003657	THC2464285	Hs.400556
A_21_P0000105	-2.24849	-1.16896	down	MTRNR2L5	Homo sapiens MT-RNR2-like 5 (MTRNR2L5), mRNA [NM_001190478]	TATCTATTTAGCATTTTTCCCAGTATGAAAGGATATGAGAAACCGGGCCCACTTCACAAA	ENST00000512524	100463289	NM_001190478	MT-RNR2-like 5	chr10:57360429-57360488	GO:0005737|GO:0005576	NM_001190478		Hs.727204
A_21_P0003248	-1.63844	-0.712318	down	XLOC_002773	BROAD Institute lincRNA (XLOC_002773), lincRNA [TCONS_00006932]	CCTGATTTAAAATAGCTTTGCAGATGTTTTAGGTAAATAGCAGCAAGCGAACAATACCAA					chr3:117438963-117439022
A_21_P0004336	2.0186	1.01335	up	XLOC_004636	BROAD Institute lincRNA (XLOC_004636), lincRNA [TCONS_00010174]	TTTATGGACAAAATGCTACTACCTTCACTTACACCCTCCCTAGAGATCTCCCAAAGAAGG					chr5:172247743-172247802
A_21_P0008126	-2.97714	-1.57393	down	XLOC_010517	BROAD Institute lincRNA (XLOC_010517), lincRNA [TCONS_00021922]	GAAAAATTAGGGAGGATCTGCTGCCTAACCTTCAAACAAATATTTTGGAATTGTCTGAAT					chr13:114944255-114944314
A_33_P3388070	1.68414	0.752012	up		DB226000 TRACH3 Homo sapiens cDNA clone TRACH3018100 5', mRNA sequence [DB226000]	TTATCCACAGAAGCAAAACACACCCACACTCCCAGGAAGGAGGCGGCAAAGGACAGCTGC			DB226000		chr13:112111461-112111402				Hs.577832
A_33_P3338166	1.57878	0.658814	up	NUAK2	Homo sapiens NUAK family, SNF1-like kinase, 2 (NUAK2), mRNA [NM_030952]	GTCTCTACCTAATGGACCTCCGTGGCCAAAAAGTACCATTAAAACCAGAAAGGTGATTGG	ENST00000367157	81788	NM_030952	NUAK family, SNF1-like kinase, 2	chr1:205271252-205271193	GO:0005515|GO:0043066|GO:0030036|GO:0000287|GO:0004674|GO:0006915|GO:0006468|GO:0042149|GO:0005524	NM_030952	THC2463956	Hs.497512
A_21_P0002728	1.7755	0.828228	up			AGCTTGATCAATGCTAATTCCTGATCAAGTCAACCCAATATCCAGCATCAATTAGATAAT	ENST00000453361				chr3:18788816-18788875
A_33_P3255001	3.17278	1.66575	up	LINC00691	Homo sapiens long intergenic non-protein coding RNA 691 (LINC00691), long non-coding RNA [NR_026834]	AAGAGTGTTTGGTTCCTGCTGTATTATCAATGCCTGTCAGTAAAACATAATGTTTAACAC	ENST00000432505	152024		long intergenic non-protein coding RNA 691	chr3:24141524-24141465		NR_026834	THC2501777	Hs.385606
A_21_P0005042	1.78611	0.836818	up	XLOC_005784	BROAD Institute lincRNA (XLOC_005784), lincRNA [TCONS_00012226]	TGTGGCCTTTTATATCTACCAAAATCCAGGACTAGTTTAGAAAAGAAATTACAGCAGCAT					chr6:95256357-95256298
A_21_P0010700	3.26412	1.70669	up			AAATGACACCTTTGAAGTTGTGTATCGAGCTGGGGGATGTAAAGGGAGGAGAAGAAAGAA	ENST00000432922				chr1:38568152-38569260				Hs.585418
A_23_P11081	2.49064	1.31652	up	AKAP4	Homo sapiens A kinase (PRKA) anchor protein 4 (AKAP4), transcript variant 1, mRNA [NM_003886]	CCCAATACACTTGAGCAGTTGCCTGTGAATGTAAGAGGTGTCAACAAACTGGGAAATAAA	ENST00000376064	8852	NM_003886	A kinase (PRKA) anchor protein 4	chrX:49955496-49955437	GO:0005952|GO:0030018|GO:0048471|GO:0031514|GO:0006928|GO:0097228|GO:0030317|GO:0007338|GO:0007165|GO:0008104|GO:0030030|GO:0007178|GO:0005856|GO:0051018	NM_003886	NP1133468	Hs.97633
A_32_P55840	1.58398	0.663553	up	C6orf100	Homo sapiens chromosome 6 open reading frame 100 (C6orf100), long non-coding RNA [NR_103538]	TTCGCAAAGTCCAGACTCAATTGCCTTCGCAGCCCTTAAAGTTTCCTTAGGAAGGTCTGT	ENST00000377186	729583	NR_103538	chromosome 6 open reading frame 100	chr6:28912099-28912158		NR_103538	THC2719635	Hs.453549
A_33_P3366575	-1.57148	-0.652127	down	NXT2	Homo sapiens nuclear transport factor 2-like export factor 2 (NXT2), transcript variant 1, mRNA [NM_018698]	CCTTTTCTAGCAGCTGCCAGTTTGGAGCATTGCCCTCTAAGAGCTTTAAAACTATTTTTT	ENST00000372103	55916	NM_018698	nuclear transport factor 2-like export factor 2	chrX:108786050-108786109	GO:0005737|GO:0005634|GO:0051028|GO:0015031	NM_018698	THC2477208	Hs.25010
A_21_P0003418	1.52527	0.609066	up		BX101262 Soares_NFL_T_GBC_S1 Homo sapiens cDNA clone IMAGp998N034537, mRNA sequence [BX101262]	TGCAAGAAGATTCCAAACACATTTTGCCTCAAGTCACCTCAAGTTTCTAATCTTCCTGCT	ENST00000507949				chr4:152865023-152865082			THC2775538	Hs.738222
A_33_P3287690	3.23558	1.69402	up	CNOT2	CCR4-NOT transcription complex, subunit 2 [Source:HGNC Symbol;Acc:7878] [ENST00000551483]	GCTTCAAGCATTCTAGATATAACCTCCATCTGAGCATAATGAAAAGACAAGTTATATCGT	ENST00000551483	4848	AK129966	CCR4-NOT transcription complex, subunit 2	chr12:70728827-70728886	GO:0005515|GO:0010467|GO:0001104|GO:0016070|GO:0006357|GO:0016071|GO:0001226|GO:0005634|GO:0031047|GO:0000122|GO:0001829|GO:2000036|GO:0030014|GO:0006417|GO:0005829|GO:0004535|GO:0005737|GO:0010606|GO:0033147|GO:0000289|GO:0000288		THC2487171	Hs.133350
A_21_P0010355	1.82005	0.863979	up		DB089380 TESTI4 Homo sapiens cDNA clone TESTI4037937 5', mRNA sequence [DB089380]	GACTGGCACTCCTAACCCTCCATCCTTAACAGGGCGTTTTGCAAAAGGAGGGGAGATTTG	ENST00000452505				chr22:33512221-33512280			THC2689779	Hs.637171
A_23_P83184	1.74458	0.802876	up	LCN6	Homo sapiens lipocalin 6 (LCN6), mRNA [NM_198946]	CCTGATAAAGCGAAACTCCGGATGGGTGTTTGAGAATCCCTCAATAGGCGTGCTGGAGCT	ENST00000341206	158062	NM_198946	lipocalin 6	chr9:139640336-139639714	GO:0007338|GO:0005576	NM_198946	THC2482042	Hs.522504
A_21_P0007598	2.53898	1.34425	up	XLOC_009826	BROAD Institute lincRNA (XLOC_009826), lincRNA [TCONS_00020509]	TGCCCAGGTTCTTCAGTTTTGAGAAAAGGAAAACCAGTAACACAAAATTCAATACTTTTC					chr12:89972067-89972126
A_33_P3229012	-1.69319	-0.759743	down			TTTCTAGGAAAGGTTGTGCCTGCTGCTGAAACTCCGGGCTCTCCAGGAGCTCATCCAGCA					chrUn_gl000225:000078890-000078949
A_21_P0014097	1.56516	0.646306	up			CTCATTAACATCCTTGTCCCTTGGGATAAATTAAATCAGCAAACTAAAGTGCTATGTAAC					chr2:206982965-206983024			THC2529005
A_33_P3483909	1.91457	0.937024	up		long intergenic non-protein coding RNA 610 [Source:HGNC Symbol;Acc:23262] [ENST00000355500]	GTGATTAGTTCTGATGACTACTGACACCTGTCATTGGAACCAAAAGATTCCTCTTTTGCT	ENST00000355500		AK127155		chr11:36291254-36291195			THC2487562	Hs.99443
A_33_P3276630	2.93915	1.5554	up	DYNLRB2	dynein, light chain, roadblock-type 2 [Source:HGNC Symbol;Acc:15467] [ENST00000338542]	GCAAGACAGCTGACTGCCTTCCAGAGAAAAAGTGGCCAACAAATCACAATAAAAGATTAG	ENST00000338542	83657	BC054892	dynein, light chain, roadblock-type 2	chr16:80581681-80581740	GO:0005874|GO:0006810|GO:0005868|GO:0003777|GO:0007018		THC2489705	Hs.98849
A_19_P00316657	-1.91332	-0.936079	down		Homo sapiens cDNA clone IMAGE:5109562, **** WARNING: chimeric clone ****. [BC040150]	GGCAAGCACACGATCTAGAGATACATCTTATTGCGATTTTTCACAAAAATCAAAAGAAGA			BC040150		chr8:128241165-128241106			THC2777566	Hs.343864
A_21_P0003293	2.09561	1.06737	up	XLOC_003211	BROAD Institute lincRNA (XLOC_003211), lincRNA [TCONS_00007229]	TAAAGAGAAGGTGGCAGGTATCAAAGGCAGGTGGTGACTCTTCCTATTGCTTTCTGATGT					chr3:108462221-108462162
A_23_P136413	-1.6871	-0.754549	down	MMP17	Homo sapiens matrix metallopeptidase 17 (membrane-inserted) (MMP17), mRNA [NM_016155]	GAGCCCCCCACATGGTGCCGCGGCACGTCCCCCCTGTGACGCGTTCCAGACCAACATGCA	ENST00000360564	4326	NM_016155	matrix metallopeptidase 17 (membrane-inserted)	chr12:132336244-132336301	GO:0005887|GO:0005509|GO:0006508|GO:0005578|GO:0008270|GO:0031225|GO:0043085|GO:0008047|GO:0004222	NM_016155	THC2473946	Hs.709245
A_21_P0002846	-3.36531	-1.75074	down			TAAACAGAGGAGGGATATATGCTCATACACTGTAAGAGATTGTCTCCAAAGGTGCCCCCT	ENST00000456335				chr3:40646305-40644660
A_32_P157213	-1.65833	-0.72973	down			GCATTCAGGGCTGTGTGGCCCAACATTCCAGCTCCTTGTTGAACCACACCAGACAAATTG					chr19:043877105-043877046
A_33_P3531373	1.50983	0.594387	up		PREDICTED: Homo sapiens uncharacterized LOC340340 (LOC340340), misc_RNA [XR_252283]	CTTTGAAAAACTATGTATCCCCTTGCACATTTTCAAGCAGACACCTAAGATTTTTCATCA	ENST00000602761		XR_252283		chr7:106423149-106423208		XR_252283	THC2627984	Hs.649292
A_23_P59285	2.15325	1.10652	up	GCM2	Homo sapiens glial cells missing homolog 2 (Drosophila) (GCM2), mRNA [NM_004752]	GCAGGAGGCAGGGAAATGTGAAATGGCAATGATCTCTTATTGAGTTGGGAGATTCACCTT	ENST00000379491	9247	NM_004752	glial cells missing homolog 2 (Drosophila)	chr6:10874189-10874130	GO:0006355|GO:0043066|GO:0071310|GO:0006874|GO:0005634|GO:0007275|GO:0003677|GO:0006351|GO:0030154|GO:0046872|GO:0043565|GO:0060017|GO:0030643	NM_004752	THC2476912	Hs.227098
A_23_P93217	1.5301	0.613626	up	SLC22A7	Homo sapiens solute carrier family 22 (organic anion transporter), member 7 (SLC22A7), transcript variant 2, mRNA [NM_153320]	AGTGAACTTCTCCTATTACGGCCTGAGTCTGGATGTGTCGGGGCTGGGGCTGAACGTGTA	ENST00000436107	10864	NM_153320	solute carrier family 22 (organic anion transporter), member 7	chr6:43269944-43270003	GO:0016323|GO:0035634|GO:0016020|GO:0005886|GO:0015347|GO:0005887|GO:0015711|GO:0055085	NM_153320	NP302336	Hs.485438
A_21_P0001079	2.63714	1.39898	up	XLOC_000625	BROAD Institute lincRNA (XLOC_000625), lincRNA [TCONS_00000424]	AGCAAGAATAAGTTACAATGAAACAATTACGGGTAAGGGAGAAGCTAGCTAGATTTCACT					chr1:234851702-234851761
A_21_P0006099	2.55855	1.35533	up			AGAAGCCATCAAGATGTTGCCTTTCTTGTACTGCCATTAAAAATGCAACATCTGGCTTTA	ENST00000446206				chr9:109377421-109377362			THC2744020
A_21_P0007864	2.0903	1.06371	up	LOC101927694	Homo sapiens uncharacterized LOC101927694 (LOC101927694), long non-coding RNA [NR_104648]	GCAGTAACATTCCAGCCTCAACTACAACAATACTTGTAGATGAATGGAGCTTCCACTGGA	ENST00000541258	101927694		uncharacterized LOC101927694	chr12:128605411-128605789		NR_104648	THC2629010	Hs.524849
A_24_P106624	-1.52587	-0.60963	down	MEOX2	Homo sapiens mesenchyme homeobox 2 (MEOX2), mRNA [NM_005924]	GGACATATTCTTGTACCACAGACAAAACAAATCTTATGTTGCATTTACTATCAACTGCTG	ENST00000262041	4223	NM_005924	mesenchyme homeobox 2	chr7:15651278-15651219	GO:0043565|GO:0005515|GO:0005737|GO:0003700|GO:0016607|GO:0007519|GO:0001757|GO:0008015|GO:0060021|GO:0060173|GO:0007275|GO:0001525	NM_005924	THC2470587	Hs.170355
A_33_P3340961	1.79989	0.847907	up	SH3GL3	Homo sapiens EEN-B2-L4 mRNA, complete cds. [AF036272]	TTAACAATATTGTCTTACAACCCGTGAACACAGAATGTCTTTCCAGTTATTTCCACTCTC		6457	AF036272	SH3-domain GRB2-like 3	chr4:49271538-49271479	GO:0005515|GO:0007165|GO:0031901|GO:0007417|GO:0042802|GO:0008289|GO:0006897		THC2492745	Hs.666365
A_21_P0002608	2.06182	1.04392	up	XLOC_001641	BROAD Institute lincRNA (XLOC_001641), lincRNA [TCONS_00004878]	CCTGTCCTACAGAAATGTAACAGGACCCACTGTGCACCTGCACTCTTCTAGACTCAGACG					chr2:121334884-121345836
A_33_P3344991	-2.23733	-1.16178	down		TBC1 domain family, member 3G [Source:HGNC Symbol;Acc:29860] [ENST00000586554]	GGCGGCCCCCATCCCATCTCAGGGCTAACCTTTCTCAGCTCCAGCAGAAAGCACCACCTC	ENST00000586554		AK122833		chr17:34501150-34501091			THC2504563
A_24_P79617	-2.41256	-1.27057	down	KIAA0040	Homo sapiens KIAA0040 (KIAA0040), transcript variant 2, mRNA [NM_014656]	TGAAAATGAAAAGTCTTGATGTAGTCAGATGGTTACTCTCTTAACATTAGGTATTACCCC	ENST00000423313	9674	NM_014656	KIAA0040	chr1:175126681-175126622		NM_014656	THC2602936	Hs.518138
A_19_P00319561	2.55505	1.35335	up	JPX	Homo sapiens JPX transcript, XIST activator (non-protein coding) (JPX), long non-coding RNA [NR_024582]	CACCACCATAATCTCCTGTGATCCCACGGAGCTGCAGTCAGAAGGGAGCAATGACAAGAA	ENST00000602772	554203		JPX transcript, XIST activator (non-protein coding)	chrX:73289101-73289160		NR_024582	THC2493313	Hs.648316
A_21_P0001263	1.61231	0.689127	up	XLOC_000055	BROAD Institute lincRNA (XLOC_000055), lincRNA [TCONS_00000840]	AAATACCAATATTAGATTAGGCAACTCTGCAAACAAAACCAAGGCCTGGCCAGCTGCCCA					chr1:12588513-12588572
A_33_P3314421	1.92368	0.943871	up		Homo sapiens cDNA FLJ14126 fis, clone MAMMA1002571. [AK024188]	GCCTGGAAATACAGCGAAGGCTGTGGAGTGGATAGATCCTTCAGACAGGGCACTCGTTAA			AK024188		chr2:23860121-23860180			THC2483773
A_21_P0007884	-1.62042	-0.696365	down	XLOC_010135	BROAD Institute lincRNA (XLOC_010135), lincRNA [TCONS_00021370]	CCAAGAATCTTCAATAAGGACAAGTTTAAGAGCTATAAGCAGTTGTGTGGACTCCTTAGA					chr12:77710770-77710711
A_21_P0013133	-1.50589	-0.590615	down		PREDICTED: Homo sapiens uncharacterized LOC101928516 (LOC101928516), misc_RNA [XR_241862]	AACCGCATGACTCAGAGTGAGGCAGAAGTATTTGGGATATTTGCAACAGGAGAAGGGTAA	ENST00000435946		XR_241862		chr6:75400290-75400349		XR_241862	THC2651086	Hs.384600
A_33_P3418130	-1.61667	-0.693022	down	UPRT	Homo sapiens uracil phosphoribosyltransferase (FUR1) homolog (S. cerevisiae) (UPRT), transcript variant 1, mRNA [NM_145052]	AGCTTAAGCTGCTGCCTATGAATGATCAGATACGGGAGCTACAGACCATCATCCGTGACA	ENST00000373373	139596	NM_145052	uracil phosphoribosyltransferase (FUR1) homolog (S. cerevisiae)	chrX:74494415-74494474	GO:0032868|GO:0007565|GO:0005737|GO:0007595|GO:0006222|GO:0005634	NM_145052	THC2462420	Hs.91612
A_21_P0001992	1.66957	0.739475	up		PREDICTED: Homo sapiens uncharacterized LOC101927534 (LOC101927534), misc_RNA [XR_245057]	CTTTGAACTTCAGTTTAGTTGAGTCCACACAAATGTCCCTGGCTGGTGAATGGTCTTCTG	ENST00000437610		XR_245057		chr2:2874887-2874732		XR_245057		Hs.637699
A_23_P410224	1.63597	0.71015	up	C6orf52	Homo sapiens chromosome 6 open reading frame 52 (C6orf52), transcript variant 1, mRNA [NM_001145020]	CATTTGAATATTGAGGAATCAAACCAAGAGTTTATGGTGAAAAGTGAAGAACTCTACGAC	ENST00000379586	347744	NM_001145020	chromosome 6 open reading frame 52	chr6:10671820-10671761		NM_001145020	NP1244362	Hs.61389
A_21_P0011031	-1.73017	-0.79091	down		PREDICTED: Homo sapiens uncharacterized LOC101928865 (LOC101928865), misc_RNA [XR_247267]	CCAGCAAAAAGAAGTGGAACTGACTAGTGAGATGGTGGTGAGATTTTCTTTGGTGGCTGT	ENST00000513207		XR_247267		chr11:78135832-78135773		XR_247267	THC2612143	Hs.407574
A_32_P528967	3.39056	1.76152	up	RTP1	Homo sapiens receptor (chemosensory) transporter protein 1 (RTP1), mRNA [NM_153708]	CCCACCTCTGTTAAAAACTTGACTACTCTCCTCTTTAATAGAAAGTCACCATCATCTGTA	ENST00000312295	132112	NM_153708	receptor (chemosensory) transporter protein 1	chr3:186919126-186919185	GO:0009986|GO:0005886|GO:0051205|GO:0016021|GO:0031849	NM_153708	NP541910	Hs.518480
A_23_P82523	-1.72579	-0.787254	down	ABCB1	Homo sapiens ATP-binding cassette, sub-family B (MDR/TAP), member 1 (ABCB1), mRNA [NM_000927]	GTCACTGCCTAATAAATATAGCACTAAAGTAGGAGACAAAGGAACTCAGCTCTCTGGTGG	ENST00000475929	5243	NM_000927	ATP-binding cassette, sub-family B (MDR/TAP), member 1	chr7:87138603-87135313	GO:0005515|GO:0005215|GO:0005886|GO:0009986|GO:0042493|GO:0072089|GO:0042626|GO:0044281|GO:0055085|GO:0005524|GO:0046581|GO:0008559|GO:0016324|GO:0000139|GO:0016020|GO:0000086|GO:0006855|GO:0006810|GO:0016021	NM_000927	THC2464142	Hs.489033
A_21_P0000536	1.75883	0.814618	up	ZNRF2	Homo sapiens zinc and ring finger 2 (ZNRF2), mRNA [NM_147128]	TTTCCTCTTTCTCCGTTAATAACGGCTGGGTGGCTGGGGGAGGAGGGAAGGTGGCTCCGG	ENST00000323037	223082	NM_147128	zinc and ring finger 2	chr7:30324433-30324492	GO:0042734|GO:0030054|GO:0016567|GO:0016874|GO:0008270|GO:0005765|GO:0010008	NM_147128	THC2537837	Hs.263912
A_21_P0002736	1.52399	0.607851	up			ATGAGGCAAACTTCACATGGAAAAGAAGCCATATTTTGAAAAAACTACACGGAATCAAAG	ENST00000424786				chr3:34598094-34598153				Hs.649196
A_33_P3284888	-2.00624	-1.00449	down	DLEU7	Homo sapiens deleted in lymphocytic leukemia, 7 (DLEU7), mRNA [NM_198989]	CGTGGAGCAGACGCTGCTGGGGCCCCTCCAGCAGGAGCGGTCCTTTCCCATTCACCTGAA	ENST00000504404	220107	NM_198989	deleted in lymphocytic leukemia, 7	chr13:51417384-51417325		NM_198989	THC2485203	Hs.710878
A_33_P3265394	-1.75402	-0.810668	down	WDR74	WD repeat domain 74 [Source:HGNC Symbol;Acc:25529] [ENST00000538098]	AAACAAGCATGGAAGCTTTACTGTTTCGGCTCTTCAAACTTCCAGCAACTACACTGCGCT	ENST00000538098	54663	XM_005274055	WD repeat domain 74	chr11:62607176-62607117	GO:0008150|GO:0003674|GO:0016070|GO:0005730|GO:0001825	XM_005274055	THC2498258	Hs.654620
A_33_P3217356	2.52263	1.33493	up	TRABD2B	Homo sapiens TraB domain containing 2B (TRABD2B), mRNA [NM_001194986]	AGGGTCATGGCGCTTCTACGGGAGAACGAGGACAAGATCTGCTTCTTTGCCTTCGGAGCA	ENST00000371865	388630		TraB domain containing 2B	chr1:48260318-48260259	GO:0005515|GO:0017147|GO:0031301|GO:0005887|GO:0018158|GO:0008152|GO:0030178|GO:0006508|GO:0016055|GO:0004222|GO:0046872	NM_001194986	THC2650704	Hs.61504
A_21_P0006314	1.62811	0.703197	up	XLOC_007835	BROAD Institute lincRNA (XLOC_007835), lincRNA [TCONS_00016469]	TGAGTCAAGGACAGAACAGGACCATGTCATCAAATTTAGAGAAACTTGAACTATATCACA					chr9:118503794-118370458
A_23_P25698	-1.95425	-0.966615	down	SLC10A1	Homo sapiens solute carrier family 10 (sodium/bile acid cotransporter), member 1 (SLC10A1), mRNA [NM_003049]	AAACTAGAGAGAGCAGCAAAAACACCAGTCTTGCCTGAGTCTTTCTCCAGCATTTCCAGT	ENST00000216540	6554	NM_003049	solute carrier family 10 (sodium/bile acid cotransporter), member 1	chr14:70242941-70242882	GO:0016323|GO:0005886|GO:0005887|GO:0015721|GO:0008508|GO:0006810|GO:0008206|GO:0044281	NM_003049	THC2477857	Hs.952
A_21_P0002017	-2.94565	-1.55859	down	LOC100506474	Q3AV54_SYNS9 (Q3AV54) Acetyl-CoA carboxylase, alpha subunit , partial (5%) [THC2733344]	GTTAGAGGAACTTTTCCCAGACCCTGAAAGTCACCTTTTTAGACAACTTCGCAAACAGCC	ENST00000422996	100506474		uncharacterized LOC100506474	chr2:13142835-13142776			THC2733344
A_21_P0006170	2.03221	1.02305	up	XLOC_007438	BROAD Institute lincRNA (XLOC_007438), lincRNA [TCONS_00016042]	CCCAGAACTCTGGGCTGCTTGTGGACAGTCTTTGGCAAAGTCTGAATTTATAAACTGATA					chr9:89612959-89613018
A_33_P3227551	-5.69149	-2.50881	down	ZNF331	zinc finger protein 331 [Source:HGNC Symbol;Acc:15489] [ENST00000509069]	CCTGAGTGGGAGTGCACAGTGAGTGCTGCTGTTTTGTGCTAAGTCTGGATGTCTGTACAT	ENST00000509069	55422		zinc finger protein 331	chr19:54042719-54042778	GO:0006355|GO:0008270|GO:0005634|GO:0003677|GO:0006351
A_23_P204208	2.04304	1.03072	up	KLRD1	Homo sapiens killer cell lectin-like receptor subfamily D, member 1 (KLRD1), transcript variant 1, mRNA [NM_002262]	ATACAAAGAACTGCATAGCGTATAATCCAAATGGAAATGCTTTAGATGAATCCTGTGAAG	ENST00000539374	3824	NM_002262	killer cell lectin-like receptor subfamily D, member 1	chr12:10467295-10467354	GO:0005886|GO:0045087|GO:0050776|GO:0030246|GO:0016021|GO:0009897|GO:0007166|GO:0004888	NM_002262	NP492171	Hs.562457
A_33_P3227842	-1.96961	-0.977908	down	EPB41	Homo sapiens erythrocyte membrane protein band 4.1 (elliptocytosis 1, RH-linked) (EPB41), transcript variant 3, mRNA [NM_001166006]	GAGTGAGTACTTTGTCCACATGACCAATTGTGAAAATGGAGGGAATAAATGTTTTTATGT	ENST00000373797	2035	NM_001166006	erythrocyte membrane protein band 4.1 (elliptocytosis 1, RH-linked)	chr1:29391669-29391728	GO:0005515|GO:0005516|GO:0008091|GO:0005794|GO:0030036|GO:0005886|GO:0008015|GO:0030507|GO:0003779|GO:0005634|GO:0014731|GO:0043231|GO:0032092|GO:0043234|GO:0005545|GO:0030866|GO:0005200|GO:0030863|GO:0019898	NM_001166006	THC2477921	Hs.175437
A_21_P0011774	2.15946	1.11067	up	TMEM221	transmembrane protein 221 [Source:HGNC Symbol;Acc:21943] [ENST00000593461]	TCTATTTAGCAGGTGTGTGCTGGAATAGAACGTGGGGCATGGGACCCTGGGCTGGGTAGA	ENST00000593461	100130519		transmembrane protein 221	chr19:17556019-17555960	GO:0016021		THC2506252
A_24_P316601	1.74087	0.799806	up	C9orf47	Homo sapiens chromosome 9 open reading frame 47 (C9orf47), transcript variant 1, mRNA [NM_001001938]	GCTTTGAGGTAGGCTGGATGAACCCAGCTTAGTGAAGATGACATGAAAACCCTTAGCTAA	ENST00000375851	286223	NM_001001938	chromosome 9 open reading frame 47	chr9:91610508-91610567	GO:0005576	NM_001001938	THC2549832	Hs.585118
A_21_P0003648	-1.64121	-0.714758	down	XLOC_003679	BROAD Institute lincRNA (XLOC_003679), lincRNA [TCONS_00008217]	TTTGCCATTCCAGCTGCTCCAACTAAGACTTCCGAGGTTCAGTCTAGAGAGAAATCAAGT					chr4:124249466-124249525
A_33_P3316728	-2.46003	-1.29868	down		DNM1 pseudogene 34 [Source:HGNC Symbol;Acc:35181] [ENST00000567292]	AGTGGCAGATGGAGACCACCCAGAGCCTGGTGGACTCCTATGTGGCCATTGTCAACAAGA	ENST00000567292		BC006530		chr15:75594935-75594876			THC2490454	Hs.513895
A_21_P0001258	1.83001	0.871852	up			GGACGTCAATAGATGTAATGCAAAAATAGTGTCTTGTGTTCAAAAAAGGTTGGGAAATAC	ENST00000420522				chr1:4631620-4631679			THC2788533	Hs.150679
A_21_P0009279	-3.23401	-1.69332	down	XLOC_012317	BROAD Institute lincRNA (XLOC_012317), lincRNA [TCONS_00025505]	TTGTTGACCTCATCTTGGCTCAAAGAAGACACGGCCCCAGACCCGTGTTGGAGCCACACT					chr17:75544201-75556571
A_21_P0012374	-2.16219	-1.1125	down	THRAP3	Homo sapiens thyroid hormone receptor associated protein 3 (THRAP3), mRNA [NM_005119]	AAAGCAAGAAGCATTACTTGCATGATGACCATGAAGGTGAAGGCAGTGACAAGTGGGTGA	ENST00000469141	9967	NM_005119	thyroid hormone receptor associated protein 3	chr3:031497149-031497208	GO:0051219|GO:0008380|GO:0005515|GO:0048026|GO:0006367|GO:0005634|GO:0043231|GO:0046966|GO:0030374|GO:0030518|GO:0000381|GO:0042809|GO:0045944|GO:0004872|GO:0048255|GO:0035145|GO:0006397|GO:0003712|GO:0001104|GO:0003713|GO:0005730|GO:0000956|GO:0005524|GO:0016592|GO:0045893|GO:0030521	NM_005119	THC2466744	Hs.744057
A_23_P23829	-1.71764	-0.780426	down	CD34	Homo sapiens CD34 molecule (CD34), transcript variant 2, mRNA [NM_001773]	TCCCTGTATTTTCTTTCTCTACTTTGAGGAAACCAAAGTAACCTTTTGCACCTGCTCTCT	ENST00000356522	947	NM_001773	CD34 molecule	chr1:208060668-208060609	GO:2001214|GO:0060290|GO:0050900|GO:0005764|GO:0071636|GO:0061042|GO:0016337|GO:0009925|GO:0001894|GO:0060547|GO:1900168|GO:0006536|GO:0072089|GO:0032720|GO:0071425|GO:0036053|GO:0005887|GO:0050776|GO:0071971|GO:0035759|GO:0009897|GO:0008134|GO:0072011|GO:0048471|GO:0071657|GO:0032733|GO:0005886|GO:0042482|GO:0008283|GO:0016324|GO:0005737|GO:0045019|GO:0048870|GO:0072254|GO:1900041|GO:0030097|GO:…	NM_001773	THC2562514	Hs.374990
A_23_P121253	-1.6379	-0.711852	down	TNFSF10	Homo sapiens tumor necrosis factor (ligand) superfamily, member 10 (TNFSF10), transcript variant 1, mRNA [NM_003810]	GCAACAATCCATCTCTCAAGTAGTGTATCACAGTAGTAGCCTCCAGGTTTCCTTAAGGGA	ENST00000241261	8743	NM_003810	tumor necrosis factor (ligand) superfamily, member 10	chr3:172223925-172223866	GO:0005515|GO:0005164|GO:2001238|GO:2001239|GO:0043065|GO:0006919|GO:0005102|GO:0007267|GO:0006915|GO:0005576|GO:0097190|GO:0005125|GO:0005615|GO:0046872|GO:0043280|GO:0007165|GO:0006955|GO:0005887|GO:0090200|GO:0043123	NM_003810	THC2507406	Hs.478275
A_24_P331675	1.66396	0.734623	up	C6orf10	Homo sapiens chromosome 6 open reading frame 10 (C6orf10), transcript variant 1, mRNA [NM_006781]	GAATCCCAAGTAAAGAACACTGAGGTGAGTGTACCAGAAACACTGGAATCCCAAGTAAAG	ENST00000548927	10665	NM_006781	chromosome 6 open reading frame 10	chr6:32261087-32261028	GO:0016021	NM_006781	THC2483865	Hs.567414
A_33_P3275600	3.11852	1.64086	up	PLA2G4E	Homo sapiens phospholipase A2, group IVE (PLA2G4E), mRNA [NM_001206670]	TGGTGAAACTCTCAGAGTATAACATCCTGAATAATAAGGACACTCTCCTCCAGGCTCTGC	ENST00000413860	123745	NM_001206670	phospholipase A2, group IVE	chr15:42276061-42276002	GO:0036150|GO:0036149|GO:0004623|GO:0044281|GO:0006644|GO:0005765|GO:0009395|GO:0046872|GO:0036151|GO:0046474|GO:0036152|GO:0005829	NM_001206670	THC2479876	Hs.668060
A_21_P0000440	1.61251	0.689311	up	SNORD115-4	Homo sapiens small nucleolar RNA, C/D box 115-4 (SNORD115-4), small nucleolar RNA [NR_003296]	ATTGTTCTGAAGAGAGGTGATGACTTAAAAATCATGCTCAATAGGATTACGCTGAGGCCC	ENST00000365067	100033441	NR_003296	small nucleolar RNA, C/D box 115-4	chr15:25422001-25422060		NR_003296	THC2622626	Hs.632166
A_33_P3388636	1.846	0.884401	up	FLJ40606	Homo sapiens cDNA FLJ40606 fis, clone THYMU2011939. [AK097925]	ATATACATCGAACCCAAGCTGTAAATGCTCTTGAGTAGAAGCAACTTAAACTAGCCTTCG		643549	AK097925	uncharacterized LOC643549	chr20:44562798-44562739				Hs.472856
A_21_P0012141	-2.01646	-1.01182	down	XLOC_014512	BROAD Institute lincRNA (XLOC_014512), lincRNA [TCONS_l2_00016575]	TGAGGGCCTGAGATCTGGATCCAAAGAGACCACTTAAGGCTAGGATGCTTATCCTTGGAA					chr20:32943243-32905669
A_33_P3360412	-1.77174	-0.825171	down	PIGQ	Homo sapiens phosphatidylinositol glycan anchor biosynthesis, class Q (PIGQ), transcript variant 1, mRNA [NM_148920]	AGGTCATGCTCATCTTCTATGACCAGCGCCAGGTGTTGCTGTCACAGCTACACCTGCCCA	ENST00000409439	9091	NM_148920	phosphatidylinositol glycan anchor biosynthesis, class Q	chr16:624448-624507	GO:0017176|GO:0006501|GO:0005975|GO:0016254|GO:0005789|GO:0016021|GO:0044267|GO:0000506|GO:0043687	NM_148920	THC2512295	Hs.744949
A_21_P0006918	1.82449	0.867493	up	XLOC_008625	BROAD Institute lincRNA (XLOC_008625), lincRNA [TCONS_00018344]	TGAGAATCTGGGAACTTGGGCAAAGGAGAAAACAAGCACGCAGACCAAGGAATCTGAAAT					chr10:115802377-115802436				Hs.602854
A_21_P0005755	1.57152	0.652158	up	XLOC_006905	BROAD Institute lincRNA (XLOC_006905), lincRNA [TCONS_00014838]	ATACACTGCTTGAGAAGAATGGCAGACCAACTAATTAACTCATCCAGTAATTTGTCATAT					chr8:117627458-117627517
A_33_P3420941	2.52095	1.33397	up	CELF2-AS2	Homo sapiens CELF2 antisense RNA 2 (CELF2-AS2), long non-coding RNA [NR_046108]	GACAGATTGTATGAATGAAAGCAATAAAAATAAGCCCCAAAATCTGGGTTTTGAGTGGAA		439950	NR_046108	CELF2 antisense RNA 2	chr10:11113566-11113507		NR_046108	THC2612091	Hs.568157
A_33_P3227899	1.92493	0.944803	up	LOC440896	Homo sapiens uncharacterized LOC440896 (LOC440896), long non-coding RNA [NR_015361]	GATTAAGTGTCCACCCCTAACCAATTACATCTGCAACAACCCTATTTCCAAATAAAGTCA	ENST00000423390	440896	NR_015361	uncharacterized LOC440896	chr9:69174282-69174223		NR_015361	THC2621491	Hs.643596
A_33_P3330872	1.71087	0.774729	up	MSL3	Homo sapiens male-specific lethal 3 homolog (Drosophila) (MSL3), transcript variant 1, mRNA [NM_078629]	GTATAAAAAGGTGACTTCGTCTAAATTTTTTCTTCCAATTAAGGAAAGTGCCACAAGCAC	ENST00000380692	10943	NM_078629	male-specific lethal 3 homolog (Drosophila)	chrX:11781992-11782051	GO:0003700|GO:0006366|GO:0043984|GO:0072487|GO:0007275|GO:0005634|GO:0035064|GO:0003677	NM_078629	THC2524781	Hs.655288
A_33_P3352283	2.34176	1.2276	up	C1orf195	Homo sapiens chromosome 1 open reading frame 195 (C1orf195), transcript variant 1, mRNA [NM_001278501]	GTGGTTCTACCAGCTTCCAATCATAAAACCAAGGGGCAATAATACATAAAATTGGAACTT	ENST00000376005	727684	NM_001278501	chromosome 1 open reading frame 195	chr1:15495032-15494973		NM_001278501
A_32_P158786	2.24873	1.16911	up	C12orf56	Homo sapiens chromosome 12 open reading frame 56 (C12orf56), transcript variant 1, mRNA [NM_001170633]	TGTCCTCCCATCATTACTTTTGTGGCCAGTATTGTGAAACAAGTGGTGAGGGGTCTTTCA	ENST00000333722	115749	NM_001170633	chromosome 12 open reading frame 56	chr12:64668692-64664447		NM_001170633	THC2497717	Hs.535190
A_21_P0003905	-3.17365	-1.66614	down	XLOC_004135	BROAD Institute lincRNA (XLOC_004135), lincRNA [TCONS_00009151]	ATATTAGGAAAAGAAAGCATACTACACCCATCTCAGAGCTGGCCTCTTGAGGTAGCCACA					chr4:157555915-157545959
A_24_P606663	1.82037	0.864231	up			TGTGCGGTTGCCCAGAAAACGTAATGCGGGTGAAGATTCACCAAATAAGCTCCATACTTT					chr7:054724304-054724363
A_23_P42588	-1.5791	-0.659105	down	GIMAP5	Homo sapiens GTPase, IMAP family member 5 (GIMAP5), mRNA [NM_018384]	TCATTGTTCTAATAATCACCAATTCAGACTCAGATCCTCGTGGTCTATGGAGCATGCTGC	ENST00000479556	55340	NM_018384	GTPase, IMAP family member 5	chr7:150440195-150440254	GO:0046902|GO:0043066|GO:0032831|GO:0050995|GO:0001659|GO:0050868|GO:0002729|GO:0010524|GO:0045588|GO:0005741|GO:0005525|GO:0005764|GO:0045838|GO:0002925|GO:0030217|GO:0045019|GO:0045954|GO:0016021|GO:0043011|GO:0043029|GO:0032689	NM_018384	THC2756912	Hs.647079
A_33_P3372600	2.0695	1.04928	up		immunoglobulin superfamily containing leucine-rich repeat 2 [Source:HGNC Symbol;Acc:29286] [ENST00000561975]	GAAAAAACCAGCGCCAACCGCCGGTTTAACTGAGGACGGATTTAAGGCATTACGAAAGAC	ENST00000565543		HY009132		chr15:72929187-72929128			THC2562852	Hs.154829
A_33_P3260667	2.01295	1.00931	up	OR2T34	Homo sapiens olfactory receptor, family 2, subfamily T, member 34 (OR2T34), mRNA [NM_001001821]	AAAGATGTCACCAGGGCTCTGAGGAGCATGATGCAGTCAAGAATGAACCAAGAAAAGTAG	ENST00000359594	127068	NM_001001821	olfactory receptor, family 2, subfamily T, member 34	chr1:248737161-248737102	GO:0004984|GO:0005886|GO:0004930|GO:0016021	NM_001001821	THC2603129	Hs.553584
A_33_P3419632	1.71132	0.775113	up	GLB1L3	galactosidase, beta 1-like 3 [Source:HGNC Symbol;Acc:25147] [ENST00000389887]	CATTCCCTTCACCAGCTTGTGCACCCTATTCTGTAACTGATAATAAATGGTTGGTATTGC	ENST00000389887	112937	XM_005271398	galactosidase, beta 1-like 3	chr11:134175142-134175201	GO:0004565|GO:0005975	XM_005271398	THC2488781	Hs.721382
A_21_P0010801	1.76486	0.819555	up	XLOC_014512	BROAD Institute lincRNA (XLOC_014512), lincRNA [TCONS_l2_00002836]	TTCTGATAATTTTGTGATTCCATGAGATAAGAAAAGAACTTCCCTCTCCTGGAAATCTCA					chr10:988675-988734
A_33_P3335735	1.5584	0.640062	up	MAPT-AS1	Homo sapiens MAPT antisense RNA 1 (MAPT-AS1), long non-coding RNA [NR_024559]	TCTCTGTGTCTCTTCTCTTCTTTATAAAGACATAGTTATAATGGATTAGGGCCCACCCTA		100128977	NR_024559	MAPT antisense RNA 1	chr17:43920782-43920723		NR_024559	THC2653872	Hs.666302
A_21_P0012108	-1.76239	-0.817532	down			CCTGAGAACATCATTGCAGAACTCAAAATACATTGCATCATACAAAATGAAGTGGAGAAT	ENST00000438659				chr2:220768971-220768821			THC2711008
A_33_P3334615	-2.02635	-1.01889	down	CNGA2	Homo sapiens cyclic nucleotide gated channel alpha 2 (CNGA2), mRNA [NM_005140]	GGAGACTCTTCAAGTTAATATCTGCATTAGAGGCACCTATGAGTTAAAAAATTCCTTTGA	ENST00000329903	1260	NM_005140	cyclic nucleotide gated channel alpha 2	chrX:150913714-150913773	GO:0005223|GO:0007608|GO:0005516|GO:0030552|GO:0030553|GO:0007603|GO:0005887|GO:0005249|GO:0042391|GO:0005222|GO:0071805|GO:0017071	NM_005140	THC2605587	Hs.447360
A_21_P0008425	2.54882	1.34983	up	XLOC_011006	BROAD Institute lincRNA (XLOC_011006), lincRNA [TCONS_00022726]	GAGCTAGTCAAACGTCTGAAAATAAAGTTTGGTTTAAAGATGACCATCGTCTTGTTAAGA					chr14:44861776-44861717
A_33_P3250861	2.73055	1.44919	up	ZIC3	Zic family member 3 [Source:HGNC Symbol;Acc:12874] [ENST00000370606]	ACTACCTATCCTAAATGCAGGGTTAATGCCGAACCTACTGTGCAAGAAATGATTTACTGA	ENST00000370606	7547		Zic family member 3	chrX:136659371-136659430	GO:0005515|GO:0007368|GO:0035469|GO:0003700|GO:0071910|GO:0030324|GO:0005634|GO:0009952|GO:0046872|GO:0006351|GO:0030154|GO:0001947|GO:0043565|GO:0005737|GO:0035545|GO:0045944|GO:0045893|GO:0071907
A_21_P0000441	1.8973	0.923947	up	SNORD115-5	Homo sapiens small nucleolar RNA, C/D box 115-5 (SNORD115-5), small nucleolar RNA [NR_003297]	ATTGTCCTGAAGAGAGGTGATGACTTAAAAATCATGCTCAATAGGATTACGCTGAGGCCC	ENST00000365067	100033442	NR_003297	small nucleolar RNA, C/D box 115-5	chr15:25434583-25434642		NR_003297	THC2622626	Hs.632166
A_23_P408206	-1.55335	-0.635383	down	TBC1D21	Homo sapiens TBC1 domain family, member 21 (TBC1D21), transcript variant 1, mRNA [NM_153356]	TCAGACATTAAAGGATTTCTTCCTCTGAGGACACCAAAGCCCGCAGTGGACTGATGCCTT	ENST00000300504	161514	NM_153356	TBC1 domain family, member 21	chr15:74181415-74181474	GO:0001669|GO:0003779|GO:0005097	NM_153356	THC2477747	Hs.124512
A_21_P0010584	3.52836	1.819	up	XLOC_014512	BROAD Institute lincRNA (XLOC_014512), lincRNA [TCONS_l2_00000923]	TAAATCACCACAGTAAGATCATAGCTTCAGGACCTAAGTAGCTCCTGGGGATGGGAAAGA					chr1:241577041-241577100
A_33_P3323323	2.80037	1.48561	up	ZNF497	Homo sapiens zinc finger protein 497 (ZNF497), transcript variant 1, mRNA [NM_198458]	ATCCCACTGTCTTCTTTGCATCTGGCACACAGTAGATGCTCAATAAATGCCTGTGGAATG	ENST00000311044	162968	NM_198458	zinc finger protein 497	chr19:58865784-58865725	GO:0006355|GO:0005634|GO:0003677|GO:0046872|GO:0006351	NM_198458		Hs.447840
A_24_P202329	-2.40533	-1.26623	down	LOC146880	Homo sapiens Rho GTPase activating protein 27 pseudogene (LOC146880), transcript variant 2, non-coding RNA [NR_026899]	TATGGGTGACAGCACTCCTGAGCGTCGCTGTCCCTATTCGCTGCCGTTGCCAGCTCCGAT	ENST00000579125	146880	NR_026899	Rho GTPase activating protein 27 pseudogene	chr17:62776635-62776576		NR_026899	THC2589613	Hs.117853
A_23_P30122	1.94193	0.957493	up	IL2	Homo sapiens interleukin 2 (IL2), mRNA [NM_000586]	CTAAATTTAGCTCAAAGCAAAAACTTTCACTTAAGACCCAGGGACTTAATCAGCAATATC	ENST00000477645	3558	NM_000586	interleukin 2	chr4:123374948-123374889	GO:0008284|GO:0005134|GO:0031851|GO:0030307|GO:0030890|GO:0007267|GO:0042523|GO:0007204|GO:0005615|GO:0007205|GO:0042104|GO:0006955|GO:0030101|GO:0043208|GO:0045944|GO:0002903|GO:0046013|GO:0007155|GO:0060999|GO:0045822|GO:0032729|GO:0043066|GO:0032740|GO:0005576|GO:0005125|GO:0050672|GO:0019209|GO:0030217|GO:0050728|GO:0034105|GO:0051024|GO:0050729|GO:0001933|GO:0030246|GO:0048304|GO:0008083|GO:…	NM_000586	NP238258	Hs.89679
A_19_P00319946	2.05616	1.03995	up	XLOC_003677	BROAD Institute lincRNA (XLOC_003677), lincRNA [TCONS_00008880]	GTTTCTTTGCCCTTATCCCCAAACATGGACACCTGACTCTCCAGGTAGAACTAATTTGAG					chr4:123625882-123625941				Hs.739547
A_33_P3334895	-1.61374	-0.690412	down	GRIN2A	Homo sapiens glutamate receptor, ionotropic, N-methyl D-aspartate 2A (GRIN2A), transcript variant 3, mRNA [NM_001134408]	AACGCTTGGTTATTGGGAGATGCCCCTCGGACCCTTACAAACACTCGTTGCCATCCCAGG	ENST00000396575	2903	NM_001134408	glutamate receptor, ionotropic, N-methyl D-aspartate 2A	chr16:9857277-9857218	GO:0005515|GO:0043005|GO:0030054|GO:0005886|GO:0045471|GO:0005234|GO:0017146|GO:0007268|GO:0001964|GO:0042417|GO:0008104|GO:0048167|GO:0004972|GO:0045211|GO:0007611|GO:0006810|GO:0007613|GO:0022008|GO:0005262|GO:0043065|GO:0009986|GO:0042177|GO:0033058|GO:0042493|GO:0060079|GO:0009611|GO:0014069|GO:0030431|GO:0007215|GO:0019233|GO:0008021|GO:0042734|GO:0042428|GO:0001975|GO:0005887|GO:0008542|GO:…	NM_001134408	THC2475567	Hs.411472
A_33_P3255824	-1.70786	-0.772187	down			TGATCTTGATCTACAATTGTTGGGAAAAGGAAGCAATACAGACATGAGTAAAAGGGCTCA					chrY:014108228-014108287
A_33_P3265309	1.89895	0.9252	up	CEACAM4	Homo sapiens carcinoembryonic antigen-related cell adhesion molecule 4 (CEACAM4), mRNA [NM_001817]	ATAAAGAGGACCCTTCCTCTCATTGGCTCTTTTTCTGCTCACGGGAACTTAGCAGAAACT	ENST00000221954	1089	NM_001817	carcinoembryonic antigen-related cell adhesion molecule 4	chr19:42125409-42125350	GO:0016020|GO:0005887	NM_001817	THC2480634	Hs.12
A_33_P3328289	1.55512	0.637026	up			GCCTAGTAAGCTGAGAGCTCCTAATTGGGTGACACCACATCCTCTGCCTGCTCATAGCCG
A_21_P0010562	2.18482	1.12751	up	LOC388692	Homo sapiens uncharacterized LOC388692 (LOC388692), long non-coding RNA [NR_027002]	AGCAGGCCTGAGACACATGCAGGAAACCAGACAGCCTGGATGAAATTTCTTTCAAGCAAG		388692		uncharacterized LOC388692	chr1:149280463-149280522		NR_027002	THC2509199	Hs.271249
A_23_P113572	1.67871	0.747351	up	CD19	Homo sapiens CD19 molecule (CD19), transcript variant 2, mRNA [NM_001770]	TACATGCCAGTGACACTTCCAGTCCCCTTTGTATTCCTTAAATAAACTCAATGAGCTCTT	ENST00000565089	930	NM_001770	CD19 molecule	chr16:28950600-28950659	GO:0050853|GO:0048011|GO:0005886|GO:0048015|GO:0006968|GO:0007173|GO:0005887|GO:0008543|GO:0045087|GO:0050776|GO:0005057|GO:0007166|GO:0009897|GO:0038095	NM_001770	THC2473305	Hs.652262
A_33_P3277328	-1.6085	-0.685715	down	LOC730102	Homo sapiens quinone oxidoreductase-like protein 2 pseudogene (LOC730102), non-coding RNA [NR_037167]	TTTGCTGGAGGAAACATTGCTTCTGAACCAGCCAACCTTCTGCTCCTGAAGAATATCTCT	ENST00000512906	730102	NR_037167	quinone oxidoreductase-like protein 2 pseudogene	chr1:177991769-177991710		NR_037167	THC2644945	Hs.733192
A_21_P0013205	3.66339	1.87318	up	XLOC_014512	BROAD Institute lincRNA (XLOC_014512), lincRNA [TCONS_l2_00025910]	AACATTCTTCATTTAGAACACCACCGCCAATATCTACCATATGCCGGGATTATTGTGCAG					chr7:62841186-62841245
A_33_P3383044	2.29335	1.19746	up	B9D1	B9 protein domain 1 [Source:HGNC Symbol;Acc:24123] [ENST00000476298]	ACAGACAACACTCTTAGGTACAGGTTTACATTCACAAAGATTTGCACAAACACACACAGA	ENST00000476298	27077		B9 protein domain 1	chr17:19274663-19274604	GO:0005813|GO:0060563|GO:0036038|GO:0035051|GO:0035085|GO:0001701|GO:0007224|GO:0032880|GO:0042384|GO:0016020|GO:0060271|GO:0035869|GO:0008158|GO:0043010|GO:0005932|GO:0042733		THC2632895
A_24_P358054	1.62959	0.70451	up	CTAGE10P	Homo sapiens CTAGE family, member 10, pseudogene (CTAGE10P), non-coding RNA [NR_003268]	AAATGGATGGGTCAGTGCATTCAGAAATGGAATTCAGTGGAAATGATACCAAAGATAATC		220429	NR_003268	CTAGE family, member 10, pseudogene	chr13:50466672-50466731		NR_003268	THC2614674	Hs.448219
A_21_P0011632	2.22742	1.15537	up			CAGACCCCTCTTAGCAGAATACTTCCATGAGGTAATAAAAGGTTTAATTTATTTCAGAAG	ENST00000433051				chr17:15666940-15665140
A_23_P31996	-2.22644	-1.15474	down	SLC46A2	Homo sapiens solute carrier family 46, member 2 (SLC46A2), mRNA [NM_033051]	AAGTCCCATTGTCACCATATGGAGACATCATAGAGAAATGAAGATGCTTACCTGCAGGAA	ENST00000491462	57864	NM_033051	solute carrier family 46, member 2	chr9:115642082-115642023	GO:0009986|GO:0005886|GO:0070233|GO:0045580|GO:0006810|GO:0048538|GO:0016021|GO:0043029|GO:0015293	NM_033051	THC2479519	Hs.512668
A_24_P305038	1.57303	0.65355	up	CRHR1-IT1	Homo sapiens CRHR1 intronic transcript 1 (non-protein coding) (CRHR1-IT1), transcript variant 1, long non-coding RNA [NR_026905]	ACTTGCTGGAGGCCACATGGCTGTGAGCCAAATACAGGTCTGGGTTATCAGGGCTCACAT	ENST00000578000	147081	NR_026905	CRHR1 intronic transcript 1 (non-protein coding)	chr17:43718881-43718940	GO:0005576	NR_026905	THC2479082	Hs.128813
A_33_P3741022	3.22205	1.68798	up	LINC00511	Homo sapiens long intergenic non-protein coding RNA 511 (LINC00511), long non-coding RNA [NR_033876]	CAAAATTAAGAATAAAAATAATGTGCATCAGCAGGTGCAGATTCTGATGCTCGGTGGACA	ENST00000581549	400619		long intergenic non-protein coding RNA 511	chr17:70594241-70594182		NR_033876	THC2631020	Hs.447555
A_21_P0009428	1.67021	0.740032	up	LOC100505853	PREDICTED: Homo sapiens uncharacterized LOC100505853 (LOC100505853), misc_RNA [XR_110155]	ATCATTATGTCTGCCTTGGCTGTACATGTGATCTTGGTGGCATTTCTGGACTATCACCCA	ENST00000564156	100505853	XR_110155	uncharacterized LOC100505853	chr18:73408293-73408234		XR_110155	THC2623402	Hs.146758
A_33_P3259373	3.50292	1.80856	up	PWAR1	Homo sapiens Prader Willi/Angelman region RNA 1 (PWAR1), long non-coding RNA [NR_022009]	GGTTACAGTCTACTTCTGTGTGTAGTCTCCAAACACTCAGAAACCTCAAAATTTAAAAAA		145624	NR_022009	Prader Willi/Angelman region RNA 1	chr15:25383063-25383122		NR_022009	THC2722906	Hs.612027
A_33_P3210379	1.7802	0.83204	up	SCGB3A1	Homo sapiens secretoglobin, family 3A, member 1 (SCGB3A1), mRNA [NM_052863]	CCGCGGGGAGGACCGTCCATCCCCTTCCCCCGGCCCCTCTCAATAAACGTGGTTAAGAGC	ENST00000512120	92304	NM_052863	secretoglobin, family 3A, member 1	chr5:180017165-180017106	GO:0030308|GO:0042127|GO:0005576|GO:0005615|GO:0005125	NM_052863	THC2608654	Hs.62492
A_21_P0014351	1.82631	0.868931	up	LOC100506325	Homo sapiens uncharacterized LOC100506325 (LOC100506325), transcript variant 1, long non-coding RNA [NR_103856]	TCCAGGTTTGCAGCCCGCAAGATTTAAGATGGGGCCATGAGGTTAAATCTTGTAAACTCA	ENST00000411573	100506325	NR_103856	uncharacterized LOC100506325	chr17:45976210-45976151		NR_103856	THC2705000	Hs.656008
A_21_P0003586	1.53086	0.614341	up	XLOC_003480	BROAD Institute lincRNA (XLOC_003480), lincRNA [TCONS_00008015]	TTACAGAGTCCAGATCCCATGTACTGCTGAACTCAGGCAGAAAGAAGAGTGCAGTTTATT					chr4:26765978-26766256
A_33_P3404221	2.17021	1.11783	up			ATTTCTGTGTTGATCCTGTGTTTGACAATGGCTCCTTCACATGATGAGGAATGTGGCTAG					chr1:068944643-068944584
A_21_P0011213	-1.615	-0.691535	down	LINC00539	Homo sapiens long intergenic non-protein coding RNA 539 (LINC00539), transcript variant 1, long non-coding RNA [NR_103840]	CAGCTAACTAGGCTGTAGAAAGGGCCTACAGCCTAAATTTTCAAAAACAAGTTAATGCCA	ENST00000434601	100652865	NR_103840	long intergenic non-protein coding RNA 539	chr13:21877734-21877675		NR_103840	THC2639268
A_23_P71530	-1.52109	-0.605102	down	TNFRSF11B	Homo sapiens tumor necrosis factor receptor superfamily, member 11b (TNFRSF11B), mRNA [NM_002546]	ACGCACTAAAGCACTCAAAGACGTACCACTTTCCCAAAACTGTCACTCAGAGTCTAAAGA	ENST00000521597	4982	NM_002546	tumor necrosis factor receptor superfamily, member 11b	chr8:119936779-119936720	GO:0046685|GO:0043627|GO:0007584|GO:0042493|GO:0005578|GO:0006915|GO:0005576|GO:0005125|GO:0005615|GO:0045779|GO:0007165|GO:0001501|GO:0030198|GO:0032026|GO:0004872|GO:0042489	NM_002546	THC2464180	Hs.81791
A_33_P3239228	3.75383	1.90836	up		mucin 3A, cell surface associated [Source:HGNC Symbol;Acc:7513] [ENST00000483366]	TGGCCTTCACCAGCTCTTACACCTCGACTCCCGTGACACAGAAGCCAGTGACCACCGTCA	ENST00000483366		XM_005276004		chr7:100549871-100549930		XM_005276004	THC2637100
A_21_P0004912	2.06946	1.04925	up	XLOC_005405	BROAD Institute lincRNA (XLOC_005405), lincRNA [TCONS_00011906]	AACTTTCCTACAGACCAATTTATTGGACATAATCTGGTGACCTGGGCATCTGGTGACCTG					chr6:101410735-101410794
A_21_P0008289	-2.66501	-1.41414	down	BMS1P17	Homo sapiens BMS1 pseudogene 17 (BMS1P17), non-coding RNA [NR_073460]	ATCAGACTAAAGGCAAACAAGGACTCTGTATAAAGTACCGGTGGCATGTGTATTAGTGGA	ENST00000444357	101101776	NR_073460	BMS1 pseudogene 17	chr14:19904399-19904458		NR_073460	THC2568530	Hs.617315
A_23_P29163	3.87203	1.95309	up	GSTTP1	Homo sapiens glutathione S-transferase theta pseudogene 1 (GSTTP1), non-coding RNA [NR_003081]	ACATTGGATTCAATGGTCAAGGAGAATATTTCTGAGTTGCTGAAGAAGAGCAGGTGACCC		25774		glutathione S-transferase theta pseudogene 1	chr22:24340792-24340733		NR_003081	THC2481434	Hs.652490
A_24_P348989	1.80942	0.855524	up	LILRA1	Homo sapiens leukocyte immunoglobulin-like receptor, subfamily A (with TM domain), member 1 (LILRA1), transcript variant 1, mRNA [NM_006863]	TCAGCCCATCACAAAACAAGACTGCCTCACACCCCCAGGATTACACAGTGGAGAATCTCA	ENST00000251372	11024	NM_006863	leukocyte immunoglobulin-like receptor, subfamily A (with TM domain), member 1	chr19:55111992-55112199	GO:0005886|GO:0050776|GO:0006952|GO:0016021|GO:0003823|GO:0007166|GO:0004888	NM_006863	THC2485357	Hs.710507
A_23_P103971	1.68855	0.755787	up	CYP4Z1	Homo sapiens cytochrome P450, family 4, subfamily Z, polypeptide 1 (CYP4Z1), mRNA [NM_178134]	AGTTTGATCAAAACTCCACTCAGTATCTGCATTACTTTTATCTCTGCAAATATCTGCATG	ENST00000334194	199974	NM_178134	cytochrome P450, family 4, subfamily Z, polypeptide 1	chr1:47583883-47583942	GO:0070330|GO:0005506|GO:0005789|GO:0016021|GO:0020037	NM_178134	THC2475299	Hs.176588
A_21_P0002897	2.60117	1.37916	up			ATGTTGGAGCTTGGAAGAAGAATGAAGGATAAATAAGGGTCTTGTGCTATGGACAAAGCA	ENST00000488999				chr3:157734067-157734008
A_21_P0010633	2.422	1.2762	up	LINC01057	Homo sapiens long intergenic non-protein coding RNA 1057 (LINC01057), long non-coding RNA [NR_104131]	AGGAGCAAAGTGATGAAGTGCTGACAAGGCAACAATAGAACATGAGAGATTCACTGCTGT	ENST00000414374	101928079	NR_104131	long intergenic non-protein coding RNA 1057	chr1:95145116-95145057		NR_104131	THC2541633	Hs.596857
A_21_P0009187	2.37585	1.24844	up		Smith-Magenis syndrome chromosome region, candidate 2 (non-protein coding) [Source:HGNC Symbol;Acc:17914] [ENST00000456090]	AGAGACCCTTGGGCTTCCTTCCTTCAAGGCCTCTGGTCTCTAGCAGAGAGAAGAGAGGGA	ENST00000456090				chr17:17578743-17578684			THC2660204
A_21_P0008843	1.88013	0.910831	up	XLOC_011403	BROAD Institute lincRNA (XLOC_011403), lincRNA [TCONS_00024045]	TGAACCTGCAACTGTAAAAGCTGTGTGGTGTGATTTGCACAAGTGTTCCTTTAGGACCAT					chr15:24588504-24587893
A_33_P3351175	-2.87911	-1.52562	down	WNK2	Homo sapiens WNK lysine deficient protein kinase 2 (WNK2), transcript variant 2, mRNA [NM_006648]	CCAGTTCACGCTGTTTTGTAACCACTTTCTAAGCATTTTTTATTCACAATTGGAAACACA	ENST00000467401	65268	NM_006648	WNK lysine deficient protein kinase 2	chr9:96082754-96082813	GO:0005737|GO:0046777|GO:0008285|GO:2000651|GO:0005886|GO:0004674|GO:0070373|GO:0006468|GO:0005524|GO:2000021|GO:0007243	NM_006648	THC2475991	Hs.654856
A_33_P3278916	-2.56745	-1.36033	down	PHF20L1	PHD finger protein 20-like 1 [Source:HGNC Symbol;Acc:24280] [ENST00000361997]	CATTGACCCATTGAGATACTTTTTTGATAAAGGTCTTATTCGGTTCTTTAACGATCTGGA	ENST00000361997	51105		PHD finger protein 20-like 1	chr8:133830991-133831050	GO:0005515|GO:0008270
A_21_P0010203	2.77303	1.47146	up			CAAGAACCAGCAGCTTCTGGCTACCTTGATCAGAAGGTTGATGAAGGCAATGAAACAAAG	ENST00000436845				chr21:39705247-39704905			THC2639476
A_21_P0000931	2.269	1.18206	up		PREDICTED: Homo sapiens uncharacterized LOC101926964 (LOC101926964), misc_RNA [XR_246330]	GCAGCAAGTTTTTGCCACACTGTAATACTTTAACTTTACAGATATTTTGACTCCTTCTGT	ENST00000423403		XR_246330		chr1:61125414-61125355		XR_246330	THC2624425	Hs.650459
A_21_P0013635	2.48468	1.31306	up	XLOC_014512	BROAD Institute lincRNA (XLOC_014512), lincRNA [TCONS_l2_00029290]	AAACAAAGGCATCACCAAGTTCTCAGGGTTTTGGTACAGATTGAAGGCCAACAGACCTCA					chr9:44053390-44053331				Hs.546095
A_23_P305616	-1.57026	-0.650999	down	LOC652276	Homo sapiens potassium channel tetramerization domain containing 5 pseudogene (LOC652276), non-coding RNA [NR_015441]	TGATGGGAGAATGGGGACTCTCTCTTTTATTGTGCAAATTCCACTTTCCATCATGCAGGA	ENST00000399702	652276	NR_015441	potassium channel tetramerization domain containing 5 pseudogene	chr16:2679594-2679653		NR_015441	THC2472743	Hs.720448
A_21_P0001831	3.03351	1.60099	up			TTTACTTAATGCAGGTTAACTTCATCAACCCTGGTGAAAATGCCACCTCCTCATGAGGAA	ENST00000426539				chr2:16225856-16225915
A_21_P0006180	2.02089	1.01499	up	XLOC_007462	BROAD Institute lincRNA (XLOC_007462), lincRNA [TCONS_00016073]	TTCTATCTAGGTCCCATATAGATTGCCAACACTGTTAGTGCTTTCTCCTTTTGTGTTAAA					chr9:95435697-95435756
A_33_P3589018	1.55624	0.638066	up		Q5T8U4_HUMAN (Q5T8U4) Ribosomal protein L7a, partial (90%) [THC2603223]	AAATTAATAATATACACAACTCAAATGTTTGTGTTTAAAATACTGGTTGAGATCACCATC	ENST00000574864				chr6:137221445-137221386			THC2603223
A_33_P3867391	-2.87407	-1.5231	down	OR7E19P	AGENCOURT_6564958 NIH_MGC_119 Homo sapiens cDNA clone IMAGE:5743918 5', mRNA sequence [BM563292]	TATACGCAATGACGCCCTCGTTCCACTCTTGAGATCGTACGATTAGCGGCAACGACCGGC		26651	BM563292	olfactory receptor, family 7, subfamily E, member 19 pseudogene					Hs.537315
A_21_P0014451	2.72592	1.44674	up		AGENCOURT_14276009 NIH_MGC_180 Homo sapiens cDNA clone IMAGE:30387796 5', mRNA sequence [CD358791]	AACCAGGAAGTGAGAAACAAGGTTGTGGATGATGACACAAGTCTCCCTAGCAACAACTCT			CD358791		chr1:10438779-10438720			THC2518724	Hs.639651
A_33_P3423718	2.31979	1.21399	up	ADAMTS7	Homo sapiens ADAM metallopeptidase with thrombospondin type 1 motif, 7 (ADAMTS7), mRNA [NM_014272]	AGAAGTACTTCCTCAATGGTGGCTGGACCATCCAGTAGAACGGGGACTACCAGGTGGCAG	ENST00000568712	11173	NM_014272	ADAM metallopeptidase with thrombospondin type 1 motif, 7	chr15:79064069-79064010	GO:0009986|GO:0006508|GO:0005578|GO:0008270|GO:0004222|GO:0008237	NM_014272	NP185928	Hs.16441
A_33_P3329664	1.91192	0.93502	up	ZFP92	Homo sapiens ZFP92 zinc finger protein (ZFP92), mRNA [NM_001136273]	TTTCCTTCTCCAAGCCTCACCTGATCTCCCAATTGGAACGAGGGGAAGGACCCTGGGTAG	ENST00000338647	139735	NM_001136273	ZFP92 zinc finger protein	chrX:152685689-152685748	GO:0006355|GO:0005634|GO:0003677|GO:0046872|GO:0006351	NM_001136273	THC2621095	Hs.534554
A_21_P0011876	2.10373	1.07295	up	LOC440934		TCTAGGTTTCTCTGCAGAAGACAGCAAGATGCCCCAGGGAATGTTTGTGAAAAAGGATGA	ENST00000424010	440934		uncharacterized LOC440934	chr2:223185543-223186239			THC2707941
A_23_P145529	1.83581	0.87642	up	PKIB	Homo sapiens protein kinase (cAMP-dependent, catalytic) inhibitor beta (PKIB), transcript variant 1, mRNA [NM_181795]	ATGAAGGCTCATAATCTATCAAGAGTGCTGAATTTCTGCATGTTGAAAGACTTAGTGGTT	ENST00000392491	5570	NM_181795	protein kinase (cAMP-dependent, catalytic) inhibitor beta	chr6:123046337-123046396	GO:0004862	NM_181795	NP314049	Hs.744965
A_21_P0004944	2.61543	1.38705	up			GATGACTAGGTAGAGCTTTAACTAAAGAACACTTCTGCTGTGGTCTGTGATGATGAATTT	ENST00000607749				chr6:136872667-136872726
A_21_P0001785	2.69876	1.43229	up	XLOC_001987	BROAD Institute lincRNA (XLOC_001987), lincRNA [TCONS_00002745]	ATTATCCCTGTGAGGCCACCTAATAGGAGGCATGCTGTCAGAAAAGAAAATTCTGACCAG					chr2:11239264-11239205			THC2487411
A_23_P2322	1.98825	0.991496	up	TSPAN19	Homo sapiens tetraspanin 19 (TSPAN19), mRNA [NM_001100917]	GATGAGCCACTGAATGCAACTTACCTTGAGGGTTGTGAAAATAAAATCAGTGCATGGTAT	ENST00000532498	144448	NM_001100917	tetraspanin 19	chr12:85411264-85409721	GO:0016021	NM_001100917	THC2519013	Hs.156962
A_33_P3325671	6.56636	2.71509	up	LOC100132731	Uncharacterized protein FLJ43738 [Source:UniProtKB/Swiss-Prot;Acc:Q6ZUG5] [ENST00000508239]	GGCACCACGTGGACTTTGATCTGTACAAGAAACCACCACCTTTCCTCGAGCTGCTCCCTT	ENST00000508239	100132731	XM_003403421	uncharacterized LOC100132731	chr3:128634045-128633986		XM_003403421	THC2484616	Hs.734225
A_21_P0007196	1.56093	0.642402	up	XLOC_009112	BROAD Institute lincRNA (XLOC_009112), lincRNA [TCONS_00019279]	TTTTCCTCATCATATCAACCTTTTTAAGAAGCAGAAGAATGATGAAAGAGATGGGGCCAA					chr11:41871790-41871849
A_33_P3394380	-1.52121	-0.605221	down	AKAP5	Homo sapiens A kinase (PRKA) anchor protein 5 (AKAP5), mRNA [NM_004857]	TCCAGATCAACAAATTGTGGAAGAAGCCAGTAACAGTACCCTAGAAAGTGCACCAAAAAA	ENST00000394718	9495	NM_004857	A kinase (PRKA) anchor protein 5	chr14:64935925-64935981	GO:0005515|GO:0005516|GO:0005886|GO:0008179|GO:0030819|GO:0007268|GO:0006605|GO:0044281|GO:0010739|GO:0005829|GO:0007165|GO:0006112|GO:0050796|GO:0051018	NM_004857	THC2483379	Hs.656683
A_21_P0000842	2.58458	1.36993	up	DDX11-AS1	Homo sapiens DDX11 antisense RNA 1 (DDX11-AS1), long non-coding RNA [NR_038927]	CTGCTGTGTACACAGGAGAAATAATCACTCCACACCCGACTGAACATTTTCTAACCTTAT	ENST00000500527	100506660	NR_038927	DDX11 antisense RNA 1	chr12:31174093-31174034		NR_038927	THC2511393	Hs.586774
A_21_P0005722	2.11598	1.08133	up	NCRNA00249	PREDICTED: Homo sapiens uncharacterized LOC101926947 (LOC101926947), misc_RNA [XR_242484]	TTAGAAATGTCCATCAGCTTACGAGGAGATTCTCCCTCATCTCACAAACTACCTGCATCT		101926947		uncharacterized LOC101926947	chr8:74794265-74794324		XR_242484
A_33_P3260146	2.48576	1.31369	up	C9orf3	Homo sapiens chromosome 9 open reading frame 3 (C9orf3), transcript variant 1, mRNA [NM_001193329]	AGACTGGACGGAGGAGTGGCTGAGTGAAGGCTTCGCCACTCACTTGGAGGATGTGTTTTG	ENST00000277198	84909	NM_001193329	chromosome 9 open reading frame 3	chr9:97686382-97686441	GO:0019370|GO:0005737|GO:0004177|GO:0006508|GO:0008270|GO:0008237	NM_001193329	NP1400525	Hs.434253
A_24_P659836	-2.39443	-1.25968	down	SYCE3	Homo sapiens synaptonemal complex central element protein 3 (SYCE3), mRNA [NM_001123225]	GCACCCACATGAATAGCTGTATGCACTGTACTTGTTTCTTAATAAACTTATTTTTAAGCC		644186	NM_001123225	synaptonemal complex central element protein 3	chr22:50989602-50989544	GO:0005694|GO:0006915|GO:0005634|GO:0000801|GO:0007283|GO:0007130|GO:0051301|GO:0007131	NM_001123225	THC2671185	Hs.535660
A_33_P3365621	1.7343	0.794357	up	OR2AT4	Homo sapiens olfactory receptor, family 2, subfamily AT, member 4 (OR2AT4), mRNA [NM_001005285]	TTTACACGCTGAGAAACAGGGATGTAAAGGCAGCCATCACCAAAATCATGTCTCAAGACC	ENST00000305159	341152	NM_001005285	olfactory receptor, family 2, subfamily AT, member 4	chr11:74799878-74799819	GO:0004984|GO:0005886|GO:0004930|GO:0016021	NM_001005285	NP1472402	Hs.554515
A_23_P152995	2.20415	1.14022	up	SLC6A4	Homo sapiens solute carrier family 6 (neurotransmitter transporter), member 4 (SLC6A4), mRNA [NM_001045]	TGCTGGAATCTACTAGAACCTTCTAATCCATGTGCTGCTGTGGCATCAGGAAAGGAAGAT	ENST00000579221	6532	NM_001045	solute carrier family 6 (neurotransmitter transporter), member 4	chr17:28525002-28524943	GO:0050998|GO:0005515|GO:0043005|GO:0005886|GO:0071300|GO:0021941|GO:0051259|GO:0042803|GO:0005829|GO:0021794|GO:0051015|GO:0042310|GO:0005335|GO:0051260|GO:0007613|GO:0017075|GO:0032355|GO:0006837|GO:0046621|GO:0001666|GO:0017137|GO:0007584|GO:0015222|GO:0042493|GO:0009636|GO:0045787|GO:0019811|GO:0048854|GO:0042713|GO:0012505|GO:0010628|GO:0045665|GO:0005887|GO:0035176|GO:0032227|GO:0051610|GO:…	NM_001045	THC2477611	Hs.29792
A_32_P175934	3.05361	1.61052	up	CD48	Homo sapiens CD48 molecule (CD48), transcript variant 1, mRNA [NM_001778]	CATCATGAGGGTGTTGAAAAAGACTGGGAATGAGCAAGAATGGAAGATCAAGCTGCAAGT	ENST00000368046	962	NM_001778	CD48 molecule	chr1:160654741-160654682	GO:0005515|GO:0045576|GO:0005886|GO:0006952|GO:0050900|GO:0003823|GO:0007165|GO:0043234|GO:0042110|GO:0005887|GO:0007596|GO:0004872|GO:0045121|GO:0046658|GO:0009897	NM_001778	THC2635054	Hs.243564
A_21_P0000885	-1.70319	-0.76824	down	ZNF790-AS1	Homo sapiens ZNF790 antisense RNA 1 (ZNF790-AS1), transcript variant 1, long non-coding RNA [NR_040027]	GAACTTTAAGCACTTTTCCAAGAAGAGTGAAGGGCTGGAGAATAAATTGTGAACTAAAAT	ENST00000588906	284408	NR_040027	ZNF790 antisense RNA 1	chr19:37318934-37318993		NR_040027	THC2535172	Hs.570010
A_21_P0002688	-3.4348	-1.78023	down	LOC101927252	PREDICTED: Homo sapiens uncharacterized LOC101927252 (LOC101927252), misc_RNA [XR_241365]	GACACAGAAGATGAAGCTGAGGACCACAAGGATTTAGATACTGATGCTAAAGGAAAAAGG		101927252		uncharacterized LOC101927252	chr2:190294065-190212911		XR_241365
A_24_P249253	1.60955	0.686654	up	LMOD2	Homo sapiens leiomodin 2 (cardiac) (LMOD2), mRNA [NM_207163]	AATGGAAGACAGTTCCCGACCTTCTACCCCACAGAGATCAGCTCATGAGAATCTCATGGA	ENST00000458573	442721	NM_207163	leiomodin 2 (cardiac)	chr7:123303161-123303220	GO:0003779|GO:0005856|GO:0005523	NM_207163	THC2613822	Hs.592260
A_24_P169048	5.49583	2.45834	up	RFPL3S	Homo sapiens RFPL3 antisense (RFPL3S), transcript variant 2, long non-coding RNA [NR_001450]	GGCATCCAAGGTCATATCCACTGTGAAAAGGAAAACAAGTTGCTCAGCAAGTGGACAGAA		10737	NR_001450	RFPL3 antisense	chr22:32756258-32756199		NR_001450	THC2479215	Hs.274285
A_21_P0008085	-1.98179	-0.986801	down	XLOC_010439	BROAD Institute lincRNA (XLOC_010439), lincRNA [TCONS_00021838]	GCCCTAGAAAAAGTCTGAGGAAAAAGCCTTCTTCATCTAATTCATAAATGGGAAATTGAA					chr13:78039927-78039986
A_33_P3419458	1.84426	0.883045	up	SNORA59B	Homo sapiens small nucleolar RNA, H/ACA box 59B (SNORA59B), small nucleolar RNA [NR_003022]	GTTACCCGTAGATGTAGTGAGGGTAACAATACTTACTCTCGTTGGTGATAAGGAACAGCT		677882	NR_003022	small nucleolar RNA, H/ACA box 59B	chr1:12567392-12567451		NR_003022	THC2534458	Hs.658450
A_21_P0006171	-1.80923	-0.855373	down	LOC100506834	Homo sapiens uncharacterized LOC100506834 (LOC100506834), long non-coding RNA [NR_049794]	TTGAAACACTACTGGGATTACTACTGTTAATGACTACCAGTGATCAAGCACCTCCCCTGC	ENST00000415801	100506834		uncharacterized LOC100506834	chr9:89602466-89602525		NR_049794	THC2611258	Hs.553987
A_23_P252082	3.23537	1.69393	up	TMEM176A	Homo sapiens transmembrane protein 176A (TMEM176A), mRNA [NM_018487]	GAACCAGACTGAGGAAAAGAGGCTCTTCAACAGCCCCAGTTATCCTGGCCCCATGACCGT	ENST00000484928	55365	NM_018487	transmembrane protein 176A	chr7:150502028-150502087	GO:0016021|GO:2001199	NM_018487	THC2624423	Hs.647116
A_21_P0011886	-1.53432	-0.617599	down	LOC728763	Putative ciliary rootlet coiled-coil protein-like 3 protein [Source:UniProtKB/Swiss-Prot;Acc:H7BZ55] [ENST00000430980]	TTGCAAGTGGAAATGGAGCAGCTACAAAGTGACTGGGAGGTCCAGGAAATGAAGCTGCGG	ENST00000430980	728763		rootletin-like	chr2:241888508-241889002		XM_005275938
A_33_P3221114	1.69844	0.764214	up	JAKMIP1	Homo sapiens janus kinase and microtubule interacting protein 1 (JAKMIP1), transcript variant 2, mRNA [NM_144720]	TGAAATGCAAGACGCCAAGGATCAGAACGAGCTGTTAGAATTCAGAGTGCTAGAACTCGA	ENST00000409831	152789	NM_144720	janus kinase and microtubule interacting protein 1	chr4:6055837-6055778	GO:0008017|GO:0005737|GO:0030529|GO:0003723|GO:0005874|GO:0050811|GO:0019894|GO:0019900|GO:0015031|GO:0019898	NM_144720	NP498568	Hs.479066
A_21_P0009459	2.27579	1.18637	up		BX111564 Soares_NFL_T_GBC_S1 Homo sapiens cDNA clone IMAGp998H203957, mRNA sequence [BX111564]	TAAACACCAAAATTGTGTTTAACAGAACCAAACAGCGCCACGCACTTGTGACCCTGACCT	ENST00000586226				chr18:12291214-12291273			THC2723701	Hs.127545
A_33_P3389678	-1.80969	-0.855742	down	SPPL2B	Homo sapiens signal peptide peptidase like 2B (SPPL2B), transcript variant 3, mRNA [NM_001077238]	GACCATGTGTAAAATGGGCCAAAATACCTTTTACAAAATTAAAATAGAGATGGGGTCTTG	ENST00000452401	56928	NM_001077238	signal peptide peptidase like 2B	chr19:2355039-2355098	GO:0005515|GO:0005886|GO:0031293|GO:0030660|GO:0050776|GO:0071556|GO:0071458|GO:0006509|GO:0005765|GO:0042803|GO:0042500|GO:0010008	NM_001077238	THC2492161	Hs.744026
A_33_P3248638	1.52881	0.612407	up	C9orf47	Homo sapiens chromosome 9 open reading frame 47 (C9orf47), transcript variant 1, mRNA [NM_001001938]	AGAAGTTCCATCAGTCGTTTTCCTTGGACAATTAACAAGTTAGGCTTCCACAGTGCCAGG	ENST00000375851	286223	NM_001001938	chromosome 9 open reading frame 47	chr9:91606869-91606928	GO:0005576	NM_001001938	THC2480028	Hs.585118
A_23_P106117	1.90663	0.931025	up	SIX6	Homo sapiens SIX homeobox 6 (SIX6), mRNA [NM_007374]	CTGCCCAGATTCTCCCATGGGTATTTCACGTCGAAAGGACGCTGTTACATATGTATAACT	ENST00000327720	4990	NM_007374	SIX homeobox 6	chr14:60978278-60978337	GO:0043565|GO:0003700|GO:0009887|GO:0005634|GO:0007601	NM_007374	THC2473952	Hs.194756
A_33_P3569555	-1.9162	-0.93825	down	ZNF503-AS1	Homo sapiens ZNF503 antisense RNA 1 (ZNF503-AS1), transcript variant 1, long non-coding RNA [NR_038223]	AAGGAAACCTGTACTCCTCAAATACACCACTCAGGTGACCATTAAATCATTTACATTGTT	ENST00000416398	253264	NR_038223	ZNF503 antisense RNA 1	chr10:77121377-77121436		NR_038223	THC2610498	Hs.662111
A_21_P0011483	2.04454	1.03178	up	XLOC_014512	BROAD Institute lincRNA (XLOC_014512), lincRNA [TCONS_l2_00010194]	AGCAAGAGTGAATTCATGCTCTTCTTCATGGAGGTGGATGTTTCTGGAAGGAGGTTTGTG					chr16:56135945-56135358
A_23_P163209	-2.59301	-1.37463	down	BCL2L10	Homo sapiens BCL2-like 10 (apoptosis facilitator) (BCL2L10), mRNA [NM_020396]	GCATACAAGGAGTCCTGAGGTGGTGATTTGGCCAGTGTTTTAACTTGTGACAAGTACTCA	ENST00000260442	10017	NM_020396	BCL2-like 10 (apoptosis facilitator)	chr15:52401926-52401867	GO:0005739|GO:0005515|GO:0043066|GO:0031965|GO:0016020|GO:0006919|GO:0016021|GO:0007292|GO:0007283|GO:0005829	NM_020396	THC2482780	Hs.283672
A_32_P161913	-1.50463	-0.589405	down	TMEM240	Homo sapiens transmembrane protein 240 (TMEM240), mRNA [NM_001114748]	GCGAGGGGAGCACCCGCGTGTGCACAGCCACAGGGTGGGGTGCAGGTGGCTGGGCCCAGG		339453	NM_001114748	transmembrane protein 240	chr1:1470303-1470244	GO:0016021	NM_001114748		Hs.668654
A_23_P144916	1.53181	0.615238	up	GFPT2	Homo sapiens glutamine-fructose-6-phosphate transaminase 2 (GFPT2), mRNA [NM_005110]	CATAGTAAAACAGCTTGAAATATCCCATGCAAGAGAGTAGTTTCAAGTGGGCAACTCTGC	ENST00000253778	9945	NM_005110	glutamine-fructose-6-phosphate transaminase 2	chr5:179727826-179727767	GO:0016051|GO:0004360|GO:0006112|GO:0030246|GO:0006488|GO:0006048|GO:0044267|GO:0006002|GO:0043687|GO:0018279|GO:0006541|GO:0005829	NM_005110	THC2710050	Hs.696497
A_21_P0008788	-1.6658	-0.736218	down	XLOC_011592	BROAD Institute lincRNA (XLOC_011592), lincRNA [TCONS_00023803]	CTACATCAAGGTGAATTCTTGATAACCAGTTCTGTTCTTCCTTATGTCTTGTAAACATGC					chr15:95753599-95753540
A_21_P0007356	-2.75236	-1.46067	down	XLOC_009451	BROAD Institute lincRNA (XLOC_009451), lincRNA [TCONS_00019645]	AAATCCCAGACATTTAAAACATCAGCTCTTCAGTTAAAATACCACGTAACCCATTCTCTC					chr11:61740279-61740220
A_21_P0005325	-2.21432	-1.14686	down		602123571F1 NIH_MGC_56 Homo sapiens cDNA clone IMAGE:4280657 5', mRNA sequence [BF668450]	CTAGTCACCAGCTAATGCAGATGGAAAGGGAAATACAGGGCCACAGAAGGAGATTGAAAA	ENST00000471672				chr7:115288039-115287980			THC2668623	Hs.571242
A_23_P309207	-1.91706	-0.938895	down	ZNF577	Homo sapiens zinc finger protein 577 (ZNF577), transcript variant 1, mRNA [NM_032679]	TGTAGAGGCAATGGATATGGAAAACATTTTTCGTAAAATATGGGAGAATTTATAGAAAAG	ENST00000420592	84765	NM_032679	zinc finger protein 577	chr19:52375475-52375416	GO:0006355|GO:0005634|GO:0003677|GO:0046872|GO:0006351	NM_032679	THC2500755	Hs.729135
A_23_P99452	-1.62904	-0.704021	down	BRCA2	Homo sapiens breast cancer 2, early onset (BRCA2), mRNA [NM_000059]	TATGTTGCACAATGAGAAAAGAAATTAGTTTCAAATTTACCTCAGCGTTTGTGTATCGGG	ENST00000380152	675	NM_000059	breast cancer 2, early onset	chr13:32972996-32973055	GO:0005515|GO:0010165|GO:0048478|GO:0001833|GO:0005634|GO:0001556|GO:0007283|GO:0002020|GO:0033593|GO:0006302|GO:0000910|GO:0005737|GO:0003697|GO:0000724|GO:0010485|GO:0030141|GO:0006978|GO:0010332|GO:0004402|GO:0030097|GO:0005813|GO:0032465|GO:0043015|GO:0010484|GO:0007569|GO:0005730|GO:0051298|GO:0043234|GO:0042771|GO:0008585|GO:0045931|GO:0010225|GO:0006281|GO:0043966|GO:0043967|GO:0007420|GO:…	NM_000059	THC2471393	Hs.34012
A_21_P0001621	-1.50947	-0.594043	down	XLOC_001197	BROAD Institute lincRNA (XLOC_001197), lincRNA [TCONS_00001813]	AACTAAGGAATAAGTGCATTATTATAATGTCTTCCTTGGCCAAACTGTATAAATCCCCCC					chr1:213029650-213029591			THC2776551
A_23_P435636	-1.51114	-0.59564	down	DAND5	Homo sapiens DAN domain family member 5, BMP antagonist (DAND5), mRNA [NM_152654]	AGGCTGAACTGTCTCTTATAGAATGAGGTCAAAGACACTCCCAGTTGCAGGGAGGGTAGA	ENST00000317060	199699	NM_152654	DAN domain family member 5, BMP antagonist	chr19:13085226-13085285	GO:1900108|GO:0030514|GO:0016015|GO:0003140|GO:0003283|GO:0005576|GO:0003281|GO:0038101|GO:0061371|GO:0030512	NM_152654	THC2512269	Hs.331981
A_21_P0007918	1.59621	0.674649	up		long intergenic non-protein coding RNA 387 [Source:HGNC Symbol;Acc:42715] [ENST00000422609]	AACCAGCCAAAGACAGTGGTCACTCTTTATCCATGTAAATAGACACCGTAATTTATTTTC	ENST00000422609				chr13:19250244-19250303			THC2659192
A_33_P3629247	-2.20508	-1.14083	down	ANKMY1	Homo sapiens ankyrin repeat and MYND domain containing 1 (ANKMY1), transcript variant 2, mRNA [NM_017844]	ATTTGAGTCCAACGTGTGTGTGTGCGACTTCTCCATCGAGCTCTCGCAGGCCATGCTGGA	ENST00000496300	51281	NM_017844	ankyrin repeat and MYND domain containing 1	chr2:241463466-241463407	GO:0046872	NM_017844	NP650248	Hs.656615
A_33_P3321564	-1.89631	-0.923192	down			TACCTGGAAAACATGATTTCATTTGAAAATAGGTACAGAGCTAGGAAAACAGGCTCCTAA					chr9:075754198-075754257
A_21_P0000163	1.56059	0.642088	up	RNF223	Homo sapiens ring finger protein 223 (RNF223), mRNA [NM_001205252]	TGACAACATCTTCAAGACACCCAAGGAGCTCTCCTGCACCCACGTCTTCTGCCTGGAGTG	ENST00000453464	401934	NM_001205252	ring finger protein 223	chr1:1007773-1007714	GO:0008270|GO:0016021	NM_001205252		Hs.568137
A_32_P129950	1.52613	0.609878	up	NHLRC3	Homo sapiens NHL repeat containing 3 (NHLRC3), transcript variant 1, mRNA [NM_001012754]	TCAGGGTTTGTTTTTAAGCCAGGACAAGAAGTGCAAATGCCTCTTTGAAGCAATTTAGGC	ENST00000379600	387921	NM_001012754	NHL repeat containing 3	chr13:39623818-39623877	GO:0005576	NM_001012754	THC2500132	Hs.507783
A_33_P3401252	1.74562	0.803737	up	HSP90B3P	Homo sapiens heat shock protein 94c (GRP94c) mRNA, complete cds. [AY956769]	AGTCAGAAGAAAACATTTGAAATTAATCCCAGACACCCACTGATCAGAGACATGCTTTGA		343477	AY956769	heat shock protein 90kDa beta (Grp94), member 3, pseudogene	chr1:92109276-92109335				Hs.591435
A_21_P0007679	1.85608	0.892255	up	XLOC_009982	BROAD Institute lincRNA (XLOC_009982), lincRNA [TCONS_00020677]	TGAGAGTGGTACCTCCTTACTTCTCCATTCCTCACTTCCATTTATTCCCAAACAATTGTG					chr12:3865803-3865744			THC2571676	Hs.504534
A_21_P0012933	3.12244	1.64268	up	LOC643201	Homo sapiens centrosomal protein 192kDa pseudogene (LOC643201), non-coding RNA [NR_036494]	CATTCTATTGGTACAAACTGGAAAGAAACCACGAGATTCAGGAATGACATCAGTACTGGG	ENST00000515403	643201		centrosomal protein 192kDa pseudogene	chr5:175581812-175575141		NR_036494	THC2606669	Hs.390285
A_23_P114134	3.25397	1.7022	up	SSX3	Homo sapiens synovial sarcoma, X breakpoint 3 (SSX3), mRNA [NM_021014]	CATCCTCCCATCTTTCATGCGTAATAAACGGGTCACAGACTTCCAGGGGAATGATTTTGA	ENST00000376893	10214	NM_021014	synovial sarcoma, X breakpoint 3	chrX:48213519-48213460	GO:0006355|GO:0005634|GO:0003676|GO:0006351	NM_021014	THC2490317	Hs.558445
A_21_P0001120	-4.33937	-2.11748	down		603042038F1 NIH_MGC_116 Homo sapiens cDNA clone IMAGE:5182593 5', mRNA sequence [BI517791]	TTTCTGTGTCTTTTTTGTTTGTAGTCTGTGATCCTGGGAGCCCTGGGGCCAGTTTAAACA	ENST00000448134				chr1:32815163-32815104			THC2682686	Hs.191395
A_33_P3282963	1.54028	0.623196	up		Q5VXK9_HUMAN (Q5VXK9) Tight junction protein 2 (Zona occludens 2), complete [THC2709782]	GGATCCTCAGTACTTTTGGAGGGGTGTGAAGATATGTGTAAGTTATCTTCCTACTTTTCC					chr9:071833396-071833455			THC2709782
A_21_P0005882	2.07642	1.0541	up	XLOC_007178	BROAD Institute lincRNA (XLOC_007178), lincRNA [TCONS_00015131]	AGCCTTGGGAGCAATAGTTGAGATAAATCTAAAATTATAGGGTCTTCCCACAAAGATCCT					chr8:105331085-105318871
A_19_P00321360	-2.95767	-1.56446	down			AAATGAGCCTTCATAGCAACTATCTGATGAGGAACTCACTGGCCTACCTTTCCTTGACAG	ENST00000506206				chr6:53429112-53429053		XR_242039	THC2632358	Hs.509788
A_21_P0004645	1.62393	0.699489	up	LOC100653005		CCACTGGAGGTGATTTGAAAAGGACGAGGACACCTGGGAACAAGGCAATGAAGGTGGCTA	ENST00000451317	100653005		uncharacterized LOC100653005	chr6:33892386-33892445			THC2675770
A_33_P3334738	2.18303	1.12633	up	LOC101060569	PREDICTED: Homo sapiens golgin subfamily A member 6-like protein 1-like (LOC101060569), mRNA [XM_005254824]	AGTACATCGAGAAATTAACAAAGGAGAGGGACGCTCTGAGTCTGGAACTGTACAGGAACA		101060569	XM_005254824	golgin subfamily A member 6-like protein 1-like	chr15:30808283-30808342		XM_005254824		Hs.673062
A_23_P401076	1.66649	0.736811	up	SUSD3	Homo sapiens sushi domain containing 3 (SUSD3), transcript variant 1, mRNA [NM_145006]	TGGCCTCCCACTAACTAGCATTCCTTTAAAGAGACTGGGAAATGTTTTAAGCAAATCTAG	ENST00000375469	203328	NM_145006	sushi domain containing 3	chr9:95847304-95847363	GO:0016021	NM_145006	THC2471501	Hs.88417
A_21_P0004077	1.95799	0.969372	up		BX100836 Soares_NFL_T_GBC_S1 Homo sapiens cDNA clone IMAGp998H144537, mRNA sequence [BX100836]	ATTAAGGTAAGGATCAAGACGAGATCACACTGGAAAAGGTGGGCCCTAAATCCAGTGAGA	ENST00000510150				chr5:174253130-174253189			THC2760686	Hs.738217
A_21_P0008251	1.86198	0.896838	up	XLOC_010585	BROAD Institute lincRNA (XLOC_010585), lincRNA [TCONS_00022266]	TATAGTGGTATTGGGAAAGAATCCAGAAGAAATTGAGGCCACGGGAATATTTTAAAAGGC					chr13:44679507-44679448
A_33_P3252441	2.2816	1.19004	up			AGTCTGTGGTCGAGTCTCCTGCCACGTCACTTGCTATCATCCAACCTGTGTCATCTCCAC					chr17:039258066-039258007
A_33_P3294089	-2.18983	-1.13082	down			AAATACACAGAGTGAGGAGCAGGCAGTAATGACACTAATCTACACTTAGAGCCCGAAGCT					chr11:003105573-003105514
A_21_P0001249	1.70965	0.773702	up		CR743846 NCI_CGAP_Co8 Homo sapiens cDNA clone IMAGp971M0781 ; IMAGE:1874535 5', mRNA sequence [CR743846]	AAAGCGATGGTCCTTGGTGTGCCACTTCCTGTTGAAGCTGCCTGTCTACCAGAATTAGCC	ENST00000441338				chr1:244232181-244232122				Hs.650728
A_33_P3261953	2.14903	1.10369	up	LOC100996349	Homo sapiens testis expressed 264 pseudogene (LOC100996349), non-coding RNA [NR_103470]	CAAAGCAGCCAAAGACTGTATCCTGCACCAGCCCTGTGGGCCGACACTCCTGTTGTATCT		100996349	NR_103470	testis expressed 264 pseudogene	chr19:22791181-22791240		NR_103470		Hs.446176
A_21_P0006512	1.86714	0.900827	up	XLOC_008054	BROAD Institute lincRNA (XLOC_008054), lincRNA [TCONS_00017234]	AAACAAATTCCTGCACATCTGATATCTTCTGGACATCTTCACGGGGATGTCTCACCAGTC					chrX:118707059-118707118
A_33_P3250223	-1.97773	-0.983848	down		GB	AATGCCATGAGGCAGCTATGGAGTAGCAAGATCTCCTTGAAGGAAAAACAGAGAGGATAG					chr14:020228888-020228947			NP511549
A_33_P3269278	-1.8816	-0.911962	down	ZNF461	Homo sapiens zinc finger protein 461 (ZNF461), mRNA [NM_153257]	GAATGTGGGAAGGCCTTTAGCTATCATTCAAGCTTCTCACACCATCAGAGAATTCATTCT	ENST00000540605	92283	NM_153257	zinc finger protein 461	chr19:37129746-37129687	GO:0006355|GO:0005634|GO:0003677|GO:0046872|GO:0006351	NM_153257	THC2522623	Hs.590972
A_19_P00318272	-1.80694	-0.853545	down	LINC00630	Homo sapiens long intergenic non-protein coding RNA 630 (LINC00630), long non-coding RNA [NR_038988]	CTCTTCATGTGGATGTCTGAGCTCATATCAGGTGTCTGAAAGAGGCAGATTCTGAGGATT	ENST00000440496	100287765	NR_038988	long intergenic non-protein coding RNA 630	chrX:102100785-102100844		NR_038988	THC2499985	Hs.687084
A_24_P842172	2.63703	1.39891	up	LINC00965	Homo sapiens long intergenic non-protein coding RNA 965 (LINC00965), long non-coding RNA [NR_027000]	AGCAGCCAGTTGGTGTGTCTCAGAAAATCCCGCTCAGTTCCGAGGCCTCCTAGATGTGGA		349196	NR_027000	long intergenic non-protein coding RNA 965	chr8:7578232-7578173		NR_027000	THC2494528	Hs.625429
A_23_P10980	2.13999	1.09761	up	LPHN3	Homo sapiens latrophilin 3 (LPHN3), mRNA [NM_015236]	CTAATGGCAGAAAAAGAAGTTGAGCAATTTCTATGTAATGTACAGATACTAGCATTGCAC	ENST00000502815	23284	NM_015236	latrophilin 3	chr4:62937245-62937304	GO:0007186|GO:0005886|GO:0007218|GO:0004930|GO:0030246|GO:0016021	NM_015236	THC2513810	Hs.570770
A_21_P0007065	2.15788	1.10962	up			CAAGACATGTGACCAAGCCTAACATCAACTGGGTGAAGAGCTATATGTTCCTTTCTCAAG	ENST00000593568		XR_246121		chr10:67375430-67375489		XR_246121	THC2636158	Hs.640925
A_33_P3883116	1.56186	0.643268	up	CACNA1G-AS1	Homo sapiens CACNA1G antisense RNA 1 (CACNA1G-AS1), long non-coding RNA [NR_038439]	CAATGCACCAGGGCATATGCAAAGTCACCATTCTGTGAAATATAAAAGCTCATATAAAGC	ENST00000505793	253962	NR_038439	CACNA1G antisense RNA 1	chr17:48633628-48633569		NR_038439	THC2614052	Hs.558704
A_21_P0004829	-1.71212	-0.775787	down	XLOC_005150	BROAD Institute lincRNA (XLOC_005150), lincRNA [TCONS_00011669]	AAACAAAAGCCGTAGACACCCATGAAGGAAACACATGGAAAAGCTTCCTATGACCGGAGA					chr6:6759674-6760038
A_23_P365767	-1.78591	-0.836658	down	CACNA1D	Homo sapiens calcium channel, voltage-dependent, L type, alpha 1D subunit (CACNA1D), transcript variant 1, mRNA [NM_000720]	GAAAGCCATAAACCTGGTAGGAACAGGTCCCAAGCGGTTGAGCCTGGCAGAGTACCATGC	ENST00000350061	776	NM_000720	calcium channel, voltage-dependent, L type, alpha 1D subunit	chr3:53845581-53845640	GO:0086052|GO:0030018|GO:0005245|GO:0005886|GO:0051928|GO:0007605|GO:0030506|GO:0008331|GO:0044281|GO:0086091|GO:0005891|GO:0046872|GO:0070509|GO:0060372|GO:0006112|GO:0050796|GO:0051393|GO:0007411|GO:0086059|GO:0070588|GO:0006816|GO:0007188|GO:0086012|GO:0086007	NM_000720	THC2488806	Hs.476358
A_21_P0007647	-2.68796	-1.42651	down	XLOC_009926	BROAD Institute lincRNA (XLOC_009926), lincRNA [TCONS_00020608]	CAGAGAGCTGCCAAGTAGAATTTGCATGAGATGAAATTGAGATGGACTTGCCTTGCTCTT					chr12:124572998-124574626
A_21_P0014197	1.60861	0.685811	up			ATGCCAACAAAGAAGAGGACTGAATTTACAGACTCTCACTCTAACAATATATGCTGTTCA	ENST00000450480				chr7:120386882-120386823			THC2656222
A_33_P3326898	1.59161	0.670485	up			GTGGCTGCGGCCAAGCCAGGCGGTCTGTCCTGCAGCAGCTGCAAGGGGGCGGGACGCGGC					chr9:045352252-045352193
A_24_P42039	1.89597	0.922937	up		CR745853 Homo sapiens library (Ebert L) Homo sapiens cDNA clone IMAGp971N1938 ; IMAGE:415529 5', mRNA sequence [CR745853]	CATCTGCATCTTCTGGAAACGTCAAAGGGAAAAGAACAAAGCATCACTGGAAGAAGAGAG			CR745853		chr1:228696413-228696354			THC2667664	Hs.655817
A_33_P3214914	2.19724	1.13569	up	MUC22	Homo sapiens mucin 22 (MUC22), mRNA [NM_001198815]	CATGGAGATGGCTACGGAGTGAATCATGGCGGGCATTATGGACATGGAGGAGGCCACTGA	ENST00000561890	100507679	NM_001198815	mucin 22	chr6:31002656-31002715	GO:0022408|GO:0005886|GO:0010812|GO:0016021	NM_001198815		Hs.582967
A_24_P359091	2.33453	1.22313	up	FAM95B1	family with sequence similarity 95, member B1 [Source:HGNC Symbol;Acc:32318] [ENST00000592873]	ATGAAGCAATTGGTAAGTCTAAGCATTGAGAAAAAACATTATTTTTCCCAGCTCCATTGC	ENST00000592873	100133036	AK094938	family with sequence similarity 95, member B1	chr9:43028375-43028316			THC2496050	Hs.584289
A_32_P225816	1.52538	0.60917	up	PRDM16	Homo sapiens PR domain containing 16 (PRDM16), transcript variant 1, mRNA [NM_022114]	CTAGGAGAAGCCGATTTGGAGGTTAATGCTGTAGAATAGGACTGTATACCAAATGTAATC	ENST00000378398	63976	NM_022114	PR domain containing 16	chr1:3355062-3355121	GO:0005515|GO:0003713|GO:0046332|GO:0005634|GO:0000122|GO:0043457|GO:0046872|GO:0006351|GO:0043565|GO:0050872|GO:0050873|GO:0017053|GO:0060021|GO:0030853|GO:0045893|GO:0043586|GO:0045892|GO:0035019|GO:0030512|GO:0022008	NM_022114	THC2601645	Hs.99500
A_33_P3436646	-1.61309	-0.689827	down	LOC151657	Homo sapiens cDNA FLJ33795 fis, clone CTONG1000097. [AK091114]	GGAGGTGGGTTTTATTTCGTGTGCACAAAGTTTTAAAAAATACATGTGCACCATTAAAAG		151657	AK091114	uncharacterized LOC151657	chr3:107752757-107752698			THC2604842	Hs.587187
A_24_P397817	2.36551	1.24215	up	LEP	Homo sapiens leptin (LEP), mRNA [NM_000230]	GCTGAAGGGACCTTGAAGGGTAAAGAAGTTTGATATTAAAGGAGTTAAGAGTAGCAAGTT	ENST00000308868	3952	NM_000230	leptin	chr7:127897079-127897138	GO:2000491|GO:0071298|GO:0033686|GO:0071300|GO:0030300|GO:0001819|GO:0002021|GO:0005615|GO:0050901|GO:0043270|GO:0033197|GO:2000486|GO:0032868|GO:0007565|GO:0060587|GO:0001542|GO:0046881|GO:0000122|GO:0001890|GO:0005179|GO:0048639|GO:0007623|GO:0033210|GO:0042445|GO:0008083|GO:0030073|GO:0035630|GO:0008343|GO:0007260|GO:0008284|GO:0032099|GO:0050810|GO:0051428|GO:0009062|GO:0005737|GO:0045639|GO:…	NM_000230		Hs.194236
A_33_P3328782	1.69202	0.758748	up	DKFZP434L187	Homo sapiens uncharacterized LOC26082 (DKFZP434L187), long non-coding RNA [NR_026771]	AATGAAATCTGAACACTACTTAGGGCTATGAAACATAGCCAGAGGACATGGCCAGCTCTG	ENST00000562624	26082	NR_026771	uncharacterized LOC26082	chr15:30504339-30504398		NR_026771		Hs.652128
A_33_P3395859	-2.9149	-1.54345	down	LOC147646	Homo sapiens uncharacterized LOC147646 (LOC147646), mRNA [NM_001193623]	CTGCCTGCTCTTCAGGTAGAAAGCCCTGGTTGAACAATAAACGCATGACTCTCCCTGAAT	ENST00000574814	147646	NM_001193623	uncharacterized LOC147646	chr19:51891601-51891543		NM_001193623	THC2602398	Hs.148344
A_21_P0013162	1.858	0.893751	up	STXBP5-AS1	Homo sapiens STXBP5 antisense RNA 1 (STXBP5-AS1), long non-coding RNA [NR_034115]	AAACGGGCTGTGGAAAAAGAGAATGCATGGCCAAAAATGGTGGTGCTCTCTGTCCAAAAA	ENST00000447072	729178	NR_034115	STXBP5 antisense RNA 1	chr6:147181860-147181801		NR_034115	THC2694663	Hs.557608
A_23_P303423	1.7879	0.838268	up	SLAIN2	Homo sapiens SLAIN motif family, member 2 (SLAIN2), mRNA [NM_020846]	GCATTTTCATACCAAATGCGAATATTTAGGTGATCACGTGCATCTTTTCTTGTATGGATG	ENST00000264313	57606	NM_020846	SLAIN motif family, member 2	chr4:48427423-48427482	GO:0005515|GO:0031116|GO:0005813|GO:0005737|GO:0007020|GO:0015630|GO:0035371|GO:0031122	NM_020846	THC2616664	Hs.479677
A_21_P0010376	1.67158	0.741215	up			ATGTTATGGGACATCATCCCTTCTGGTGGCTCGAGCTCCCTGGCATTCTGGGTCCTCACT	ENST00000416352				chr22:30102204-30102145
A_33_P3403937	1.82352	0.866725	up	LOC100129399	Homo sapiens cDNA FLJ42017 fis, clone SPLEN2033153. [AK124011]	AACCAGTACGATAGCAAGGACACATGAGAATCTGTTAATACAAGCACATGCGATGGCGCA		100129399	AK124011	uncharacterized LOC100129399	chr6:111989412-111989353			THC2481136	Hs.732185
A_21_P0001800	1.90845	0.932402	up		PREDICTED: Homo sapiens uncharacterized LOC101928305 (LOC101928305), misc_RNA [XR_241411]	CCTCCCCACCAAAATAATAATAATAATAAGGCTACACAGTATCTGGAATTTCTTGCTCAT	ENST00000421907		XR_241411		chr2:217731135-217731076		XR_241411	THC2675211	Hs.149762
A_33_P3317453	-1.72218	-0.784233	down		Q8N1G1_HUMAN (Q8N1G1) Transcription elongation factor B polypeptide 3 binding protein 1, partial (3%) [THC2636181]	GTCACAGATTTACAGGAACAATGTCCCAAAGAAATCAGAAGTTTATGAATGGATAACTCA					chr19:001824723-001824782			THC2636181
A_33_P3260125	-1.57095	-0.651637	down	LDLRAD2	Homo sapiens low density lipoprotein receptor class A domain containing 2 (LDLRAD2), mRNA [NM_001013693]	GTGGTAGCTACTGAGATCACCAGATCTTGTTATTTGATGTGTTAATAAAGAAGCACATAT	ENST00000344642	401944	NM_001013693	low density lipoprotein receptor class A domain containing 2	chr1:22151636-22151695	GO:0016021	NM_001013693	THC2583509	Hs.745158
A_33_P3349619	1.5743	0.654706	up			ACCACACACACTTGCTACAGTTCGATGGGGAGGGTGGCTGGAAGTTCGAGAAGCTAGGCT					chr2:092031592-092031651
A_24_P930975	2.60863	1.38329	up	CD300LD	Homo sapiens CD300 molecule-like family member d (CD300LD), mRNA [NM_001115152]	ATTACTGTAACATCCTTGTTAAAACAAATGGATCAGAGCAGGAGGTAAAGAAGAATCGAG	ENST00000375352	100131439	NM_001115152	CD300 molecule-like family member d	chr17:72584853-72584794	GO:0005515|GO:0005886|GO:0016021	NM_001115152	NP862684	Hs.531099
A_33_P3417404	-2.47132	-1.30528	down	FAM87B	Homo sapiens family with sequence similarity 87, member B (FAM87B), long non-coding RNA [NR_103536]	CGGTTCACCAACTAGTTTTTAAGGAAATATGGCTGTGAGAGGAATAAAACATGATTCCTA	ENST00000326734	400728	NR_103536	family with sequence similarity 87, member B	chr1:754953-755012	GO:0016021	NR_103536	THC2479852	Hs.568078
A_33_P3352134	-2.56437	-1.3586	down	ATG16L1	Homo sapiens autophagy related 16-like 1 (S. cerevisiae) (ATG16L1), transcript variant 1, mRNA [NM_030803]	TGTCAGTGTGGACAAAGGATGCAAAGCTGTGCTGTGGGCACAGTACTGACGGGGCTCTCA	ENST00000473865	55054	NM_030803	autophagy related 16-like 1 (S. cerevisiae)	chr2:234202948-234203007	GO:0005515|GO:0034045|GO:0005776|GO:0000421|GO:0051260|GO:0015031|GO:0000045|GO:0042802	NM_030803	NP500538	Hs.529322
A_33_P3718274	-4.82383	-2.27018	down	LOC285629	DB296219 BNGH42 Homo sapiens cDNA clone BNGH42003641 3', mRNA sequence [DB296219]	TAACCATACCTTTTACAGACAATAGTGGTTCTGAGCAAAACATGAGCGCACGTGTGTGAT		285629	DB296219	uncharacterized LOC285629	chr5:160359288-160359347				Hs.554279
A_21_P0010098	2.34549	1.22989	up	XLOC_013602	BROAD Institute lincRNA (XLOC_013602), lincRNA [TCONS_00028585]	CTACAGCCCACCGGCCATGTCTGGCCCCTTCTTGCTGTTGAAAATAAAGTTATGCTGGAG					chr20:61198442-61198501
A_21_P0008572	2.81468	1.49297	up	XLOC_011306	BROAD Institute lincRNA (XLOC_011306), lincRNA [TCONS_00023266]	AAATCTGGTTAAAGAAAACTCGTTTCCGATCCAGCCAGGTGCTGAGACAGGCAGAACTTT					chr15:74211381-74211440
A_21_P0001099	2.07588	1.05372	up		602658226F2 NCI_CGAP_Skn3 Homo sapiens cDNA clone IMAGE:4801470 5', mRNA sequence [BG698340]	ATTCGACTTTGAAAAAGTTTTCGCACTTGGTTCATCGGAAAAAGCCACACACAGCTGCCC	ENST00000441033				chr1:9561445-9561386				Hs.576292
A_21_P0008168	2.82498	1.49824	up	XLOC_010629	BROAD Institute lincRNA (XLOC_010629), lincRNA [TCONS_00022031]	GGATAGGAGAAACTCCATAATGAAGACAAATTCTCAACTCCATGAGAAAAGAGTAAAACT					chr13:57711300-57711241
A_21_P0014094	2.11978	1.08392	up		Homo sapiens cDNA FLJ39330 fis, clone OCBBF2016405. [AK096649]	GTGTGGGTTTTTGTCCTCTCGAGTTTTGTCTCTAATAAAGGCCTTTTTTGTTTCAAATTA			AK096649		chr2:200325918-200325977			THC2537358	Hs.151184
A_24_P238250	1.63304	0.707559	up	LGALS7	Homo sapiens lectin, galactoside-binding, soluble, 7 (LGALS7), mRNA [NM_002307]	GGTGGAGGTGGGCGGGGACGTGCAGCTGGACTCCGTGAGGATCTTCTGAGCAGAAGCCCA	ENST00000600304	3963	NM_002307	lectin, galactoside-binding, soluble, 7	chr19:39261714-39261655		NM_002307	THC2472093	Hs.702546
A_21_P0006410	1.51049	0.595013	up			CCGTCAACAAAACGCTAATAAGTGCAGAAAGACTGTTTAGCAGGAAACATGTCCAAAAAA	ENST00000420865				chrX:955030-955089
A_21_P0001499	2.09314	1.06567	up	XLOC_000824	BROAD Institute lincRNA (XLOC_000824), lincRNA [TCONS_00001488]	GACTGGGTTGGCTACCTTTAAAAATAAGAACAAAACAAAAATAATCCTCAGAAAAGCCTC					chr1:47972087-47972028
A_21_P0001664	1.5768	0.657003	up	LOC100505887		GAATGTGTATCCATAACTCCCTGATTTTCAACCACATTCCAGCCTGCCTGACTCATGAAG	ENST00000414210	100505887		uncharacterized LOC100505887	chr1:6784760-6784819				Hs.250839
A_21_P0013161	2.14515	1.10108	up	STXBP5-AS1	STXBP5 antisense RNA 1 [Source:HGNC Symbol;Acc:44183] [ENST00000433308]	GTGGATATAGATCAATTCATGCTTTTCAATTCAGTCCTCTCTCTAATAAACTGCTGTCAT	ENST00000433308	729178		STXBP5 antisense RNA 1	chr6:147171356-147171297			THC2506834
A_33_P3214825	-1.8493	-0.886977	down		Homo sapiens clone DNA119530 VLCS3029 (UNQ3029) mRNA, complete cds. [AY358806]	TACTGACCTGCAGTTGTTCCAGAAACTCTGCTGGGAATTAGGTTGTGACCTAGAAGTGAA			AY358806		chr2:31394286-31394227			NP862027	Hs.640265
A_24_P272451	2.22462	1.15356	up	SCIMP	SLP adaptor and CSK interacting membrane protein [Source:HGNC Symbol;Acc:33504] [ENST00000571800]	TATAAGGGTGTAAATTCATGTTCAAATCCCAGCTTGGAACATAAACAGAAAGAAACATGG	ENST00000571800	388325	XM_005256631	SLP adaptor and CSK interacting membrane protein	chr17:5116499-5116440	GO:0005515|GO:0001772|GO:0031256|GO:0016020|GO:0031259|GO:0097197|GO:0070374|GO:0016021	XM_005256631	THC2484848	Hs.462080
A_24_P76018	1.58048	0.660363	up	ARIH2OS	Homo sapiens ariadne homolog 2 opposite strand (ARIH2OS), mRNA [NM_001123040]	TCTTTTCACAGTATAGGAGTTGTCATCATGACTTCCAGTTACCTTCTGGGACCGGTTGTC	ENST00000408959	646450	NM_001123040	ariadne homolog 2 opposite strand	chr3:48955775-48955716	GO:0016021	NM_001123040		Hs.720727
A_24_P220472	1.59056	0.669534	up	SPATA12	Homo sapiens spermatogenesis associated 12 (SPATA12), mRNA [NM_181727]	TCCTGATCCCCGATCCTATACATTTTCATCTCTTTATTGTTTCTATCAAAGCCTGCTAAG	ENST00000334325	353324	NM_181727	spermatogenesis associated 12	chr3:57108633-57108692		NM_181727	THC2478616	Hs.129794
A_33_P3364289	1.60728	0.684618	up	HSH2D	Homo sapiens hematopoietic SH2 domain containing (HSH2D), mRNA [NM_032855]	TGTGTGGCCACATCTCTCAAAAGCCCCTCACAGCCCCAGGCACCAAAAGACAGAAAGGTC	ENST00000587963	84941	NM_032855	hematopoietic SH2 domain containing	chr19:16268351-16268410	GO:0005737|GO:0005634	NM_032855	THC2471673	Hs.631617
A_33_P3419113	1.57748	0.65762	up	PRY2	Homo sapiens PTPN13-like, Y-linked 2 (PRY2), mRNA [NM_001002758]	AAGAGGAGCACACCACACCAGAAACAGACATCTTGCAGTGTTTCACTGTCTCAACCTTAT	ENST00000341740	442862	NM_001002758	PTPN13-like, Y-linked 2	chrY:24242151-24242092		NM_001002758	NP526397	Hs.632847
A_21_P0014616	2.87744	1.52479	up		Homo sapiens cDNA FLJ36012 fis, clone TESTI2015987. [AK093331]	TCCAGCAACGCAAGCTCTAAAAGAAAGGGCTATAAAATAGATTGCAGATAATAAACATGT			AK093331		chr5:132561657-132561716			THC2608741	Hs.586216
A_21_P0000878	-1.84668	-0.884931	down	LOC100506655	Homo sapiens uncharacterized LOC100506655 (LOC100506655), long non-coding RNA [NR_039998]	GTCAAGAAAATTACCCAGAGAAAGAAGGAGATCCCAGTAGTCTTCCTCAATCGAGTCCCT	ENST00000562280	100506655	NR_039998	uncharacterized LOC100506655	chr16:25158170-25158111		NR_039998	THC2554258	Hs.657576
A_21_P0000799	-1.93005	-0.948642	down	RNASEH1-AS1	Homo sapiens RNASEH1 antisense RNA 1 (RNASEH1-AS1), transcript variant 1, long non-coding RNA [NR_038430]	TTCACATGAGTTAGACAAAGAGAAAGAAGCAGGACATTCTAGGAAGAAGGAACGGCCCAG	ENST00000438436	100506054	NR_038430	RNASEH1 antisense RNA 1	chr2:3607234-3607293		NR_038430	THC2529818	Hs.606550
A_33_P3227482	2.60524	1.38142	up		Homo sapiens cDNA FLJ43944 fis, clone TESTI4014392. [AK125932]	AAACCTGCAGATGTAGAGATTAGCATAACTTCAGAGCCTACCACGGACACTGACTCTTCT	ENST00000587132		AK125932		chr17:34234181-34234122			THC2475207	Hs.167595
A_21_P0002884	2.18603	1.12831	up			TTGTCCTTCTGCCCAAATGCAGAAACAGCTGCAGCTTTAAAAAATAGCATACTTTTATCT	ENST00000506934				chr3:139407459-139407400			THC2728150
A_21_P0012556	-2.2183	-1.14946	down		PREDICTED: Homo sapiens uncharacterized LOC101928856 (LOC101928856), misc_RNA [XR_241625]	GGGAAGTACACTCTCATAAGAATATTGTTTCATGAAGTCTTGAGCAACAAAGGAAATAGT	ENST00000472596		XR_241625		chr3:180284572-180284513		XR_241625		Hs.586067
A_21_P0009868	-1.56334	-0.644632	down	XLOC_013593	BROAD Institute lincRNA (XLOC_013593), lincRNA [TCONS_00027978]	GACACACAGCAAATATTCAAATTCCTTTGCAACAAGCAGGCATTCATTATCTATAATTCC					chr20:59049748-59055652			THC2660164	Hs.124514
A_21_P0006231	-5.87677	-2.55502	down	XLOC_007585	BROAD Institute lincRNA (XLOC_007585), lincRNA [TCONS_00016184]	TCATTTTGTCACAAACTTTGCCCAGGGCTCCGACTCTCGCATCAGCTAAACCCTCTGAAC					chr9:132174205-132174264
A_21_P0008693	-1.68572	-0.753364	down	XLOC_011380	BROAD Institute lincRNA (XLOC_011380), lincRNA [TCONS_00023547]	CCCATGATCTATCTATCCAGATATCACCTGTGTAATCTAAGCTGGAAGACTATATATATA					chr15:99641202-99641261
A_19_P00316455	1.82728	0.869698	up		PREDICTED: Homo sapiens uncharacterized LOC101927189 (LOC101927189), misc_RNA [XR_242041]	TTTTCAACAACCTCTGATTATCTCAAAGTTACCTCGGATTATCCTGACACGTCCTTCGGC	ENST00000431554		XR_242041		chr6:53861805-53861864		XR_242041	THC2491736	Hs.453592
A_33_P3274372	1.58674	0.666066	up			TCCATCTCAATGTCCATTCCATTATTTTGTAGCTACAATAAAGAAACATGGGCAGCAGTG	ENST00000454183				chr2:105481924-105481865
A_21_P0011051	1.5014	0.586311	up	XLOC_014512	BROAD Institute lincRNA (XLOC_014512), lincRNA [TCONS_l2_00005764]	ACAGCTGAATTGATGATATGATGACAGGCTCATCCCTCCATTGTAAACTATGCTGCGTAA
A_24_P66337	2.09527	1.06714	up	LCLAT1	lysocardiolipin acyltransferase 1 [Source:HGNC Symbol;Acc:26756] [ENST00000319406]	AAGGAAATATCTTTATAGATGTCTTCTTGTGTACCTGTGTAAGAATTCCTTTGGGATATA	ENST00000319406	253558	AK095284	lysocardiolipin acyltransferase 1	chr2:30830202-30830261	GO:0035965|GO:0019432|GO:0016024|GO:0005789|GO:0007275|GO:0044281|GO:0016021|GO:0006644|GO:0006654|GO:0003841|GO:0044255|GO:0046474		THC2484537
A_23_P31858	2.79261	1.48162	up	ST18	Homo sapiens suppression of tumorigenicity 18 (breast carcinoma) (zinc finger protein) (ST18), mRNA [NM_014682]	TCAACAGTAATTCCACTCCCATGAAACTTTGGTCATTGTTATGCATTAAGTGGGGCTTAT	ENST00000276480	9705	NM_014682	suppression of tumorigenicity 18 (breast carcinoma) (zinc finger protein)	chr8:53024119-53024060	GO:0003700|GO:0008270|GO:0005634|GO:0003677|GO:0006351	NM_014682	THC2473027	Hs.655499
A_21_P0013456	1.57427	0.654687	up	XLOC_014512	BROAD Institute lincRNA (XLOC_014512), lincRNA [TCONS_l2_00027518]	TTCCAGATGTTCCTGTGGACCCCAGTCCAGGAAACAGAGATGGAAAGGCCAGGAAGAGAC
A_33_P3859897	1.97997	0.985482	up	CCDC13-AS1	CCDC13 antisense RNA 1 [Source:HGNC Symbol;Acc:41142] [ENST00000418161]	ATAGAACACTGTTTTGGAAATCTTGGCCAGTCTGAGTGGTTCCAGCAGGGAAGACAAATG	ENST00000418161	100874114	XR_245087	CCDC13 antisense RNA 1	chr3:42788154-42788213		XR_245087	THC2609609	Hs.669654
A_33_P3368985	-1.56187	-0.643277	down	ANKRD30A	Homo sapiens ankyrin repeat domain 30A (ANKRD30A), mRNA [NM_052997]	GCAGAATGAAAGTTTCTATTCCAACTAAAGCCTTAGAATTGATGGACATGCAAACTTTCA	ENST00000361713	91074	NM_052997	ankyrin repeat domain 30A	chr10:37482121-37482180	GO:0006355|GO:0003700|GO:0005634|GO:0003677	NM_052997	THC2479168	Hs.373787
A_21_P0005791	1.71861	0.781245	up	XLOC_006983	BROAD Institute lincRNA (XLOC_006983), lincRNA [TCONS_00014917]	GGTCAAGACAAAACTGATGTCAACACCAGGAATGAAGGAGAAATCTGTGGCTTAATGAAG					chr8:5859018-5858959
A_24_P298495	2.36363	1.241	up	LOC100130744	Homo sapiens uncharacterized LOC100130744 (LOC100130744), long non-coding RNA [NR_046285]	TACAGACAAGGAAGTGGTGTCAAATGGACAGTAAAGGTGAATCACATACTCAGCTATAGC		100130744	NR_046285	uncharacterized LOC100130744	chr5:14714903-14714962		NR_046285	THC2478574	Hs.660550
A_24_P195272	1.62422	0.699748	up		GB	ATTAGCCAGGCCACCAACACAGCCACCACGTTCTGCATCTTCTATAGCATGGTGGCCACA					chr6:036705076-036705135			NP450512
A_21_P0013271	1.73495	0.794892	up	SMKR1	Homo sapiens small lysine-rich protein 1 (SMKR1), mRNA [NM_001195243]	ACTTCCTCTGTTATGCCAGATATGGTTAGCCACTTTGGTTTTTTAGGAGCTATAGGATGG		100287482		small lysine-rich protein 1	chr7:129152443-129152502		NM_001195243	THC2603339	Hs.178144
A_33_P3223535	1.89124	0.91933	up		Uncharacterized protein ENSP00000382042 [Source:UniProtKB/Swiss-Prot;Acc:A8MWP6] [ENST00000428928]	TGTGATTTTGGGCCCAGGCAGGGACCCCTCTGGGCTCTGTTACTGGAGAAAAGGCAAATG	ENST00000428928		AK026312		chr17:18997041-18997100			THC2486205	Hs.677375
A_19_P00322910	-2.03371	-1.02411	down	TWIST2	Homo sapiens twist family bHLH transcription factor 2 (TWIST2), transcript variant 2, mRNA [NM_057179]	AACCTTCACCAAGGTCTTGGAACATGAAGCAGAGACTCTGGTGCTGACTCTATCATTTGA	ENST00000448943	117581	NM_057179	twist family bHLH transcription factor 2	chr2:239795664-239795723	GO:0005515|GO:0005667|GO:0010838|GO:0043066|GO:0003700|GO:0008285|GO:0019904|GO:0032720|GO:0005634|GO:0000122|GO:0048701|GO:0003677|GO:0001649|GO:0043392|GO:0061303|GO:0005737|GO:0045668|GO:0001076|GO:0060325|GO:0045638|GO:0003682|GO:0046983|GO:0045892	NM_057179	THC2486319	Hs.422585
A_24_P22939	1.74511	0.803315	up	ADAMTSL5	Homo sapiens ADAMTS-like 5 (ADAMTSL5), mRNA [NM_213604]	CAGGAGCCCCGGCCACACACAGCAAGAAAGATACATCTGACCAGCCTCAACGTCAACGTA	ENST00000590562	339366	NM_213604	ADAMTS-like 5	chr19:1506006-1505947	GO:0005578|GO:0001527|GO:0008270|GO:0004222|GO:0008201	NM_213604	THC2477262	Hs.371674
A_23_P148737	1.57932	0.659305	up	MYBPH	Homo sapiens myosin binding protein H (MYBPH), mRNA [NM_004997]	AAGGCGCAGAGATTGGAGTGCCCTGCGGAGTTGCACACTGGGTGGGAAGCACTCAAATAA	ENST00000255416	4608	NM_004997	myosin binding protein H	chr1:203137019-203136960	GO:0005515|GO:0032982|GO:0006942|GO:0008307|GO:0007155	NM_004997	THC2475393	Hs.927
A_21_P0003374	1.87234	0.904844	up			CAAACATTTTTAGGTATGTAGAAACAATGTATACACACACATGCACACACACATTAGTGC	ENST00000507344				chr4:66725726-66725785
A_33_P3387493	1.8856	0.915024	up	FTH1P18	Homo sapiens ferritin, heavy polypeptide 1 pseudogene 18 (FTH1P18), mRNA [NM_001271682]	GGACGTCCATGTTGCCTTTTCAGAACATTCTCTTCATTTTTCTCCTCTCAGTTTGACCAT		441490	NM_001271682	ferritin, heavy polypeptide 1 pseudogene 18	chrX:37061040-37060981		NM_001271682		Hs.744832
A_33_P3304998	-2.48377	-1.31253	down	LOC101930176	PREDICTED: Homo sapiens putative paraneoplastic antigen-like protein 6B-like protein LOC649238-like (LOC101930176), mRNA [XM_005276730]	ATGTAACAAGAGCCTGGGTGCAGCCTCGGCGCTGCACCCTGCAGGCTGTGCTGGAAAACA		101930176	XM_005276730	putative paraneoplastic antigen-like protein 6B-like protein LOC649238-like	chrX:152197893-152197952		XM_005276730
A_23_P117298	1.96748	0.976349	up	F7	Homo sapiens coagulation factor VII (serum prothrombin conversion accelerator) (F7), transcript variant 1, mRNA [NM_000131]	TAGAGATATGCACACACAGATGCACACACAGATATACACATGGATGCACGCACATGCCAA	ENST00000346342	2155	NM_000131	coagulation factor VII (serum prothrombin conversion accelerator)	chr13:113773878-113773937	GO:0051897|GO:0043627|GO:0005886|GO:0004252|GO:0031100|GO:0005615|GO:0050927|GO:0001948|GO:0006508|GO:0010641|GO:0060416|GO:0030335|GO:0005796|GO:0005509|GO:0005102|GO:0005576|GO:0031982|GO:0002690|GO:0017187|GO:0007596|GO:0030194|GO:0007598|GO:0005788|GO:0007623|GO:0008236|GO:0032571|GO:0044267|GO:0043687	NM_000131	THC2481575	Hs.36989
A_33_P3293254	1.66063	0.73173	up	GPSM1	Homo sapiens G-protein signaling modulator 1 (GPSM1), transcript variant 2, mRNA [NM_015597]	AAGACACTGAGTGCCATCTACAGCCAGCTGGGCAACGCCTACTTCTACCTGAAGGAGCAC	ENST00000561941	26086	NM_015597	G-protein signaling modulator 1	chr9:139229022-139229081	GO:0008277|GO:0005794|GO:0005886|GO:0000139|GO:0005789|GO:0005730|GO:0005634|GO:0005092|GO:0030154|GO:0007399|GO:0005829	NM_015597	THC2603649	Hs.239370
A_23_P377629	5.01506	2.32627	up	SPATA31C2	Homo sapiens SPATA31 subfamily C, member 2 (SPATA31C2), mRNA [NM_001166137]	AACAGAGACAGACAAATCAGAGATCAGTAGCCCTTGAAAAGTGTCCGGTGCAACAATGAG		645961	NM_001166137	SPATA31 subfamily C, member 2	chr9:90744576-90744517		NM_001166137	THC2606234	Hs.632070
A_33_P3294921	1.64545	0.718484	up	PRUNE2	Homo sapiens prune homolog 2 (Drosophila) (PRUNE2), mRNA [NM_015225]	AAGGAGCTGTCAGATGGAGAAATAAAAGTGGCCATTAGTACTGTGAGCATGAACCTTGAG	ENST00000492157	158471	NM_015225	prune homolog 2 (Drosophila)	chr9:79438607-79438548	GO:0016462|GO:0005794|GO:0006915|GO:0005634|GO:0046872|GO:0043231	NM_015225	NP1245759	Hs.262857
A_21_P0014530	2.34043	1.22677	up		PREDICTED: Homo sapiens uncharacterized LOC101928123 (LOC101928123), misc_RNA [XR_245780]	AAATGGTTTGATTTCCTGCGCTGAACTGATGCTGCTTCCAGAATGAATCTGCTCCTTGGT	ENST00000554614		XR_245780		chr14:73711642-73711583		XR_245780	THC2608315	Hs.660593
A_33_P3318148	-2.00321	-1.00231	down	SLC24A4	Homo sapiens solute carrier family 24 (sodium/potassium/calcium exchanger), member 4 (SLC24A4), transcript variant 2, mRNA [NM_153647]	AGAACGGGAATGTTCCTGTGGAAAACCCCGAAGACCCTCAGCAGAATCAGGAGCAGCAGC	ENST00000351924	123041	NM_153647	solute carrier family 24 (sodium/potassium/calcium exchanger), member 4	chr14:92922821-92922880	GO:0007608|GO:0015297|GO:0005886|GO:0097186|GO:0006816|GO:0016021|GO:0006814|GO:0055085|GO:0006813|GO:0015293|GO:0006811	NM_153647	NP1159531	Hs.385530
A_21_P0003851	2.66644	1.41492	up			TGATATCCTGTGTATGGCCACCACCTAACACTGCTCACTTCTACATGTAAACCTCAGGTA	ENST00000503950				chr4:124418043-124418099			THC2590758	Hs.570732
A_19_P00320675	3.35168	1.74488	up	LOC653712	Homo sapiens intraflagellar transport 122 homolog (Chlamydomonas) pseudogene (LOC653712), non-coding RNA [NR_034179]	AGATCTTCTGCCTCCACGTCTTCATTTCTGCCGTGGAGGTGCCACAGGTAACTGGGAGCA	ENST00000480931	653712	NR_034179	intraflagellar transport 122 homolog (Chlamydomonas) pseudogene	chr3:128580617-128580558		NR_034179	THC2552031	Hs.653243
A_23_P125204	-1.77487	-0.827716	down	OR10G8	Homo sapiens olfactory receptor, family 10, subfamily G, member 8 (OR10G8), mRNA [NM_001004464]	CTCCAGGAAAGCTGTGGATGGAGTTGTGGCCGTTTTCTACACTGTGCTGACGCCCCTTCT	ENST00000431524	219869	NM_001004464	olfactory receptor, family 10, subfamily G, member 8	chr11:123901115-123901174	GO:0004984|GO:0005886|GO:0004930|GO:0016021	NM_001004464		Hs.553635
A_33_P3217457	-2.23415	-1.15973	down			CACCTCTTTAGAAGGTGGGGAGGATGACTCAGGAAAATGCAGTAACTGACTGATGCTAAT	ENST00000519048				chr8:130458039-130458098
A_21_P0012801	-3.03973	-1.60395	down		long intergenic non-protein coding RNA 498 [Source:HGNC Symbol;Acc:43435] [ENST00000504369]	AACAATGGCTTCAGGAGGAAAATGCAATGATAGAAGCTTTGAAAGAAAGACAACTAGAAT	ENST00000504369				chr4:139220069-139220010
A_33_P3424864	1.79201	0.841577	up	HOXB-AS3	HOXB cluster antisense RNA 3 [Source:HGNC Symbol;Acc:40283] [ENST00000460041]	GGAACTGCCAGAGCTTCCTCCTACGGCTTGAAAGCCCAAGCTAATCAGTAACCCGTGAGA	ENST00000460041	404266		HOXB cluster antisense RNA 3	chr17:46679195-46679254			THC2551759
A_21_P0006828	1.73757	0.797068	up	XLOC_008372	BROAD Institute lincRNA (XLOC_008372), lincRNA [TCONS_00018111]	TATAAATGGTGCCCAGATGAACAACCACACTGAGTACAAAGGATGGTGTCTGAGATCACG					chr10:6667913-6667972
A_24_P387875	-2.58356	-1.36936	down	KCNJ10	Homo sapiens potassium inwardly-rectifying channel, subfamily J, member 10 (KCNJ10), mRNA [NM_002241]	AGGGACCTAGTGAAATCAATGAAACTCTTGAGTCTTGCTTAGGCTCGCAAACAAGAAGTG	ENST00000368089	3766	NM_002241	potassium inwardly-rectifying channel, subfamily J, member 10	chr1:160008605-160008546	GO:0005515|GO:0021554|GO:0005886|GO:0022010|GO:0055075|GO:0007268|GO:0042802|GO:0016323|GO:0016324|GO:0015272|GO:0006954|GO:0016010|GO:0051289|GO:0048169|GO:0007628|GO:0006813|GO:0009637|GO:0010107|GO:0051385|GO:0051384|GO:0060075|GO:0005524|GO:0005902|GO:0060081|GO:0005887|GO:0051935|GO:0007601|GO:0051930	NM_002241	THC2685114	Hs.408960
A_33_P3393543	3.40303	1.76682	up	LOC400692	Homo sapiens mRNA; cDNA DKFZp761D1918 (from clone DKFZp761D1918). [AL831916]	GTGATGGTTGCACAACACCGTAAGTGTAATAATGTCACTGAATTATACACTTTAAAGTGA	ENST00000316807	400692	AL831916	uncharacterized LOC400692	chr19:38036489-38036430				Hs.590968
A_33_P3276159	-2.35525	-1.23588	down	LOC100996890	PREDICTED: Homo sapiens uncharacterized LOC100996890 (LOC100996890), mRNA [XM_003846754]	TGACATGAAGACCCAAACGCCACTTAGCAGGAGATCTGGGGTATGCAGAGGGGCAGAACG	ENST00000593303	100996890	XM_003846754	uncharacterized LOC100996890	chr15:32777337-32777396		XM_003846754	THC2731023
A_33_P3307402	3.06527	1.61601	up			ACACACATATACATACATATACACACATATACATACACGTACACACACAGACATATATAA					chr6:154840150-154840091
A_21_P0002284	3.10086	1.63267	up	XLOC_001649	BROAD Institute lincRNA (XLOC_001649), lincRNA [TCONS_00003843]	GATGAGCACGGGGCCATCCAGGAAACAGTTGAAAATGTGGAATTGAATGTCATAAAGAAG					chr2:123224344-123229226
A_21_P0014943	-2.00761	-1.00548	down	LOC101060445	PREDICTED: Homo sapiens uncharacterized LOC101060445 (LOC101060445), mRNA [XM_005276331]	CCCTAGAACCATAATTCCCTTTAGTCTTAAGAATATAAGATTTTCCCTACCTCGTTATAC		101060445	XM_005276331	uncharacterized LOC101060445	chr9:32464315-32464374		XM_005276331	THC2694257	Hs.601664
A_33_P3445679	2.0976	1.06874	up	LINC00548	Homo sapiens long intergenic non-protein coding RNA 548 (LINC00548), long non-coding RNA [NR_033877]	GAGGAGGAGGATTGGCCCGGCTGCTGAAAACATACGTGTAATTGAAGGAATTCTATTAAG		400123		long intergenic non-protein coding RNA 548	chr13:40768705-40768646		NR_033877	THC2627593	Hs.577960
A_21_P0003257	1.70944	0.773526	up	XLOC_002884	BROAD Institute lincRNA (XLOC_002884), lincRNA [TCONS_00007011]	GAGGTAAGAGGTTTTATGTGAATTGTGGAAAGATGGATGGAGTTTCACAAAAAAGCATCA					chr3:153481134-153481193
A_33_P3356816	2.63405	1.39728	up	LCE1B	Homo sapiens late cornified envelope 1B (LCE1B), mRNA [NM_178349]	AGTGGATCCTGAGCCTAGAAGAACACAAATGGCCAAATATTTCCCTTCCGTCTTCCTTCT	ENST00000360090	353132	NM_178349	late cornified envelope 1B	chr1:152785280-152785339	GO:0031424	NM_178349		Hs.375103
A_21_P0007158	5.23103	2.38709	up		PREDICTED: Homo sapiens uncharacterized LOC100996453 (LOC100996453), misc_RNA [XR_159124]	AAGATCGCCGGCCACTATGGTTATTGACATGTTGTGCTGTCATCTTCCAAAAACTGACGA	ENST00000457725				chr11:64162033-64161974			THC2712526	Hs.444632
A_33_P3861634	1.58897	0.668093	up	LOC285084	Homo sapiens uncharacterized LOC285084 (LOC285084), long non-coding RNA [NR_038897]	TGCAAGGGTTGGGCTGGAATTAGGACATTATAGAACAAATATTAAAGGAAAGCTTAACAG	ENST00000420866	285084		uncharacterized LOC285084	chr2:175195309-175195368		NR_038897	THC2659883	Hs.275398
A_33_P3304883	-3.25223	-1.70143	down	LOC100131372	PREDICTED: Homo sapiens uncharacterized LOC100131372 (LOC100131372), misc_RNA [XR_171616]	CTGTATTTAAATGCCCATGTAGTGCCTGGGCCTCCACAGAGCTCTAGGCCCCGTCCATGA		100131372	XR_171616	uncharacterized LOC100131372	chr7:469712-469653		XR_171616	THC2632533	Hs.704272
A_23_P59888	1.66603	0.736414	up	NACAP1	Homo sapiens nascent-polypeptide-associated complex alpha polypeptide pseudogene 1 (NACAP1), non-coding RNA [NR_002182]	GCTATTATGGAATTAACAATGTAACCATCTGAAAGCAACTTTTTTGGTGTCTCAGATGAG	ENST00000419462	83955	NR_002182	nascent-polypeptide-associated complex alpha polypeptide pseudogene 1	chr8:102381755-102381814		NR_002182	THC2490918	Hs.567608
A_21_P0000434	-1.90484	-0.929673	down	SNORD113-6	Homo sapiens small nucleolar RNA, C/D box 113-6 (SNORD113-6), small nucleolar RNA [NR_003234]	ATATCATGGGGTTTCTGAAACAACATTTTTGATTAAACCCATCTGCAACTCTGAGGTCCA		767566	NR_003234	small nucleolar RNA, C/D box 113-6	chr14:101405907-101405966		NR_003234
A_24_P927474	-1.52184	-0.605814	down			CAGGGAGATCAGGTCTATACGCTGGAGAAATTTGACTCGATGGGACAACAGACCTGCTTA					chr12:076358613-076358672
A_21_P0008712	1.64324	0.716547	up	XLOC_011406	BROAD Institute lincRNA (XLOC_011406), lincRNA [TCONS_00023593]	CAAACATGCCACCGAAGATTCTTGCACACGTTATGCTGGTGTACATATATGGAAGTGTCT					chr15:26379649-26379590				Hs.144449
A_33_P3243524	1.57755	0.657688	up	RAPGEF6	Homo sapiens Rap guanine nucleotide exchange factor (GEF) 6 (RAPGEF6), transcript variant 5, mRNA [NM_001164389]	AGTAACACTTTAAACTGCTTCTATACGCGATTCAAGTCTAAAAGGAGGAAGACACTCTGA		51735	NM_001164389	Rap guanine nucleotide exchange factor (GEF) 6	chr5:130771703-130771644	GO:0005515|GO:0005085|GO:0051056|GO:0030742|GO:0005737|GO:0005886|GO:0007265|GO:0017016|GO:0043087	NM_001164389	NP435332	Hs.483329
A_33_P3416171	-4.05865	-2.021	down	LINC00617	long intergenic non-protein coding RNA 617 [Source:HGNC Symbol;Acc:44088] [ENST00000554321]	GCTGCTCCACCACGTGGTGCCTGCCCATCATGGCATCCACCACCAGGTGGCCTTTTTCTT	ENST00000554321	100507043		long intergenic non-protein coding RNA 617	chr14:96362220-96362279			THC2652132
A_23_P360542	4.04926	2.01766	up	LINC00470	Homo sapiens long intergenic non-protein coding RNA 470 (LINC00470), transcript variant 1, long non-coding RNA [NR_023925]	AGGCGAGGCTGGTAAAACAATAGGGTTTGAGACAATTCTGTGGCATTAGAAATGAAAGAG	ENST00000584492	56651	NR_023925	long intergenic non-protein coding RNA 470	chr18:1269322-1269263	GO:0008150|GO:0003674|GO:0005575	NR_023925	NP1166825	Hs.541165
A_33_P3650491	-2.08732	-1.06165	down	LMCD1-AS1	Homo sapiens LMCD1 antisense RNA 1 (head to head) (LMCD1-AS1), long non-coding RNA [NR_033378]	CCAGTTGTACAAATGTCTAGGCCATACAATTATGTACAGTGCGTAATACTTGAACATAAT	ENST00000420095	100288428	NR_033378	LMCD1 antisense RNA 1 (head to head)	chr3:8262913-8262854		NR_033378	THC2617386	Hs.651576
A_23_P205074	-1.63322	-0.707722	down	SLC46A3	Homo sapiens solute carrier family 46, member 3 (SLC46A3), transcript variant 1, mRNA [NM_181785]	AGTCACTGCAGTTTCTACTTTTAATGGAATTTACTCAGCCACTGTTGCTTGGTACCCTGG	ENST00000266943	283537	NM_181785	solute carrier family 46, member 3	chr13:29278193-29278134	GO:0016021|GO:0055085	NM_181785	NP1155018	Hs.117167
A_24_P203765	1.68538	0.753074	up	SLC1A7	solute carrier family 1 (glutamate transporter), member 7 [Source:HGNC Symbol;Acc:10945] [ENST00000371491]	GCCGATGCCCTGTTGGACCTCATCCGGCAGAAAGAAGAAAGTTGGAGGAACGGACCAAAG	ENST00000371491	6512	BC000651	solute carrier family 1 (glutamate transporter), member 7	chr1:53580455-53574273	GO:0015813|GO:0005886|GO:0005313|GO:0006835|GO:0017153|GO:0016021|GO:0055085|GO:0006811		THC2484350	Hs.104637
A_33_P3252316	1.73586	0.795651	up			ATAACTGAAACTGCAGAAGAGAAAACTGTGAATAAAAGGGAACAACTGTACCCTTACAAC	ENST00000556472				chr14:44914009-44913950			THC2733027
A_24_P417352	4.04839	2.01735	up		immunoglobulin heavy constant mu [Source:HGNC Symbol;Acc:5541] [ENST00000390559]	TGACCACCTATGACAGCGTGACCATCTCCTGGACCCGCCAGAATGGCGAAGCTGTGAAAA	ENST00000390559		BX161420		chr14:106321243-106321184			NP1181174	Hs.510635
A_21_P0006032	1.72254	0.784537	up			TACAGAGGAGGAAGCTAAGTCTGGAAGGAGCACTCGAGCAGGCTCAGCGGCCAGCAGCCA	ENST00000454594				chr9:96721270-96721329
A_21_P0013539	1.82172	0.865304	up		PREDICTED: Homo sapiens uncharacterized LOC101929488 (LOC101929488), misc_RNA [XR_242471]	ATCCAAGCCACTGCTAATGTCATTTATAAGCTGTGGGATTAAAACAGAGAAGCAATCAAT	ENST00000519714		XR_242471		chr8:58277331-58277390		XR_242471	THC2601817	Hs.407557
A_21_P0000028	3.01239	1.59091	up	SH2D2A	Homo sapiens SH2 domain containing 2A (SH2D2A), transcript variant 5, mRNA [NM_001161444]	TGGCACACTTCTCAAGAAATGTGGATGGAATAAACCATAGGTGTTCAAAGCTGGAAAAAA		9047	NM_001161444	SH2 domain containing 2A	chr1:156776905-156776849	GO:0005515|GO:0007165|GO:0017124|GO:0005737|GO:0008283|GO:0005070|GO:0001525|GO:0030154	NM_001161444		Hs.103527
A_21_P0000109	-1.61253	-0.68933	down	MTRNR2L9	Homo sapiens MT-RNR2-like 9 (pseudogene) (MTRNR2L9), mRNA [NM_001190706]	TCAAAACGAGTTACCACGTACAATTGATCCAATAATTTGACTAACGGAACAAGTTACCCT	ENST00000544932	100463487	NM_001190706	MT-RNR2-like 9 (pseudogene)	chr6:62284471-62284530	GO:0005737|GO:0005576	NM_001190706
A_21_P0011657	1.77576	0.828435	up	XLOC_014512	BROAD Institute lincRNA (XLOC_014512), lincRNA [TCONS_l2_00011988]	GCATATTTCCTGTCTGAGTATAGCAATATCTGTCTTCAAAATGCAATTTTCATCCATCAG					chr18:14221352-14221293
A_19_P00315529	-2.96258	-1.56686	down		PREDICTED: Homo sapiens PRKCQ antisense RNA 1 (PRKCQ-AS1), transcript variant X2, misc_RNA [XR_242699]	CGTGGAGTCCAGCACATCACCCAGAAGGCAGATGTTCTATCTCCATTTTACTCATTAAAA	ENST00000561822				chr10:6628756-6628815		XR_242699	THC2700724	Hs.46689
A_33_P3298861	2.7225	1.44493	up	SLC12A8	Homo sapiens solute carrier family 12, member 8 (SLC12A8), transcript variant 1, mRNA [NM_024628]	TGACATGGAGATGACTCAGCTCACCCAGGAGAATGCAGACTTCGCCACTCGGGATCGCTA	ENST00000314584	84561	NM_024628	solute carrier family 12, member 8	chr3:124802842-124802783	GO:0016021|GO:0006813|GO:0015293	NM_024628	THC2473485	Hs.658514
A_21_P0005641	-2.0946	-1.06668	down	XLOC_006683	BROAD Institute lincRNA (XLOC_006683), lincRNA [TCONS_00014572]	GCTTTGCAGAGACCTCTCCTGATAATAATAATAAATTTACTCAGAACAATCTCAGTTGTC					chr8:1212532-1212591
A_23_P214079	2.47182	1.30557	up	SPINK1	Homo sapiens serine peptidase inhibitor, Kazal type 1 (SPINK1), mRNA [NM_003122]	GGAAACGCCAGACTTCTATCCTCATTCAAAAATCTGGGCCTTGCTGAGAACCAAGGTTTT	ENST00000505722	6690	NM_003122	serine peptidase inhibitor, Kazal type 1	chr5:147207585-147204211	GO:0010751|GO:0005515|GO:0060046|GO:0004866|GO:0004867|GO:0050732|GO:1900004|GO:0005576|GO:2001256|GO:0090281	NM_003122	THC2471119	Hs.407856
A_21_P0004644	2.52646	1.33712	up		HLA complex group 24 (non-protein coding) [Source:HGNC Symbol;Acc:23500] [ENST00000414398]	ACAAGCAAATCTCATCAGCAGAGGACTGAGAAACCAGTGTTTATAATACCCAGTGATTAA	ENST00000414398				chr6:33115482-33115541
A_33_P3804778	1.65329	0.725337	up		AGENCOURT_13977632 NIH_MGC_172 Homo sapiens cDNA 5', mRNA sequence [CD049825]	ACAAATATATATTCCCTCCATAACACAGTGCAATCCCACCATTATATGCCTCTTTACTAT			CD049825						Hs.745098
A_21_P0001184	-1.92446	-0.944452	down			ATCAGACAGCAGTTGGCACTGAGTACAACTGGAGAAATGTTATCAGCACTGAAGACTGCT	ENST00000419446				chr1:161526144-161526085
A_33_P3393010	1.90377	0.928862	up	PKDCC	protein kinase domain containing, cytoplasmic [Source:HGNC Symbol;Acc:25123] [ENST00000492861]	TAAAAATAGACAGCTCCAAGGAGAATCCGGGTTAGGGGGTGGCAGCTGGAGGCTTCTTAA	ENST00000492861	91461	AK311155	protein kinase domain containing, cytoplasmic	chr2:42281621-42281680	GO:0005794|GO:0030501|GO:0048286|GO:0042997|GO:0030282|GO:0048566|GO:0015031|GO:0005524|GO:0030154|GO:0001501|GO:0004672|GO:0035264|GO:0060021|GO:0032332		THC2750765
A_23_P94275	1.60725	0.68459	up	DKK4	Homo sapiens dickkopf WNT signaling pathway inhibitor 4 (DKK4), mRNA [NM_014420]	ACCCAGTCCAGGAAAACCAACCCAAAAGGAAGCCAAGTATTAAGAAATCACAAGGCAGGA	ENST00000220812	27121	NM_014420	dickkopf WNT signaling pathway inhibitor 4	chr8:42232341-42232282	GO:0003674|GO:0030178|GO:0007275|GO:0005576|GO:0005575|GO:0016055	NM_014420	THC2476268	Hs.159311
A_21_P0013522	1.87092	0.903748	up	LOC100506342	PREDICTED: Homo sapiens uncharacterized LOC101929709 (LOC101929709), misc_RNA [XR_242401]	TAATGTTGCACAAGAACCATTGCTGGACTGCATCATTGCTTACCCAACATGACTCAGCCT	ENST00000519655	100506342	XR_242401	uncharacterized LOC100506342	chr8:90627436-90624184		XR_242401	THC2610862
A_21_P0002261	2.24648	1.16767	up	XLOC_001595	BROAD Institute lincRNA (XLOC_001595), lincRNA [TCONS_00003800]	CACTTCAGCAATGAAGACTGGATTTTCTCTGAAATGAACAACAAAATAAAATCTCTCCTG					chr2:102605400-102605459
A_33_P3418987	2.41041	1.26928	up	PRAMEF13	Homo sapiens PRAME family member 13 (PRAMEF13), mRNA [NM_001024661]	CTTTGTCTGTGATTGAGTTTCAGCTGTAGAACATCAAAGCAACCAAATAGAATTTGATCA	ENST00000376132	400736	NM_001024661	PRAME family member 13	chr1:13447477-13447418	GO:0043066|GO:0008284|GO:0048387|GO:0045596|GO:0042974|GO:0045892	NM_001024661		Hs.531192
A_21_P0010650	3.67191	1.87653	up			GCCTATGAAAATTTTTAAGGGCTTGCTAGTTTATGTGGACCTGAATAAGCATTTTGCATG	ENST00000422716				chr1:143231163-143230401			THC2716686
A_21_P0014598	-1.64559	-0.718602	down	LOC730081	Homo sapiens cDNA clone IMAGE:5211580, partial cds. [BC048339]	TTACCTTTTAAAAGTGTTCCAGTAGCTGTGTTGGAAACCCTCTAACCACGGCAGCCCATT	ENST00000454219	730081	BC048339	uncharacterized LOC730081	chr1:100434923-100434864			THC2559399	Hs.534953
A_21_P0006460	3.43383	1.77982	up			TTTTGTCTTTGGTGTCTTAAAATTTTGCAGCCAGGCAAGAGAGGTTCACAGGGAAGGTAG	ENST00000455986				chrX:119055287-119055228			THC2538606
A_21_P0004937	3.19542	1.676	up	XLOC_005458	BROAD Institute lincRNA (XLOC_005458), lincRNA [TCONS_00011946]	GAAGAACTCATGGTAACGAGTCATGTTTTTCTCTCATAGGATAATAGTAACAGCGAATAT					chr6:126399975-126400034
A_21_P0005726	1.56515	0.646297	up	XLOC_006850	BROAD Institute lincRNA (XLOC_006850), lincRNA [TCONS_00014767]	AGAATGATTCCTTTCAACTCCGAGAGAAGAAGCTGCAGATGAAGAGCAAGTAGGATGGAT					chr8:77388231-77431037
A_21_P0005963	2.0982	1.06916	up	LOC100507420	PREDICTED: Homo sapiens uncharacterized LOC100507420 (LOC100507420), transcript variant 2, misc_RNA [XR_110877]	AGCGGGACTTAGACAATGGGGTTAGGCAGTCACATGTCTGCACGTGGAAACTTTCTGGGA		100507420		uncharacterized LOC100507420	chr8:37264454-37264395		XR_110877	THC2626710	Hs.149545
A_19_P00316808	-1.60145	-0.679379	down		Homo sapiens cDNA FLJ42830 fis, clone BRCAN2017905. [AK124820]	CATCAACCAGGAAGAGTTCCTATCCATGGGAGGCTCCATCCCAACAGGTGTGAAGAGGAT	ENST00000382641				chr22:27064323-27064264				Hs.731681
A_23_P94397	2.92163	1.54677	up	OMD	Homo sapiens osteomodulin (OMD), mRNA [NM_005014]	TTATGGTGAACAACGAAGCACTAATGGTCAAACAATACAACTAAAGACACAAGTTTTCAG	ENST00000375550	4958	NM_005014	osteomodulin	chr9:95177617-95177558	GO:0018146|GO:0005975|GO:0005796|GO:0042340|GO:0005578|GO:0005576|GO:0044281|GO:0007155|GO:0030203|GO:0043202|GO:0042339	NM_005014	THC2472163	Hs.94070
A_24_P169402	2.48778	1.31486	up	DNAH12	Homo sapiens dynein, axonemal, heavy chain 12 (DNAH12), transcript variant 1, mRNA [NM_178504]	AAGGAACTTCAGAACCAACTGAATGAGATTGTAGAGCTGGTAAGAGGAAAGTTGTCTAAG	ENST00000351747	201625	NM_178504	dynein, axonemal, heavy chain 12	chr3:57439112-57439053	GO:0030286|GO:0005874|GO:0035085|GO:0003777|GO:0016887|GO:0005524|GO:0007018	NM_178504	THC2642820	Hs.201378
A_21_P0001396	1.53301	0.616372	up	XLOC_000486	BROAD Institute lincRNA (XLOC_000486), lincRNA [TCONS_00001216]	GCTCATCATTAAACCGTATGGTCCTGGAAGAAAAAGACTGTTTTTAAGTCTATAAAGTCA					chr1:182683645-182683704
A_21_P0005272	-2.55291	-1.35215	down		PREDICTED: Homo sapiens uncharacterized LOC101927914 (LOC101927914), misc_RNA [XR_246939]	AAATAGTGGAGTTTTGCTCCTGCACAAAAATAAGACCCTGTTCTGAGGACGTGAGTGAGC	ENST00000444158				chr7:157291819-157291878		XR_246939	THC2607163	Hs.623826
A_21_P0013602	-1.56224	-0.643611	down	XLOC_014512	BROAD Institute lincRNA (XLOC_014512), lincRNA [TCONS_l2_00029082]	CAGGTTTGTGCTCAGAAGCCCCTACACCAGCTGCTGCGTGATGGAGAACAGGAGTCAAAG					chr9:132339802-132339861
A_23_P149695	1.68909	0.75625	up	ATP1A1OS	Homo sapiens ATP1A1 opposite strand (ATP1A1OS), transcript variant 3, long non-coding RNA [NR_024126]	CTCTGAAAGCAGGAGGTGTTCTCAGACTTGACCCTGAAGTAAACACATCTCTTTCACCTT		84852	NR_024126	ATP1A1 opposite strand	chr1:116948101-116948042		NR_024126	THC2563581	Hs.664752
A_21_P0011319	1.5839	0.663478	up	STARD9	Homo sapiens StAR-related lipid transfer (START) domain containing 9 (STARD9), mRNA [NM_020759]	AGCCAATATCAACAAGTCCCTTGTGACTCTAGGAATTGTCATCTCCACCTTAGCCCAGAA	ENST00000568493	57519		StAR-related lipid transfer (START) domain containing 9	chr15:42955037-42955485	GO:0008017|GO:0005737|GO:0005814|GO:0008152|GO:0005634|GO:0003777|GO:0051225|GO:0005524|GO:0008289|GO:0007018	NM_020759	THC2487022	Hs.122061
A_33_P3348323	-1.64617	-0.719114	down			GTAAACAGATTACTCCGTCCTATATATGACACCTATCATTAAAATCACCGCATAAGGCAC	ENST00000420498				chr1:161123608-161123550
A_24_P267522	1.70715	0.771593	up	ZNF585A	Homo sapiens zinc finger protein 585A (ZNF585A), transcript variant 1, mRNA [NM_152655]	CGTACTCATCACTGACTTGAAGCTTAGTATCTGGCTTCCTTAAGGATGTAACTTTCATGT	ENST00000292841	199704	NM_152655	zinc finger protein 585A	chr19:37641650-37641591	GO:0006355|GO:0005634|GO:0003676|GO:0046872|GO:0006351	NM_152655	THC2464555	Hs.729172
A_24_P150791	-1.62888	-0.703882	down	JPH3	Homo sapiens junctophilin 3 (JPH3), transcript variant 1, mRNA [NM_020655]	CATATCCAGCCCCCTAAAATGTACAATGTAACTTGTTCAGTCCAACAAAAACAGGTTCCT	ENST00000563609	57338	NM_020655	junctophilin 3	chr16:87731363-87731422	GO:0060402|GO:0005886|GO:0030314|GO:0040011|GO:0003674|GO:0014701|GO:0048168|GO:0060314|GO:0050885|GO:0015278|GO:0007613|GO:0007612|GO:0016021|GO:0035640	NM_020655	THC2610242	Hs.592068
A_32_P129752	-3.2738	-1.71097	down	TMEM30B	Homo sapiens transmembrane protein 30B (TMEM30B), mRNA [NM_001017970]	CTGTTCTCTGGGTTTTTGAGAGAGAATAAAGGTTATGTTTGTCTTACCTTTGTTATCGAG	ENST00000355702	161291	NM_001017970	transmembrane protein 30B	chr14:61744747-61744688	GO:0005515|GO:0070863|GO:0016021	NM_001017970	THC2505501	Hs.146180
A_24_P412156	-1.51706	-0.601277	down	CXCL12	Homo sapiens chemokine (C-X-C motif) ligand 12 (CXCL12), transcript variant 2, mRNA [NM_000609]	CATACCAATGAAAAAATGTATATGCACTTATAATTTTCCTAATAAAGTTCTGTACTCAAA	ENST00000374429	6387	NM_000609	chemokine (C-X-C motif) ligand 12	chr10:44865676-44865617	GO:0008015|GO:0007281|GO:0005615|GO:0006955|GO:0006935|GO:0042098|GO:0007155|GO:0008009|GO:0001569|GO:0008354|GO:0070098|GO:0001667|GO:0006874|GO:0005102|GO:0005576|GO:0042379|GO:0009615|GO:0045236|GO:0050930|GO:0007165|GO:0008045|GO:0007186|GO:2000107|GO:0007420|GO:0008064|GO:0090026|GO:0008083|GO:0009897	NM_000609	THC2542832	Hs.522891
A_24_P397903	2.02451	1.01758	up	ZC2HC1A	Homo sapiens zinc finger, C2HC-type containing 1A (ZC2HC1A), mRNA [NM_016010]	CACAAGTATTTGACAGTATGGTAGAATAAAAGATGATTGTAAGATTAAAAATGTAAAAAT	ENST00000263849	51101	NM_016010	zinc finger, C2HC-type containing 1A	chr8:79631797-79631856	GO:0046872	NM_016010	THC2534233	Hs.271876
A_21_P0008522	1.54797	0.630382	up	XLOC_010915	BROAD Institute lincRNA (XLOC_010915), lincRNA [TCONS_00023044]	ATGAAGCCAAGAAAGATAAGTGGATGTTTTCCTGGTGGGCAATGGTCAAGGGAAGTGAAG					chr14:95796298-95796357
A_33_P3292254	1.95645	0.968241	up	FAM205B	Homo sapiens family with sequence similarity 205, member B (FAM205B), non-coding RNA [NR_024481]	TCTGGCTGAAGTGACCAAAGAATGATTTTAAGGCAAAATGATAAACATGAACAAAGGGCA		389715	NR_024481	transmembrane protein C9orf144B pseudogene	chr9:34830348-34830289		NR_024481	THC2618685	Hs.713965
A_21_P0009375	-1.53789	-0.620949	down	XLOC_012083	BROAD Institute lincRNA (XLOC_012083), lincRNA [TCONS_00025806]	TATCCACGACTCGGCTCTGTGCCCCTATATCCACAACTCAGCGCTGTACCCCTACATTCA					chr17:4063592-4063651
A_21_P0004626	1.95716	0.968762	up		ALU2_HUMAN (P39189) Alu subfamily SB sequence contamination warning entry, partial (11%) [THC2546179]	TCAGTAGGAGCCCGTCCTCAAAAGGAAAATAACAGAACTTCCTGCTAATCTGGTATTGGG	ENST00000433761				chr6:3056933-3056992			THC2546179
A_23_P35045	1.73826	0.797648	up	ARHGAP30	Homo sapiens Rho GTPase activating protein 30 (ARHGAP30), transcript variant 1, mRNA [NM_001025598]	TTCCCAAGAAAGTCAACAAGATCTTGTTCCCAGGGAGTGGGTCATTGGCCAAAGGGAACA	ENST00000368013	257106	NM_001025598	Rho GTPase activating protein 30	chr1:161017294-161017235	GO:0051056|GO:0007264|GO:0016023|GO:0005829|GO:0005096	NM_001025598	THC2601052	Hs.389374
A_21_P0004577	2.33266	1.22198	up	XLOC_005063	BROAD Institute lincRNA (XLOC_005063), lincRNA [TCONS_00011076]	ATGAATGGTAAATATCAAGTCCTTGACTTTCTTAGACCTGTGGGACTAGTGTAGAAAAAA					chr5:157929743-157929684
A_21_P0013545	6.90084	2.78677	up	LOC101929886	PREDICTED: Homo sapiens uncharacterized LOC101929886 (LOC101929886), transcript variant X2, misc_RNA [XR_251155]	AAGCTATTGCATGTGCATTCTGGGGGAAAAAATGGTCCAAATATGTTATGGAGGGGGTGC		101929886		uncharacterized LOC101929886	chr2:114286023-114285996		XR_251155	THC2685803	Hs.628699
A_33_P3300142	2.03744	1.02676	up	ANKFY1	Homo sapiens ankyrin repeat and FYVE domain containing 1 (ANKFY1), transcript variant 3, mRNA [NM_001257999]	TTTAAACATACTAGCTGCCTGAACTTACTGTGCCCTTGGCCCAGATTTCAGCTCATAGCA		51479	NM_001257999	ankyrin repeat and FYVE domain containing 1	chr17:4066776-4066717	GO:0005515|GO:0005765|GO:0046872|GO:0010008|GO:0043231	NM_001257999	THC2638444	Hs.696087
A_21_P0001112	1.71457	0.777851	up			AAGGAGATGGTTAAAAGAGAAAAGCCTTTCTCCGGACCCACCTGCAGCATTAAGAACCAT	ENST00000418471				chr1:29197120-29197061
A_33_P3263625	1.56859	0.649467	up	DUSP8	Homo sapiens dual specificity phosphatase 8 (DUSP8), mRNA [NM_004420]	TTCAGATGTCCTAGGGTCTAGGAGTGGGGCCAGTCACTGTGGGAAGAGGCCAGGGGCTTG	ENST00000331588	1850	NM_004420	dual specificity phosphatase 8	chr11:1576369-1576310	GO:0000188|GO:0005737|GO:0006470|GO:0005634|GO:0035335|GO:0017017|GO:0004725	NM_004420	THC2474457	Hs.41688
A_33_P3256083	-1.61489	-0.69144	down			GGCAAAACATTTAACAAATTCTCACACCTTATTGCACCAGAAAGCATTTATGCTAGAGAA					chr7:056752846-056752787
A_21_P0002359	1.77209	0.825452	up	XLOC_001873	BROAD Institute lincRNA (XLOC_001873), lincRNA [TCONS_00004035]	AATAAGACAAACGTGGCTGGAGTATTGGAAGGGGAAGTGAGTGTTACTAGAGAAGGTCAT					chr2:221605336-221605395
A_33_P3382309	-1.68875	-0.755953	down	PRDM16	Homo sapiens PR domain containing 16 (PRDM16), transcript variant 2, mRNA [NM_199454]	TTGAAGGTCACTGGAGCCACGTCGGAGTCTGGAGCATTTCACCCCATCAACCACCTCTGA	ENST00000378398	63976	NM_199454	PR domain containing 16	chr1:3350316-3350375	GO:0005515|GO:0003713|GO:0046332|GO:0005634|GO:0000122|GO:0043457|GO:0046872|GO:0006351|GO:0043565|GO:0050872|GO:0050873|GO:0017053|GO:0060021|GO:0030853|GO:0045893|GO:0043586|GO:0045892|GO:0035019|GO:0030512|GO:0022008	NM_199454	THC2487287	Hs.99500
A_33_P3321934	1.5903	0.669295	up			ATCCCACTGGCCTGCAGGATTTCTGAAAATTTCTGAAAACTTTGCTGGTAGTTACATTAG					chr9:115241369-115241310
A_21_P0014457	3.60372	1.84949	up			TTATTATGGAAGAATTTTAGAAAAGTCTTTTCACATAATAAAGACTAATTAATGAACTAT					chr2:096190777-096190718
A_21_P0003558	1.59724	0.675585	up	XLOC_003422	BROAD Institute lincRNA (XLOC_003422), lincRNA [TCONS_00007955]	ACAAATAGTAGAAAAATCTAGCTTTTTAGCAAAAGGAAGCAGGTTGGGGGGCGGGGTCTG					chr4:1555048-1555107
A_23_P128574	1.75259	0.809486	up	ENOX1	Homo sapiens ecto-NOX disulfide-thiol exchanger 1 (ENOX1), transcript variant 1, mRNA [NM_017993]	GACAGATCTGTTTCCTATGAAAACCAAACAATGATTCCACAGTCATAATGATGGCAAAAT	ENST00000412891	55068	NM_017993	ecto-NOX disulfide-thiol exchanger 1	chr13:43787918-43787859	GO:0005886|GO:0000166|GO:0016491|GO:0048511|GO:0003676|GO:0005615	NM_017993	THC2604104	Hs.128258
A_24_P377124	1.9347	0.952113	up	THPO	Homo sapiens thrombopoietin (THPO), transcript variant 1, mRNA [NM_000460]	ACAGCTCACAAGGATCCCAATGCCATCTTCCTGAGCTTCCAACACCTGCTCCGAGGAAAG	ENST00000445696	7066	NM_000460	thrombopoietin	chr3:184090945-184090886	GO:0005179|GO:0008283|GO:0007596|GO:0030168|GO:0030099|GO:0007275|GO:0008083|GO:0005615|GO:0005125	NM_000460	NP077488	Hs.1166
A_21_P0001763	1.89488	0.922109	up	LOC100506929	PREDICTED: Homo sapiens uncharacterized LOC100506929 (LOC100506929), transcript variant X3, misc_RNA [XR_247111]	GTAAGACCAAATGCCTTTGTACCATGGAGAGAGAAATGACTCATTGGAATGCTTCTGTTT		100506929	XR_247111	uncharacterized LOC100506929	chr1:240902739-240902680		XR_247111	THC2667330	Hs.121192
A_33_P3209806	1.58716	0.666445	up	OR2C3	Homo sapiens olfactory receptor, family 2, subfamily C, member 3 (OR2C3), mRNA [NM_198074]	GGCATGGGAAGACCAAAACCATGTGGCAGTTCCTGTTTTTGATTTTATTATATATATGTA	ENST00000366487	81472	NM_198074	olfactory receptor, family 2, subfamily C, member 3	chr1:247693535-247693476	GO:0004984|GO:0005886|GO:0004930|GO:0016021	NM_198074	THC2484501	Hs.730218
A_33_P3290714	1.5396	0.622555	up	HS6ST2	Homo sapiens heparan sulfate 6-O-sulfotransferase 2 (HS6ST2), transcript variant L, mRNA [NM_001077188]	AGAATGATAACACCAGCAATGGCACCAACGACTACATAGGCAGTGTAGAGAAATGGCGTT	ENST00000406696	90161	NM_001077188	heparan sulfate 6-O-sulfotransferase 2	chrX:131762312-131762253	GO:0000139|GO:0005975|GO:0008146|GO:0044281|GO:0016021|GO:0030203|GO:0006024	NM_001077188	NP854874	Hs.385956
A_33_P3287113	-1.53482	-0.618074	down	UVSSA	UV-stimulated scaffold protein A [Source:HGNC Symbol;Acc:29304] [ENST00000503548]	TCCAGAGGAGGGACGGAGCCATCCCCACGTCCCTGTGGCTCTCAGGACGCCCTCCTCTGA	ENST00000503548	57654	XM_005272292	UV-stimulated scaffold protein A	chr4:1374459-1374518	GO:0005515|GO:0016567|GO:0006283|GO:0005694|GO:0000993|GO:0009411	XM_005272292	THC2584523
A_21_P0003247	1.5345	0.617768	up	XLOC_002746	BROAD Institute lincRNA (XLOC_002746), lincRNA [TCONS_00006924]	CCAGAAAAGCCCAGTGGATTATAATAACTTATTAAAATATTTGTTTGGCAAGCCACTGAC					chr3:106970522-106970581
A_21_P0005410	2.50093	1.32246	up	XLOC_006188	BROAD Institute lincRNA (XLOC_006188), lincRNA [TCONS_00013555]	AAGAGAGAAAGGACTTGGTAGAAGCCAAAGAGAAAGGACTTTGCCTTCTGCCTATTGGTG					chr7:99606436-99606495
A_23_P80162	1.64926	0.721817	up	TMPRSS3	Homo sapiens transmembrane protease, serine 3 (TMPRSS3), transcript variant D, mRNA [NM_032405]	CCATCCCACTTGGTGGAGAAGATTGTCTACCACAGCAAGTACAAGCCAAAGAGGCTGGGC	ENST00000478680	64699	NM_032405	transmembrane protease, serine 3	chr21:43802279-43802220	GO:0004252|GO:0005783|GO:0007605|GO:0043025|GO:0006883|GO:0006508|GO:0005789|GO:0016021|GO:0017080|GO:0005044	NM_032405	NP370840	Hs.208600
A_33_P3276237	1.85597	0.892174	up			GCTTGTTCTTCTGGCATTTGTTTCCTTGTAGTTTAGTGAGTTATCAGTAAAACCTATCAA	ENST00000496886				chr2:74220787-74220846
A_23_P41514	2.26289	1.17816	up	ADAD1	Homo sapiens adenosine deaminase domain containing 1 (testis-specific) (ADAD1), transcript variant 1, mRNA [NM_139243]	AACAACATGGCTATGGATCCTGGATTGTGAAATCTCCCTGCATAGAGCAATTTAACATGT	ENST00000296513	132612	NM_139243	adenosine deaminase domain containing 1 (testis-specific)	chr4:123350833-123350892	GO:0006396|GO:0004000|GO:0003723|GO:0007286|GO:0007275|GO:0005634	NM_139243	THC2471824	Hs.518957
A_23_P204087	-2.7633	-1.46639	down	OAS2	Homo sapiens 2'-5'-oligoadenylate synthetase 2, 69/71kDa (OAS2), transcript variant 1, mRNA [NM_016817]	TCTTCAAAGCAAAGCTCTTTACTTTCCCCTTGGTTCTCATAACTCTGTGATCTTGCTCTC	ENST00000392583	4939	NM_016817	2'-5'-oligoadenylate synthetase 2, 69/71kDa	chr12:113448601-113448660	GO:0003725|GO:0048471|GO:0018377|GO:0005783|GO:0001730|GO:0019221|GO:0005634|GO:0009615|GO:0005524|GO:0046872|GO:0043231|GO:0005829|GO:0006401|GO:0005739|GO:0051607|GO:0005737|GO:0006139|GO:0060337|GO:0016020|GO:0006486|GO:0008270|GO:0060333|GO:0006164	NM_016817	THC2461916	Hs.414332
A_24_P408603	2.92654	1.5492	up	RAB39B	Homo sapiens RAB39B, member RAS oncogene family (RAB39B), mRNA [NM_171998]	AAGCAAGATTATCCAGTGGGTAAATGAGAGTCGACTGGATTCTGTCAGTTCAAAAAAGGA	ENST00000369454	116442	NM_171998	RAB39B, member RAS oncogene family	chrX:154488063-154488004	GO:0005622|GO:0005794|GO:0050808|GO:0005886|GO:0007264|GO:0016192|GO:0015031|GO:0005525	NM_171998	THC2606776	Hs.632832
A_33_P3222218	-1.70286	-0.767958	down	NEURL1B	Homo sapiens neuralized E3 ubiquitin protein ligase 1B (NEURL1B), mRNA [NM_001142651]	AGTGATTCAGATATGACCTTCAGTGTCAACCAGTCCTCCTCGGCATCTGAGTCATCCCTG	ENST00000369800	54492	NM_001142651	neuralized E3 ubiquitin protein ligase 1B	chr5:172113239-172113298	GO:0005737|GO:0016567|GO:0007219|GO:0016874|GO:0008270	NM_001142651		Hs.91521
A_21_P0010502	1.67011	0.739946	up	HOTAIR	Homo sapiens HOX transcript antisense RNA (HOTAIR), transcript variant 3, long non-coding RNA [NR_047518]	CCCAGCTTGGGACAAAAGTTGCAGTAGAAAAATAGACATAGGAGAACACTTAAATAAGTG	ENST00000424518	100124700	NR_047518	HOX transcript antisense RNA	chr12:54356616-54356557		NR_047518	THC2620450	Hs.197076
A_21_P0000940	2.03842	1.02745	up			CGTTCTCACTCCACAATCCTGGGGCAGGTAGGGGAGGCCCAGCTGAGTTTGGATCATAAT	ENST00000423796		XR_253749		chr1:530076-530135		XR_253749	THC2786034	Hs.572500
A_21_P0013510	1.88103	0.911526	up		SDA1 domain containing 1 pseudogene 1 [Source:HGNC Symbol;Acc:31403] [ENST00000519902]	GCTAGTTACTCTTCAGATGAACTTAAAAATGGACTTGTCCAAGATTGACCTTGTGTTGGT	ENST00000519902				chr8:26239373-26239314			THC2491511	Hs.586388
A_21_P0004708	3.87014	1.95239	up			AGTCATCCTCCAACACTATCACGTCGGCAACGCCTGGGTCTTGGAGGGGACACATTCGAA	ENST00000457340				chr6:168595289-168595348
A_21_P0008578	2.99542	1.58276	up		PREDICTED: Homo sapiens uncharacterized LOC101928725 (LOC101928725), misc_RNA [XR_243159]	TTAGGAGTTGTGTGTGCTTTTGATCTCCATGTCAATCCATAAACAATAAATCCTGTTCTT	ENST00000500929		XR_243159		chr15:59060339-59060280		XR_243159	THC2607451	Hs.572321
A_21_P0013967	-2.21333	-1.14622	down	LOC100132174	Homo sapiens uncharacterized LOC100132174 (LOC100132174), long non-coding RNA [NR_104134]	TGTTCAGCAGCCTGCAAACCAACTGACTCACAGAGCCCAGATAGTGACGCCAAGACCAGC	ENST00000593118	100132174	NR_104134	uncharacterized LOC100132174	chr17:75719810-75719751		NR_104134	THC2487139	Hs.640110
A_23_P44663	2.55746	1.35471	up	XLOC_014512	BROAD Institute lincRNA (XLOC_014512), lincRNA [TCONS_l2_00008202]	ACACGTTTTTGGAGGATACCAAGAAGCTGTACCACTCAGAAGCCTCTTCCATCAACTTCA					chr14:94832572-94832513			THC2540570
A_21_P0001014	2.20912	1.14347	up			CGGTAAAAGTTCTTTGGCAGCAAGCATCAGAAACCAAATGTAACAACTTTAAGCTAAAAA	ENST00000426504				chr1:147260953-147261012
A_33_P3405249	2.95231	1.56184	up			CCAGGGGAGCTCATAGGTCAGGGCAATGAGAAGTGCTTGGAGATGTACACAGTGGAATGA					chr10:081355147-081355088
A_21_P0006288	1.58292	0.66259	up	XLOC_007764	BROAD Institute lincRNA (XLOC_007764), lincRNA [TCONS_00016395]	GTCATGCACTGTGCTTTTGAAAAAAGGCAAATAATTGTCAACATGTAAAAACTGAGAAGG					chr9:90717818-90717759
A_21_P0003159	1.76668	0.821044	up	CCDC80	coiled-coil domain containing 80 [Source:HGNC Symbol;Acc:30649] [ENST00000473959]	CGGACTTGAAATTGAGAATTATTACAAGCCATTAATCATTATAGATCTCCCCGGAAATGA	ENST00000473959	151887		coiled-coil domain containing 80	chr3:112362245-112362186	GO:0030198|GO:0010811|GO:0005614|GO:0001968|GO:0008201|GO:0005604			Hs.603642
A_21_P0008658	2.45544	1.29598	up	XLOC_011319	BROAD Institute lincRNA (XLOC_011319), lincRNA [TCONS_00023472]	AGTCTCTGTTCCAGAAACAACGTCATAAGAGATCATCAAGATTATCTCTGGACTTAAGGC					chr15:78439368-78439427
A_33_P3343402	1.8112	0.856942	up	DEFB110	Homo sapiens defensin, beta 110 locus (DEFB110), transcript variant 1, mRNA [NM_001037497]	CCAGCACATCCTTCAAGGCGTGTGTGTCTCTATAATACACAAGAACTAAATAAAAATTAA	ENST00000371148	245913	NM_001037497	defensin, beta 110 locus	chr6:49986629-49986570	GO:0005576|GO:0042742	NM_001037497	THC2491186	Hs.571093
A_33_P3307147	1.72402	0.785779	up	GRIK2	Homo sapiens glutamate receptor, ionotropic, kainate 2 (GRIK2), transcript variant 3, mRNA [NM_001166247]	GTCAGTTTCCATTTCTACAGTGTTGTCATCATCACCATCTTCATCATCATTATCATCATG	ENST00000369138	2898	NM_001166247	glutamate receptor, ionotropic, kainate 2	chr6:102513722-102513781	GO:0030054|GO:0005886|GO:0005234|GO:0007268|GO:0006886|GO:0019228|GO:0043524|GO:0045211|GO:0048169|GO:0015277|GO:0006810|GO:0043025|GO:0001662|GO:0051967|GO:0006874|GO:0035249|GO:0060079|GO:0050804|GO:0007215|GO:0042734|GO:0032983|GO:0060080|GO:0005887|GO:0050806|GO:0048172	NM_001166247	THC2637893	Hs.98262
A_24_P844984	-2.00477	-1.00344	down	PIGR	Homo sapiens polymeric immunoglobulin receptor (PIGR), mRNA [NM_002644]	TCTCCAGAAAGCTAAAATTTAATTTCTTTTTTCCTCTGAGTTCTGTACTTCAACCAGCCT	ENST00000356495	5284	NM_002644	polymeric immunoglobulin receptor	chr1:207101994-207101935	GO:0005887|GO:0005576	NM_002644	THC2468965	Hs.497589
A_21_P0003844	3.59763	1.84705	up			AGGGATCAACAGTCCCAGAACTGAAGGAAGAGTTGACAAATGTATCAAAGATGCCTAATC	ENST00000504132				chr4:107374494-107374553			THC2653827
A_21_P0003655	-1.64015	-0.713831	down	XLOC_003704	BROAD Institute lincRNA (XLOC_003704), lincRNA [TCONS_00008261]	TCTGTACTATATGACAGAGAAATCACATCACCATTTATGTCCCTCTGTACTTTTGGACAA					chr4:138678643-138678702
A_33_P3360565	1.62452	0.700018	up	ZNF474	Homo sapiens zinc finger protein 474 (ZNF474), mRNA [NM_207317]	TAGAATCTGTGTCAAAAACCCCCAATGACTTTAGCAACAATTAAACACTGAAGCACTTGC	ENST00000296600	133923	NM_207317	zinc finger protein 474	chr5:121489198-121489257	GO:0046872	NM_207317	THC2477480	Hs.729673
A_33_P3299639	-2.23563	-1.16068	down	OR1L8	Homo sapiens olfactory receptor, family 1, subfamily L, member 8 (OR1L8), mRNA [NM_001004454]	TTATCTACAGCCTGAGAAACAAAGACCTGAAACAGGGCCTGAGGAAGCTTATGAGCAAGA	ENST00000304865	138881	NM_001004454	olfactory receptor, family 1, subfamily L, member 8	chr9:125329894-125329835	GO:0004984|GO:0005886|GO:0004930|GO:0016021	NM_001004454	THC2612206	Hs.632695
A_33_P3245937	3.58402	1.84158	up	LOC100128402	Homo sapiens cDNA FLJ42583 fis, clone BRACE3009090. [AK124574]	TTCATCATCAACACAAACACTCCTCTTCACAAAGGGACCTCAAGTAACCTTAGGCTGGAG		100128402	AK124574	uncharacterized LOC100128402	chr12:8490224-8490283			THC2525651	Hs.689574
A_21_P0002990	-1.84224	-0.88146	down	XLOC_002722	BROAD Institute lincRNA (XLOC_002722), lincRNA [TCONS_00006114]	GTGGAAGAAGAAACCAGTTAAATATGGAACTTCACACCAGGACACAAAAGGACTTCAAAC					chr3:84039863-84058073
A_24_P247286	2.67655	1.42037	up	C19orf71	Homo sapiens chromosome 19 open reading frame 71 (C19orf71), mRNA [NM_001135580]	GGGGAGCGCGCTGTGGAAAGACAGGCCAATCCGGGGCAAGGAATACGTGCTCAACAGGAA	ENST00000329493	100128569	NM_001135580	chromosome 19 open reading frame 71	chr19:3543632-3543839		NM_001135580	THC2587292	Hs.664978
A_21_P0011105	-1.53171	-0.615146	down		leucine rich colipase-like 1 [Source:HGNC Symbol;Acc:44160] [ENST00000545517]	AAACCCAAGTTTGAAGGATGGTGACACAGGGGAGCCAAGGAGAGGGCAGGCCTTTCCTGA	ENST00000545517				chr12:133181537-133181478		XM_005266149	THC2784294
A_21_P0010331	-1.52932	-0.612888	down		Homo sapiens cDNA FLJ41638 fis, clone FEBRA2004813. [AK123632]	TGTTAACAAGCTTTTGGGATTTGTTCTTTAAGATTCCCCACCCCTATTGTATGATGATAG	ENST00000430281				chr22:37117264-37117323			THC2628157	Hs.401697
A_33_P3361287	3.04932	1.60849	up			GAAGACAAAAAAGCAACATAAGAACACACTTCCCAATAATGTGAAGATCTATGACTGTAC	ENST00000568819				chr16:80252048-80251989			THC2770731
A_33_P3311974	4.05908	2.02115	up	PROX2	Homo sapiens prospero homeobox 2 (PROX2), transcript variant 1, mRNA [NM_001243007]	ACCATTGCAATTGGTGCCCCAACCTCATATATGCAGAAGAAGCTGAACTTCAGACTGTGA	ENST00000556489	283571	NM_001243007	prospero homeobox 2	chr14:75320910-75320851	GO:0006355|GO:0007275|GO:0005634|GO:0003677|GO:0006351	NM_001243007	NP1459790	Hs.675293
A_21_P0008120	-2.40245	-1.2645	down	XLOC_010502	BROAD Institute lincRNA (XLOC_010502), lincRNA [TCONS_00021907]	TACTGAAGACGAAGTATCTGATGTTTCTGAAGCCTGAATTCAAGGACAAAGCAAATTGCT					chr13:112514448-112514507
A_33_P3236676	2.12071	1.08455	up	C9orf152	Homo sapiens chromosome 9 open reading frame 152 (C9orf152), mRNA [NM_001012993]	CCACCCAGAAATCCACTCAAATTTGGGGATTGTCATTCCTTTTGTGAATAATTAATACAA	ENST00000400613	401546	NM_001012993	chromosome 9 open reading frame 152	chr9:112961951-112961892		NM_001012993	NP1159904	Hs.125608
A_21_P0011442	2.14411	1.10038	up	XLOC_014512	BROAD Institute lincRNA (XLOC_014512), lincRNA [TCONS_l2_00009775]	GCTTAATCTCATCTGACAATATCAATGTCAAAATCAGAGCTTGGAGCTGGCGGTGTTTCA					chr16:58896469-58896528			THC2714478	Hs.597740
A_33_P3310415	2.28082	1.18955	up		Homo sapiens clone DNA175919 FLFF9364 (UNQ9364) mRNA, complete cds. [AY358259]	GTCCACATAGGGAAAACCTTTAGGAAAAGAAGGATGCTGGTTTCCATAAACAGTTCATAA			AY358259		chr6:14124629-14124688			THC2718927
A_21_P0010843	2.15979	1.11089	up	LINC00867	long intergenic non-protein coding RNA 867 [Source:HGNC Symbol;Acc:45265] [ENST00000415417]	AAACAATCAAAACTGCTTTGGGGATGAGGATGAAGTTGGGACATTACTGCCTTGTATACC	ENST00000415417	100506126		long intergenic non-protein coding RNA 867	chr10:120124365-120124424			THC2659873
A_33_P3405754	-2.08122	-1.05743	down	CEP104	centrosomal protein 104kDa [Source:HGNC Symbol;Acc:24866] [ENST00000378223]	TTTGGGACAGTGGTTCCCTTGCCACCTGCCTGCTGTGGATGACAATGAGGGGACTCCATT	ENST00000378223	9731	BC050721	centrosomal protein 104kDa	chr1:3759797-3759738	GO:0005814		THC2489059	Hs.509017
A_21_P0002938	-19.1822	-4.2617	down	XLOC_002597	BROAD Institute lincRNA (XLOC_002597), lincRNA [TCONS_00005966]	CGGATCTGTCTGATACTGTGAATTGTTCCCTTAAGTGGAAGTAATTCCAGCAGATTTCCC					chr3:23643600-23643659
A_23_P78092	-2.65569	-1.40909	down	EVI2A	Homo sapiens ecotropic viral integration site 2A (EVI2A), transcript variant 1, mRNA [NM_001003927]	GCTGAATCAGACACTTGGAAAAGAACAAAACAGCTCACAGGACCCAACCTAGTGATGCAA	ENST00000578021	2123	NM_001003927	ecotropic viral integration site 2A	chr17:29645461-29645402	GO:0016021|GO:0004888	NM_001003927	THC2462437	Hs.591198
A_33_P3347503	1.78815	0.838466	up			AGCCCAGCCAGACAAGGCAACCGAAGTTCATCCTGTCTGAGTTGACTTTGTGCAGGCAGC					chr9:038621770-038621711
A_33_P3728979	1.57769	0.657812	up	FAM151B	Homo sapiens family with sequence similarity 151, member B (FAM151B), mRNA [NM_205548]	CTTACTCTGTGGGCATATGTCCTTATAATAGTGCACTTACATAAAAGATTTGGAAAGAAG	ENST00000511718	167555	NM_205548	family with sequence similarity 151, member B	chr5:79837786-79837845		NM_205548	THC2484780	Hs.338182
A_21_P0004969	2.16163	1.11212	up	RPS6KA2-AS1	Homo sapiens RPS6KA2 antisense RNA 1 (RPS6KA2-AS1), long non-coding RNA [NR_046644]	TAAAGGAATGTGAGTTAAAACATGGGGAGCCAAACACCCAAATTCCAGCCTGATCCTAAC		100861523		RPS6KA2 antisense RNA 1	chr6:167318455-167318514		NR_046644	THC2691172
A_21_P0010323	3.148	1.65444	up	XLOC_014105	BROAD Institute lincRNA (XLOC_014105), lincRNA [TCONS_00029302]	TCAAGCTAACTGCCCGGCTGGGATCACCGCTCTAGGAGGACTCAAGAGTTCAGATGAGTG					chr21:44880558-44880499
A_23_P144959	2.06971	1.04943	up	VCAN	Homo sapiens versican (VCAN), transcript variant 1, mRNA [NM_004385]	ACTTCCTGTGCCTTTCCTATCACCTCGAGAAGTAATTATCAGTTGGTTTGGATTTTTGGA	ENST00000512590	1462	NM_004385	versican	chr5:82876302-82876361	GO:0005515|GO:0008037|GO:0008347|GO:0005796|GO:0005975|GO:0005509|GO:0005578|GO:0005576|GO:0007275|GO:0044281|GO:0005539|GO:0005615|GO:0031012|GO:0030208|GO:0007507|GO:0030207|GO:0030206|GO:0005540|GO:0030198|GO:0030246|GO:0030204|GO:0007155|GO:0030203|GO:0043202	NM_004385	THC2510838	Hs.643801
A_33_P3323934	1.58342	0.66304	up			GTCTGTGCCTCAGCTGATTCATAACTTCAATACAACAATGCCAGCCAATATACAGAAATG					chr11:092885801-092885860
A_21_P0000460	-2.56553	-1.35926	down	SNORD121A	Homo sapiens small nucleolar RNA, C/D box 121A (SNORD121A), small nucleolar RNA [NR_003685]	CCAAGCACATATCTGATGATTCCATGTGGAATTTAACTACCTGAGTTTCCTGGACAAAGA		100113379	NR_003685	small nucleolar RNA, C/D box 121A	chr9:33952821-33952762		NR_003685
A_21_P0014491	1.7518	0.808835	up	LOC100507546		TACCCTAAGGAAGATAAAATATCATTCCAACTTGGGGTAGAGGCAGGTGCCAGTACCCAA	ENST00000502812	100507546	BG214856	uncharacterized LOC100507546	chr5:180629915-180629974			THC2534146	Hs.679609
A_21_P0006201	-2.74496	-1.45678	down	XLOC_007504	BROAD Institute lincRNA (XLOC_007504), lincRNA [TCONS_00016117]	ATTTTGTCACTGGTGTGATCCAGAGAACATGCCTTTCACTGTGAAAACCAGCACCTTCAA					chr9:109994112-110017722
A_24_P709476	3.47276	1.79608	up	LINC01102	Homo sapiens long intergenic non-protein coding RNA 1102 (LINC01102), long non-coding RNA [NR_015399]	ATACTTGAAATATCCAATAGGAAGCATTCCACCTTTGTGCAAATGCGAACCACATCTCAC	ENST00000447380	150568	NR_015399	long intergenic non-protein coding RNA 1102	chr2:105128642-105128701		NR_015399	THC2698039	Hs.107284
A_21_P0001579	-3.19479	-1.67572	down	XLOC_001013	BROAD Institute lincRNA (XLOC_001013), lincRNA [TCONS_00001675]	TAGGGGTGTGTGTGTTTTGAGAGAAAGAAATAGAAAAGGGCCAATGTATTTGCTATTAAA					chr1:149993110-149993051
A_23_P49816	1.86346	0.897982	up	ADAP2	Homo sapiens ArfGAP with dual PH domains 2 (ADAP2), mRNA [NM_018404]	AATGGAGGCATTGCAATGAAAAGGCACCCACAGCATCATGCAAGTGGCATCTTGTAAAAA	ENST00000585130	55803	NM_018404	ArfGAP with dual PH domains 2	chr17:29285179-29285238	GO:0005515|GO:0005886|GO:0043325|GO:0005547|GO:0005546|GO:0005740|GO:0043547|GO:0007507|GO:0008060|GO:0043533|GO:0005737|GO:0032312|GO:0008270|GO:0030674|GO:0005096	NM_018404	THC2490939	Hs.514063
A_21_P0003826	1.89241	0.920226	up	XLOC_003440	BROAD Institute lincRNA (XLOC_003440), lincRNA [TCONS_00008745]	TGAGTCATTGGTTTCTAGCCTGGAGAAAGACGCCTGCGAGGCGAGACTGTCAGGGTCTCT					chr4:6690864-6690923
A_21_P0009828	4.10404	2.03705	up	XLOC_013461	BROAD Institute lincRNA (XLOC_013461), lincRNA [TCONS_00027903]	CCCCAGTAGAGAAAGCACTGGAGAACAACATTCATTCTTCCTTAATAAATCTTAGTTTTA					chr20:10847719-10847778
A_33_P3235876	1.98527	0.989336	up		immunoglobulin heavy variable 3-66 [Source:HGNC Symbol;Acc:5619] [ENST00000390632]	ATCTCCAGAGACAATTCCAAGAACACGCTGTATCTTCAAATGAACAGCCTGAGAGCTGAG	ENST00000390632		AF017464		chr14:107131119-107131060			NP1166770	Hs.735390
A_24_P127748	-1.52531	-0.609106	down	CLASP2	Homo sapiens cytoplasmic linker associated protein 2 (CLASP2), transcript variant 1, mRNA [NM_015097]	ATGTACCCAGACTTATACCTTTAATAACAAGCAATTGCACATCAAAATCAGTTCCCGTGA	ENST00000313350	23122	NM_015097	cytoplasmic linker associated protein 2	chr3:33653556-33653497	GO:0005828|GO:0005802|GO:0005515|GO:0005881|GO:0005886|GO:0034453|GO:0005829|GO:0005737|GO:0051010|GO:0007411|GO:0008107|GO:0031023|GO:0005938|GO:0005794|GO:0005815|GO:0031110|GO:0005874|GO:0032886|GO:0032587|GO:0007067|GO:0007163|GO:0007020|GO:0000777|GO:0007026|GO:0000278|GO:0051301	NM_015097	THC2537147	Hs.108614
A_33_P3423954	1.8323	0.873654	up	CBX2	Homo sapiens chromobox homolog 2 (CBX2), transcript variant 2, mRNA [NM_032647]	CTCTTCCCTCCCAGGGGGTCCTTGGGGGACGGAAAGGAACAGGAAGCATGCGTACAGTAG	ENST00000269399	84733	NM_032647	chromobox homolog 2	chr17:77755889-77755948	GO:0000792|GO:0005515|GO:0031519|GO:0035102|GO:0045137|GO:0005634|GO:0000122|GO:0035064|GO:0003677|GO:0006351|GO:0030154|GO:0003682|GO:0045892|GO:0016568	NM_032647	THC2486616	Hs.368410
A_21_P0001227	2.14007	1.09766	up		601566084F1 NIH_MGC_21 Homo sapiens cDNA clone IMAGE:3840837 5', mRNA sequence [BE735115]	TGGTCAGTGCTCAACAAATGCCCCTACTGATTCAAGTATATGAGCAAGTCAAATAAAAAA	ENST00000438158				chr1:222215119-222215060			THC2640125	Hs.444944
A_23_P107116	1.91931	0.940587	up	RNF112	Homo sapiens ring finger protein 112 (RNF112), mRNA [NM_007148]	ACTTCTAGGCTATGAAACTGACTTCTAGGCTATGAAACTTACAGGGTATGGGTGGGCACA	ENST00000461366	7732	NM_007148	ring finger protein 112	chr17:19320489-19320548	GO:0005737|GO:0003924|GO:0008270|GO:0005634|GO:0016021|GO:0005525	NM_007148	THC2473038	Hs.189482
A_33_P3420380	2.23802	1.16222	up	ITIH5	Homo sapiens inter-alpha-trypsin inhibitor heavy chain family, member 5 (ITIH5), transcript variant 3, mRNA [NM_001001851]	TACCTCACCACAAAGGAGCTGCTGAGCTCCTGGCTGCAAAGTGACGATGAACCGGAGAAG	ENST00000397146	80760	NM_001001851	inter-alpha-trypsin inhibitor heavy chain family, member 5	chr10:7618659-7618600	GO:0004867|GO:0030212|GO:0005576	NM_001001851	THC2489437	Hs.498586
A_33_P3257574	2.48873	1.31541	up	LOC101928958	PREDICTED: Homo sapiens uncharacterized LOC101928958 (LOC101928958), misc_RNA [XR_241872]	AGTGAGATCAATGGCCAGATGGTTTAGTGCCAAGAACCAGGCCTGGTAGTTAAACATCAA		101928958	XR_241872	uncharacterized LOC101928958	chr6:89380292-89380351		XR_241872	NP1158741
A_21_P0001671	1.89403	0.921461	up	XLOC_000133	BROAD Institute lincRNA (XLOC_000133), lincRNA [TCONS_00001982]	AGAATCTTCTAAGCTGGCTGTTGTCCAGACTTGCCATCCTCATTGTAGTAAAACACTGGC					chr1:33399800-33399859
A_33_P3218531	2.01147	1.00825	up		Homo sapiens PRO2353 mRNA, complete cds. [AF119878]	AGTGGTAACTCCATTCCAGCAAATCACCCTGTTCCAGGCAGGGCAAGTCCAGGGAGAGCT			AF119878		chr2:74908631-74908572
A_33_P3408047	1.63925	0.713038	up			AAAGTCTACTTTCAGGGAGTTACATGGCCCATCCCAAATCTCCTGGTATGGTGGTATGAA					chr20:023465238-023465297
A_33_P3298473	1.54549	0.628068	up	LOC100996465	Putative lung carcinoma-associated protein 10 [Source:UniProtKB/Swiss-Prot;Acc:Q71F78] [ENST00000357566]	GGAAACAGCACATAGTTGGGTTTTGGTTTGGTTTGATTCTGTCTAACAATTCTTGTCTTT	ENST00000357566	100996465	XM_003846784	putative lung carcinoma-associated protein 10-like	chrX:153154151-153154210		XM_003846784	NP1472488	Hs.547855
A_21_P0007219	1.87321	0.905515	up	XLOC_009167	BROAD Institute lincRNA (XLOC_009167), lincRNA [TCONS_00019322]	GCTCCAGGGAGGAGATGCATTTGAACAATCCTGAAAAACTTTTGGATCCCAAGTCTGACT					chr11:65220720-65220779
A_21_P0014229	2.42518	1.27809	up		PREDICTED: Homo sapiens uncharacterized LOC100505986 (LOC100505986), misc_RNA [XR_108947]	GGGAGCCTGAAGTCCAGGCCTCTGAGATGATAGTCATAATTAAAGCTGCTGTTGACTGAA			XR_108947		chr9:129403513-129403572			THC2681175	Hs.670294
A_21_P0003232	1.83742	0.877683	up	XLOC_002675	BROAD Institute lincRNA (XLOC_002675), lincRNA [TCONS_00006864]	ATGACTGATGTCTGCATACCAACTCGTTCCCATTCCCACAACAAGGTCAAGAAACAATGC					chr3:58429435-58429494
A_21_P0006667	-34.4653	-5.10707	down			CCATGGTTGGACTCCTAAAATACTCAAGATGAGAGACATGTTACTTTTCTTTACTATAGT	ENST00000420945				chr10:31895012-31895071			THC2712993
A_33_P3317277	2.20469	1.14057	up	DPF1	Homo sapiens D4, zinc and double PHD fingers family 1 (DPF1), transcript variant 1, mRNA [NM_001135155]	GTCACCTCTGTCTCCGGCACCTGAAGGAAAAGGCTTCTGCTTACATCACCCTCACCTAGG	ENST00000471976	8193	NM_001135155	D4, zinc and double PHD fingers family 1	chr19:38702761-38702702	GO:0071565|GO:0006355|GO:0005737|GO:0006915|GO:0008270|GO:0006351|GO:0007399	NM_001135155	THC2528848	Hs.631576
A_33_P3346333	2.43506	1.28395	up			AGGTTGTCTTCTAGAATCAGAGCCATAGCCTTACTTGTGGCCTTGGATCTAGGTCTGTTT					chr12:123900390-123900449
A_23_P114314	1.51764	0.601827	up	CDX4	Homo sapiens caudal type homeobox 4 (CDX4), mRNA [NM_005193]	AGCCAAGGAGAGAAAGATGATCAAAAAGAAAATCTCCCAGTTTGAGAATAGTGGAGGCTC	ENST00000373514	1046	NM_005193	caudal type homeobox 4	chrX:72674241-72674300	GO:0060711|GO:0000976|GO:0003700|GO:0001568|GO:0005634|GO:0000122|GO:0009952|GO:0006351	NM_005193	NP114674	Hs.553488
A_21_P0007297	-1.52	-0.604075	down	XLOC_009326	BROAD Institute lincRNA (XLOC_009326), lincRNA [TCONS_00019531]	GGACAGAGAAAGAATCAGAATCCATCCTTCTTTTTCCTAACCGGAATTTGAGAGACATGA					chr11:128081603-128083924			THC2745345	Hs.591937
A_21_P0004352	1.96614	0.975366	up	XLOC_004707	BROAD Institute lincRNA (XLOC_004707), lincRNA [TCONS_00010246]	TAAACTTATAGCCTAAAACCCAGGTTTTGGGCTCCACAGGCAGAGAGGCAAATACAGTCA					chr5:1929066-1929007
A_21_P0007793	2.37705	1.24917	up	XLOC_010251	BROAD Institute lincRNA (XLOC_010251), lincRNA [TCONS_00020985]	CCCAGAGAGGAGACATCTGCTAGAGCAAAGAAAATTCATTGTCATATAAAACAAACAAGA					chr12:127758941-127758882			THC2684861
A_21_P0009750	-2.1212	-1.08488	down	ZNF91	zinc finger protein 91 [Source:HGNC Symbol;Acc:13166] [ENST00000595893]	TGTCACACGTGCAAGAAGGTCCAAGGATGAGATTAAAAATTCCACAAAGGTCCAAATTCT	ENST00000595893	7644		zinc finger protein 91	chr19:23493411-23493352	GO:0006355|GO:0003700|GO:0008270|GO:0005634|GO:0003677|GO:0006351
A_24_P189997	2.04508	1.03216	up	PCSK6	Homo sapiens proprotein convertase subtilisin/kexin type 6 (PCSK6), transcript variant 3, mRNA [NM_138322]	CATCATCGCCTTGGCTCTAGAAGCAAACAGCCAGTTAACCTGGAGGGACGTCCAGCACCT	ENST00000331826	5046	NM_138322	proprotein convertase subtilisin/kexin type 6	chr15:101929695-101924598	GO:0032455|GO:0048011|GO:0007368|GO:0048406|GO:0004252|GO:0009986|GO:0005783|GO:0005796|GO:0007354|GO:0032902|GO:0005615|GO:0012505|GO:0031012|GO:0009100|GO:0016486|GO:0004175|GO:0016020|GO:0016485|GO:0006508|GO:0030510|GO:0032940|GO:0008201	NM_138322	NP518306	Hs.498494
A_21_P0007268	2.28891	1.19466	up		Homo sapiens, clone IMAGE:3454042, mRNA. [BC033698]	AGCAGAAAACACTGTTGGTGCTGAAATAGTTCGTACAAGAGAATGACTATGGATCACTTA	ENST00000527528				chr11:96530650-96530709			THC2616748	Hs.548282
A_33_P3354414	2.71816	1.44263	up	AOX1	Homo sapiens aldehyde oxidase 1 (AOX1), mRNA [NM_001159]	TAATAGTCCACTGACCCCGGAGAAGATTAGGATGGCCTGTGAAGACAAGTTCACAAAAAT	ENST00000465297	316	NM_001159	aldehyde oxidase 1	chr2:201534405-201534464	GO:0008762|GO:0005506|GO:0051537|GO:0004854|GO:0072593|GO:0050660|GO:0042816|GO:0006767|GO:0009055|GO:0044281|GO:0005829|GO:0004031|GO:0043546|GO:0005737|GO:0051287|GO:0006954|GO:0006766	NM_001159	THC2616170	Hs.406238
A_23_P64860	2.84413	1.50799	up	SELPLG	Homo sapiens selectin P ligand (SELPLG), transcript variant 2, mRNA [NM_003006]	CCCATCCCACACGCACTGCACTGCCATTGTCTTTTGGTTGCCATGGTCACCAAACAGGAA	ENST00000550948	6404	NM_003006	selectin P ligand	chr12:109016450-109016391	GO:0005515|GO:0016020|GO:0005886|GO:0007596|GO:0005887|GO:0005102|GO:0071354|GO:0016021|GO:0050900|GO:0007155|GO:0050901|GO:0050902	NM_003006	THC2484341	Hs.591014
A_21_P0009537	1.53063	0.614122	up	XLOC_012799	BROAD Institute lincRNA (XLOC_012799), lincRNA [TCONS_00026471]	GAGGAGAATTTATTTTAGTTTTTCCCAGTAAGAGAATCCACTTCTCTTGCCCATATTCAT					chr18:26646923-26646864
A_23_P92093	-2.82084	-1.49612	down	CELSR3	Homo sapiens cadherin, EGF LAG seven-pass G-type receptor 3 (CELSR3), mRNA [NM_001407]	GAGTCCCGTTTAACAGCAGATCCAGAAGACCTTGAGAGTAGGCGTCCTCTAACCACGGGG	ENST00000498057	1951	NM_001407	cadherin, EGF LAG seven-pass G-type receptor 3	chr3:48674303-48674244	GO:0032880|GO:0005515|GO:0042384|GO:0007413|GO:0007186|GO:0005886|GO:0007218|GO:0004930|GO:0005509|GO:0016021|GO:0001764|GO:0007156	NM_001407	NP083313	Hs.631926
A_21_P0007015	-2.2164	-1.14822	down	XLOC_008935	BROAD Institute lincRNA (XLOC_008935), lincRNA [TCONS_00018595]	CGGTATCTGGAGCAGAGACAATGTATGTATATATTGCTATTTATATAATGTCTGCCCCCC					chr10:105725560-105725501				Hs.379597
A_33_P3403018	-2.71503	-1.44097	down	LCE5A	Homo sapiens late cornified envelope 5A (LCE5A), mRNA [NM_178438]	CATAGCTCTTTGGAGAACTAGGTGTTGTAATTCAGTTATGAAGCTATTTTCTCTGTAACA	ENST00000334269	254910	NM_178438	late cornified envelope 5A	chr1:152484574-152484633	GO:0031424	NM_178438	THC2689874	Hs.516410
A_24_P59494	3.81013	1.92984	up	PARP11	Homo sapiens poly (ADP-ribose) polymerase family, member 11 (PARP11), transcript variant 1, mRNA [NM_020367]	TTATATGCATAGCTCTCTCAGCACTTGAATGGAAAAACTGTTACAGCATTTGGGAGTTGT	ENST00000228820	57097	NM_020367	poly (ADP-ribose) polymerase family, member 11	chr12:3918795-3918736	GO:0003950	NM_020367	THC2602573	Hs.657268
A_23_P253484	-1.51951	-0.603606	down	AADAT	Homo sapiens aminoadipate aminotransferase (AADAT), transcript variant 1, mRNA [NM_016228]	ATCATGCTGCTCATGGATTTTTCCAATAAATTTCTTGTTTTGGCAGGAAGAAATGAACAC	ENST00000353187	51166	NM_016228	aminoadipate aminotransferase	chr4:170981876-170981817	GO:0070189|GO:0006569|GO:0006536|GO:0009058|GO:0033512|GO:0047536|GO:0044281|GO:0042803|GO:0034641|GO:0019441|GO:0005759|GO:0006103|GO:0030170|GO:0016212|GO:0006554	NM_016228	THC2488049	Hs.529735
A_33_P3212640	1.78474	0.835711	up	NOTCH2NL	Homo sapiens notch 2 N-terminal like (NOTCH2NL), mRNA [NM_203458]	GTACTCCACAGGCTGATGATATGTGATATCCCTATATCATTAAAGTAAAGCCTAAGCACA	ENST00000369340	388677	NM_203458	notch 2 N-terminal like	chr1:145285853-145285912	GO:0005737|GO:0007219|GO:0005509|GO:0007275|GO:0005576|GO:0030154	NM_203458		Hs.728902
A_33_P3213792	1.51422	0.598579	up	KCNK4	Homo sapiens potassium channel, subfamily K, member 4 (KCNK4), mRNA [NM_033310]	TGTGCCTCAAAGCCTGCATCAATAAATGAAAACGGTCTGCACCGCTGCGGGCGTGACGCT	ENST00000394525	50801	NM_033310	potassium channel, subfamily K, member 4	chr11:64067438-64067497	GO:0005244|GO:0005886|GO:0007268|GO:0005267|GO:0016021|GO:0006813	NM_033310	THC2620705	Hs.647233
A_21_P0006937	1.99992	0.999944	up	XLOC_008668	BROAD Institute lincRNA (XLOC_008668), lincRNA [TCONS_00018388]	TCAGTACCACTGCCATCATGACTGCAAGCAGAGCAAATGGACAGAGCTCGCAGAGTGGCC					chr10:132032751-132032810
A_33_P3282634	2.70237	1.43423	up	ALDH1L2	Homo sapiens aldehyde dehydrogenase 1 family, member L2 (ALDH1L2), transcript variant 1, mRNA [NM_001034173]	TATTAACACATACAACAAGACAGATGTGGCGGCCCCATTTGGCGGAGTTAAACAATCTGG	ENST00000552270	160428	NM_001034173	aldehyde dehydrogenase 1 family, member L2	chr12:105420399-105420340	GO:0005739|GO:0016155|GO:0009058|GO:0016620|GO:0008168|GO:0016742|GO:0006730|GO:0009258	NM_001034173	NP1459414	Hs.42572
A_21_P0009711	1.9561	0.967982	up	CEBPA-AS1	Homo sapiens CEBPA antisense RNA 1 (head to head) (CEBPA-AS1), long non-coding RNA [NR_026887]	ATTCATCAAATGCACACGAGGCACAAATGGGAATCAAGGGTGGATGTGCTGTGATGAAGA	ENST00000592982	80054		CEBPA antisense RNA 1 (head to head)	chr19:33795725-33795784		NR_026887	THC2477603	Hs.287521
A_24_P310256	2.60423	1.38086	up	LGI4	Homo sapiens leucine-rich repeat LGI family, member 4 (LGI4), mRNA [NM_139284]	AAAGCACCGAGGGGTTGATGGCATTCCTTTCCCATTCTAAACTCCACGCAGCCAATCGCT	ENST00000591840	163175	NM_139284	leucine-rich repeat LGI family, member 4	chr19:35615711-35615652	GO:0008344|GO:0042551|GO:0022011|GO:0005615|GO:0014009	NM_139284	THC2607985	Hs.65256
A_24_P401601	-1.5694	-0.650217	down			CATGTGCCAGTCTGTGGAGAGCAACATCCATGGCTTTAAAGTCATTGATGACACCAATGT					chr19:021145404-021145465
A_33_P3404974	1.51127	0.595765	up	OPN5	Homo sapiens opsin 5 (OPN5), transcript variant 1, mRNA [NM_181744]	CATGATCCCCAGAAACCTAGTCCTGCAAAACTACTGCAAAAATAAAGTGTTCTAATCTCC	ENST00000244799	221391	NM_181744	opsin 5	chr6:47794055-47794114	GO:0018298|GO:0009881|GO:0004930|GO:0016021|GO:0007602|GO:0007601	NM_181744	THC2488108	Hs.213717
A_21_P0005700	2.73527	1.45168	up	XLOC_006810	BROAD Institute lincRNA (XLOC_006810), lincRNA [TCONS_00014720]	CACTCCTGTAGGTCAATTACCAAAACAGACAAACAAACTGTGGACTCTTGAAGAAAACGG					chr8:59131576-59131635
A_23_P315836	3.51409	1.81315	up	BAIAP2	Homo sapiens BAI1-associated protein 2 (BAIAP2), transcript variant 2, mRNA [NM_017451]	GGACTTTATCATCGGCAGACCTCAGAAGACAACACACAAAGGTTTCTTTTTTCTTAGCTT	ENST00000321300	10458	NM_017451	BAI1-associated protein 2	chr17:79091053-79091112	GO:0008286|GO:0005515|GO:0043005|GO:0017124|GO:0030054|GO:0005886|GO:0008360|GO:0005634|GO:0007409|GO:0030175|GO:0015629|GO:0005829|GO:0042802|GO:0009617|GO:0005737|GO:0048167|GO:0032956|GO:0046847|GO:0051764|GO:0070064|GO:0051017|GO:0008093|GO:0005730|GO:0008022|GO:0001726|GO:0016358|GO:0045087|GO:0038096	NM_017451	THC2481271	Hs.128316
A_21_P0014371	1.71142	0.775195	up	LOC100506114	PREDICTED: Homo sapiens uncharacterized LOC100506114 (LOC100506114), misc_RNA [XR_172297]	GGAAGGAGGGGAGAGGGAGAAGTTGTAATATTTTGTAAAAATGAACATTTTTACTCCTAA	ENST00000595005	100506114	XR_172297	uncharacterized LOC100506114	chr19:50990154-50990095		XR_172297	THC2546627	Hs.632921
A_24_P146211	-1.54568	-0.628239	down	HIST1H2BD	Homo sapiens histone cluster 1, H2bd (HIST1H2BD), transcript variant 1, mRNA [NM_021063]	ACGGGAAGAAGCGCAAGCGCAGCCGCAAGGAGAGCTATTCAGTGTATGTGTACAAGGTGC	ENST00000377777	3017	NM_021063	histone cluster 1, H2bd	chr6:26158474-26158533	GO:0046982|GO:0006334|GO:0005634|GO:0000786|GO:0003677	NM_021063	THC2478440	Hs.591797
A_33_P3288969	2.41374	1.27127	up		68MP_HUMAN (P56378) 6.8 kDa mitochondrial proteolipid, partial (62%) [THC2673793]	GAACCTGGAAAATCACTGTACACTTATATAAGTACCACTTACTTTGTGGCATGAATAAGT					chr1:053390845-053390786			THC2673793
A_33_P3343350	2.41434	1.27163	up		GB	ATCCATCTTCTATGGGACTGTTAGATATATGTATATAGAGCCAGGAAACAGTCCATCTCA					chr6:029230606-029230547			NP511279
A_33_P3361671	4.7992	2.2628	up		Q9NQN3_HUMAN (Q9NQN3) OTTHUMP00000017266, complete [THC2561393]	CTACTTGAGTTGCACTTTTTACTACTTTGACCATTATCTCTTCTGTCCTCACAGAAAAAA					chr6:135811140-135811081			THC2561393
A_21_P0012110	1.6008	0.678789	up	XLOC_014512	BROAD Institute lincRNA (XLOC_014512), lincRNA [TCONS_l2_00016153]	ACCCATGAAAGAATTAAAAGAAGTCCCAAACAGTTCTGATTTCCTCCAATGTGACTATTT					chr20:10734583-10734642			THC2684837
A_33_P3384255	-1.53976	-0.622707	down			CAAAAGAGGTGGTCCTCAGAGCCCATGAATGTAAGTTGAGATGTGAGTCCTTGGATATTA					chr4:105420052-105419993
A_33_P3507562	-2.83636	-1.50404	down	SNHG1	AGENCOURT_6573317 NIH_MGC_124 Homo sapiens cDNA clone IMAGE:5732165 5', mRNA sequence [BM548627]	TGCTTCTTTCCCTGTGAAAAGGGGTTCCCTTTGAAGGATGGCTTTCCAAATTTTCGGTCT		23642	BM548627	small nucleolar RNA host gene 1 (non-protein coding)					Hs.655643
A_21_P0011872	2.6327	1.39654	up	LOC100996693	Homo sapiens CAVP-target protein-like (LOC100996693), mRNA [NM_001286811]	AAGATTCAAAAGGGACCCGACAACACTAAGGCGCGCAAAGGCACCACCGTGACGCTGACT	ENST00000475104	100996693		CAVP-target protein-like	chr2:220362450-220362509		NM_001286811	THC2520003
A_23_P32629	-1.91323	-0.936013	down	HS6ST3	Homo sapiens heparan sulfate 6-O-sulfotransferase 3 (HS6ST3), mRNA [NM_153456]	GAACGAGAGTGAAAGAAACACCATCCTGTTGCAGAGTGCAAAGAACAACCTGAAGAACAT	ENST00000376705	266722	NM_153456	heparan sulfate 6-O-sulfotransferase 3	chr13:97485020-97485079	GO:0008146|GO:0016021	NM_153456	THC2483030	Hs.171001
A_33_P3305920	3.1644	1.66193	up			GCAGGACTATACCATGATACCAGCATAAAACTCAAATGGACATTCATGATGAAAAAATGT					chr13:044033524-044033583			THC2658818
A_24_P72064	-1.6745	-0.743733	down	GHR	Homo sapiens growth hormone receptor (GHR), transcript variant 1, mRNA [NM_000163]	AACTTAAATAGTATTTCCCATTTATCGCAGACCTTTTTTAGGAAGCAAGCTTAATGGCTG	ENST00000357703	2690	NM_000163	growth hormone receptor	chr5:42721449-42721508	GO:0005515|GO:0006549|GO:0019530|GO:0045597|GO:0050731|GO:0005615|GO:0042803|GO:0031623|GO:0043025|GO:0004903|GO:0070064|GO:0032355|GO:0042169|GO:0032869|GO:0009986|GO:0019901|GO:0019903|GO:0051384|GO:0043278|GO:0046449|GO:0006897|GO:0043235|GO:0006600|GO:0005887|GO:0019898|GO:0042977|GO:0005886|GO:0000255|GO:0042523|GO:0060396|GO:0005634|GO:0060397|GO:0032094|GO:0032870|GO:0005739|GO:0000187|GO:…	NM_000163	THC2472139	Hs.125180
A_21_P0002580	1.51011	0.594652	up	DNAJC27-AS1	Homo sapiens DNAJC27 antisense RNA 1 (DNAJC27-AS1), long non-coding RNA [NR_034113]	TTTTAAACCTCAACATGTCAACCGCAAATACCTCAAACACTGCTCACACCGTGGTAAAAT	ENST00000451291	729723		DNAJC27 antisense RNA 1	chr2:25258544-25258603		NR_034113	THC2541841	Hs.436366
A_21_P0003236	2.06644	1.04715	up	XLOC_002716	BROAD Institute lincRNA (XLOC_002716), lincRNA [TCONS_00006104]	CGATTTCAGGCTGGGTCATTGGCCTTATCCCGCACCGAAGTTGAAACTTACACCATCTGT					chr3:80820613-80837998
A_23_P4899	-1.90609	-0.930615	down	NTF4	Homo sapiens neurotrophin 4 (NTF4), mRNA [NM_006179]	ATCAAATAATCACAAAATCACAATTCTCTGATTTTGAGCTCAATCTCTGCAGGATGGGTG	ENST00000301411	4909	NM_006179	neurotrophin 4	chr19:49564534-49564475	GO:0008344|GO:0042490|GO:0008544|GO:0008052|GO:0007616|GO:0007402|GO:0005788|GO:0005576|GO:0008083	NM_006179	THC2478994	Hs.266902
A_33_P3410026	2.80265	1.48679	up	KIAA1324	KIAA1324 [Source:HGNC Symbol;Acc:29618] [ENST00000533147]	AGATGCTCATAAAATAACCCCTGGCCCGAAAGGGCAGTAGAAAACGGAAATTTGTTGGCT	ENST00000533147	57535	DC374116	KIAA1324	chr1:109656340-109656399	GO:0005802|GO:0005794|GO:0005770|GO:0016236|GO:0044090|GO:0005765|GO:0005764|GO:0003674|GO:0005887|GO:0031902|GO:2001240|GO:2000786|GO:0009267			Hs.740154
A_33_P3331731	1.64687	0.719725	up			CACGTACACATGTATATACACACGTACATGTACACGTGTGTACACACACGCACATATACG					chr7:019534809-019534868
A_33_P3421794	-1.53824	-0.621282	down	DHX34	Homo sapiens DEAH (Asp-Glu-Ala-His) box polypeptide 34 (DHX34), mRNA [NM_014681]	GGCAGCCCCGAGGTGCTGCACGCACAGGAGCTGGAGGCCAGCAACTGCGACGGAAGCCGA	ENST00000460681	9704	NM_014681	DEAH (Asp-Glu-Ala-His) box polypeptide 34	chr19:47879757-47879816	GO:0008026|GO:0003723|GO:0005524	NM_014681	THC2461848	Hs.151706
A_33_P3297321	1.52249	0.606433	up	CDRT15P2	TFU00116 Transcript Finishing Unit (TFU) Homo sapiens cDNA, mRNA sequence [CF272591]	ATGATGACACACACGAACAGAACTTAGAACTCTGGTAACCAGGCACCCATATCCTAGAGT		644694	CF272591	CMT1A duplicated region transcript 15 pseudogene 2	chr17:20482950-20483009	GO:0016021		THC2663262	Hs.513966
A_23_P218358	2.15801	1.1097	up	CDRT1	Homo sapiens CMT1A duplicated region transcript 1 (CDRT1), transcript variant 2, mRNA [NM_001282540]	GCATGGATCAGGAAGATCAAAGGCCTGCCTATTGATAATTTCACGAAGCAAGGGAAAACA	ENST00000574478	374286	NM_001282540	CMT1A duplicated region transcript 1	chr17:15468942-15468883	GO:0008150|GO:0003674|GO:0005575	NM_001282540	NP303487	Hs.592128
A_21_P0013039	1.90159	0.927209	up	XLOC_014512	BROAD Institute lincRNA (XLOC_014512), lincRNA [TCONS_l2_00024447]	CAGGAGTAAAAGACATCTCTAGAACTGCAGGGGATAGTTGTGTTGTAAATAATGGTGAAA					chr6:138704487-138704546
A_23_P119448	1.68781	0.755149	up	PPP6R1	Homo sapiens protein phosphatase 6, regulatory subunit 1 (PPP6R1), mRNA [NM_014931]	AGAGAGAATGGAGAGAGAGAAACATATATTATATATTATATAGAGAGAGGGAGGAGAGCG	ENST00000412770	22870	NM_014931	protein phosphatase 6, regulatory subunit 1	chr19:55741657-55741598	GO:0005515|GO:0005737|GO:0019903|GO:0005730|GO:0043666|GO:0005634	NM_014931	THC2667685	Hs.515610
A_23_P368711	3.18102	1.66949	up	LILRB3	Homo sapiens leukocyte immunoglobulin-like receptor, subfamily B (with TM and ITIM domains), member 3 (LILRB3), transcript variant 2, mRNA [NM_006864]	ACAGTGGCCTCAGGAGAGAACGTGACCCTGCTGTGTCAGTCATGGTGGCAGTTTGACACT	ENST00000469273	11025	NM_006864	leukocyte immunoglobulin-like receptor, subfamily B (with TM and ITIM domains), member 3	chr19:54724656-54724597	GO:0005515|GO:0005887|GO:0045671|GO:0006952|GO:0004872|GO:0007166|GO:0004888	NM_006864	NP322453	Hs.631592
A_23_P206806	2.05891	1.04188	up	ITGAL	Homo sapiens integrin, alpha L (antigen CD11A (p180), lymphocyte function-associated antigen 1; alpha polypeptide) (ITGAL), transcript variant 1, mRNA [NM_002209]	TGTCAGGGCGTGGGACATCTAGTAGGTGCTTGACATAATTTCACTGAATTAATGACAGAG	ENST00000358164	3683	NM_002209	integrin, alpha L (antigen CD11A (p180), lymphocyte function-associated antigen 1; alpha polypeptide)	chr16:30533908-30533967	GO:0001772|GO:0005515|GO:0008305|GO:0022409|GO:0005886|GO:0006928|GO:0050900|GO:0046872|GO:0050850|GO:0007165|GO:0006954|GO:0007229|GO:0007596|GO:0002291|GO:0050776|GO:0042102|GO:0007159|GO:0050798|GO:0007155|GO:0050839|GO:0009897|GO:0007157	NM_002209	THC2480409	Hs.174103
A_21_P0004771	1.57177	0.65239	up			AATGTGGCCAGCCCACCCTCATACTGCATTGTGATGGGGATATAAAAGCCAATGAAAGAT	ENST00000430728				chr6:113749816-113749757			THC2635537
A_21_P0013427	2.58858	1.37216	up			GTGACTCAGCTGCCAGAACTCACACAATATCATTCTACACCAAAACCTCACGGGAAAAAT	ENST00000442649				chr7:57289791-57289732			THC2525996	Hs.586309
A_23_P105794	-1.80587	-0.852692	down	EPSTI1	Homo sapiens epithelial stromal interaction 1 (breast) (EPSTI1), transcript variant 2, mRNA [NM_033255]	AGAAGAGAAGCATTTAGAGAGCATCAGCAATACAAAACCGCTGAGTTCTTGAGCAAACTG	ENST00000476830	94240	NM_033255	epithelial stromal interaction 1 (breast)	chr13:43528115-43500538		NM_033255	THC2769616	Hs.546467
A_23_P301855	2.08404	1.05938	up	LSAMP	Homo sapiens limbic system-associated membrane protein (LSAMP), mRNA [NM_002338]	GTCACTGTGAACTATCCTCCCACTATCACAGAATCCAAGAGCAATGAAGCCACCACAGGA	ENST00000498645	4045	NM_002338	limbic system-associated membrane protein	chr3:115571342-115561379	GO:0005515|GO:0005886|GO:0031225|GO:0007155|GO:0007399	NM_002338	THC2474448	Hs.26409
A_33_P3348782	2.57281	1.36334	up	CYP2S1	Homo sapiens cytochrome P450, family 2, subfamily S, polypeptide 1 (CYP2S1), mRNA [NM_030622]	ACTGCTGGGTTAGCTTTCCACAGACATAAATATAGTCCATCTGCAATCACAAGCACATAG	ENST00000542619	29785	NM_030622	cytochrome P450, family 2, subfamily S, polypeptide 1	chr19:41712616-41712675	GO:0004497|GO:0006805|GO:0070330|GO:0005506|GO:0005783|GO:0005789|GO:0044281|GO:0055114|GO:0020037	NM_030622	THC2546669	Hs.98370
A_23_P128470	-1.85631	-0.892436	down	CLEC12A	Homo sapiens C-type lectin domain family 12, member A (CLEC12A), transcript variant 1, mRNA [NM_138337]	CCACCAAATTATGTCGTGAGCTATATAGCAAAGAACAAGAGCACAAATGTAAGCCTTGTC	ENST00000396507	160364	NM_138337	C-type lectin domain family 12, member A	chr12:10132085-10133201	GO:0005886|GO:0030246|GO:0016021	NM_138337	NP923350	Hs.190519
A_33_P3256391	2.80784	1.48946	up	CRB3	Homo sapiens crumbs homolog 3 (Drosophila) (CRB3), transcript variant 2, mRNA [NM_139161]	CCCCTGAGGTCAAGAGAGGATGGGGCTATTCACTTTTATATATTTATATAAAATTAGTAG	ENST00000598494	92359	NM_139161	crumbs homolog 3 (Drosophila)	chr19:6467158-6467217	GO:0017124|GO:0016324|GO:0070830|GO:0005886|GO:0034329|GO:0019904|GO:0016021|GO:0005923|GO:0072659|GO:0045216	NM_139161	THC2473448	Hs.150319
A_23_P120428	1.86648	0.900321	up	TP53TG5	Homo sapiens TP53 target 5 (TP53TG5), mRNA [NM_014477]	CGCATCTCCTCTGGGGAAAACAGTGCCTGCAATAAAACAAAACAAAATAATGAAGAGTTC	ENST00000494455	27296	NM_014477	TP53 target 5	chr20:44005865-44004147	GO:0035556|GO:0003674|GO:0030308|GO:0005737|GO:0005634	NM_014477	THC2480817	Hs.710271
A_23_P153867	-2.16384	-1.1136	down	CERS4	Homo sapiens ceramide synthase 4 (CERS4), mRNA [NM_024552]	CAACAGGGGCCCCTTCTTCGGCTACTACTTCTTCAACGGGCTTCTGATGTTGCTGCAGCT	ENST00000559450	79603	NM_024552	ceramide synthase 4	chr19:8326605-8326664	GO:0043565|GO:0006665|GO:0031965|GO:0003700|GO:0030148|GO:0005789|GO:0050291|GO:0044281|GO:0016021|GO:0046513	NM_024552	THC2570288	Hs.515111
A_24_P372134	-1.50314	-0.587983	down	TMEM140	Homo sapiens transmembrane protein 140 (TMEM140), mRNA [NM_018295]	CCCAGGCCTTACTCATCCTCTTGCTTATAGCCATGGCTGTGTTCCCTCTGAGGGCTGAGA	ENST00000275767	55281	NM_018295	transmembrane protein 140	chr7:134849663-134849722	GO:0016021	NM_018295	THC2467553	Hs.521213
A_33_P3235776	-1.51081	-0.595327	down	FAM184A	Homo sapiens mRNA; cDNA DKFZp686I01262 (from clone DKFZp686I01262). [BX640728]	ATACCAGGCATATTGGAACAAGGGCTCATTCTACTCCAGTTTGACATCATCTTAACTTAA		79632	BX640728	family with sequence similarity 184, member A	chr6:119327266-119327207	GO:0008150|GO:0003674|GO:0005575		THC2488458	Hs.443789
A_21_P0003220	4.30595	2.10633	up	LINC00690	Homo sapiens long intergenic non-protein coding RNA 690 (LINC00690), long non-coding RNA [NR_103843]	GATGGTGTTCTTACTTAGAGTTATAAGTGTCAGAATAAAAATGCCCATGAGGTTGAATTG	ENST00000429949	100996597		long intergenic non-protein coding RNA 690	chr3:16582387-16582446		NR_103843	THC2607785	Hs.599432
A_33_P3266564	1.90138	0.927048	up	KRTAP5-6	Homo sapiens keratin associated protein 5-6 (KRTAP5-6), mRNA [NM_001012416]	TGCTGCATTTCAGTTCTGGCTGTCCCACAGCTCCAGGAGTTGTGTCCCCTGAATTTTGCA	ENST00000382160	440023	NM_001012416	keratin associated protein 5-6	chr11:1718926-1718985	GO:0045095	NM_001012416	NP1401817	Hs.534863
A_23_P75283	2.1849	1.12757	up	RBP4	Homo sapiens retinol binding protein 4, plasma (RBP4), mRNA [NM_006744]	TCAGTTCCCATAAAACCTTCATTACACATAAAGATACACGTGGGGGTCAGTGAATCTGCT	ENST00000371467	5950	NM_006744	retinol binding protein 4, plasma	chr10:95351728-95351669	GO:0005515|GO:0060044|GO:0060065|GO:0007603|GO:0030324|GO:0001654|GO:0045471|GO:0060068|GO:0048706|GO:0016918|GO:0006094|GO:0007283|GO:0019841|GO:0005615|GO:0005829|GO:0007507|GO:0030277|GO:0050908|GO:0042574|GO:0042572|GO:0048807|GO:0032024|GO:0032526|GO:0032868|GO:0046982|GO:0005576|GO:0060059|GO:0042593|GO:0001523|GO:0048562|GO:0060347|GO:0048738|GO:0034633|GO:0034632|GO:0043234|GO:0051024|GO:…	NM_006744	THC2466561	Hs.50223
A_33_P3407643	-2.44761	-1.29137	down	PLET1	Homo sapiens placenta expressed transcript 1 (PLET1), mRNA [NM_001145024]	AAGATCAATACATGACGGTCTTAGAGGCACAGTGGCAAGCTCCTGAACCTGAGAACATAA	ENST00000338832	349633	NM_001145024	placenta expressed transcript 1	chr11:112126186-112126127	GO:0016324|GO:0035313|GO:0030335|GO:0016021|GO:0009897|GO:0001953	NM_001145024	THC2736120	Hs.632097
A_33_P3375576	-2.17143	-1.11864	down	MAP7	Homo sapiens microtubule-associated protein 7 (MAP7), transcript variant 4, mRNA [NM_003980]	AGAGCCCAGAAATTCCTTTGAATCCAATTTTGGCCTTTGATGATGAAGGGACACTTGGGC	ENST00000432797	9053	NM_003980	microtubule-associated protein 7	chr6:136667095-136667036	GO:0048471|GO:0008283|GO:0001578|GO:0007283|GO:0007281|GO:0048872|GO:0016323|GO:0005737|GO:0060009|GO:0035265|GO:0015630|GO:0032526|GO:0006997|GO:0006687|GO:0005875|GO:0005874|GO:0005102|GO:0000226|GO:0006970|GO:0072659|GO:0009566|GO:0000902|GO:0007163|GO:0005198|GO:0033327	NM_003980	NP208771	Hs.486548
A_21_P0014154	-2.62289	-1.39116	down			TCACCTGCTTCCAATAATTCTGGCACTTACACAAACTTATCAAGGGTTATGTCTTTATTT					chr6:072017641-072017582
A_33_P3212709	-3.0844	-1.62499	down		AE009999 Hpr kinase/phosphatase {Streptococcus pyogenes MGAS8232} (exp=-1; wgp=0; cg=1), partial (5%) [THC2699438]	TTTTGGAAACAAGATAAAAGACATACTCGACTGCAATGCACATACTCACCGTGGAGCCCG	ENST00000421257				chr20:58906446-58906505			THC2699438
A_23_P138262	-2.0689	-1.04886	down	PADI4	Homo sapiens peptidyl arginine deiminase, type IV (PADI4), mRNA [NM_012387]	AAGAACATTCTGTCAAACAAGACATTGAGAGAACATAATTCATTTGTGGAGAGATGCATC	ENST00000375448	23569	NM_012387	peptidyl arginine deiminase, type IV	chr1:17685353-17685783	GO:0018101|GO:0005515|GO:0006355|GO:0005737|GO:0005509|GO:0016990|GO:0005634|GO:0004668|GO:0006464|GO:0006351|GO:0016568	NM_012387	THC2472236	Hs.522969
A_21_P0006382	-1.56149	-0.642924	down	XLOC_007754	BROAD Institute lincRNA (XLOC_007754), lincRNA [TCONS_00016822]	AATGAGCTGATGCCATTCAAGAGTAACCAAGAATCGTGGGCTGGATGTTAGTGTTACCAG					chr9:87653348-87653289
A_19_P00319204	-1.56344	-0.64472	down	HHLA1	Homo sapiens HERV-H LTR-associating 1 (HHLA1), mRNA [NM_001145095]	TGAAAATAACACTAGGGCATAACAATTACTTCAGGGGATACGCCATCCACCCTGGCTCTT	ENST00000473291	10086	NM_001145095	HERV-H LTR-associating 1	chr8:133076236-133076177	GO:0005576	NM_001145095	THC2488892	Hs.285026
A_33_P3384477	1.55413	0.636107	up		PREDICTED: Homo sapiens uncharacterized LOC100129029 (LOC100129029), misc_RNA [XR_241335]	AGAGACAGTAACCCATCAGCACACATGAAAGGAGAACCTGTCTCCATCAAGTCATTTTTT	ENST00000342892		XR_241335		chr2:159522553-159522494		XR_241335	THC2484238	Hs.630724
A_23_P82929	-3.4286	-1.77762	down	NOV	Homo sapiens nephroblastoma overexpressed (NOV), mRNA [NM_002514]	TAGGCTGCAAAATTAAATCTAGACATTCTTTTAATGCCACCACACGTGTTCCGCTTCTCT	ENST00000259526	4856	NM_002514	nephroblastoma overexpressed	chr8:120436435-120436494	GO:0031012|GO:0010468|GO:0030424|GO:0043025|GO:0005576|GO:0008083|GO:0001558|GO:0030425|GO:0043231|GO:0005520	NM_002514	THC2467525	Hs.235935
A_24_P190877	-1.65192	-0.724147	down	TRMT1L	Homo sapiens tRNA methyltransferase 1 homolog (S. cerevisiae)-like (TRMT1L), transcript variant 1, mRNA [NM_030934]	AAAGGTAGATTTTTCAAAGAAAAATTTGGTAGGCGGTAGTTTAGAACTCTGATCAGGTAC	ENST00000367506	81627	NM_030934	tRNA methyltransferase 1 homolog (S. cerevisiae)-like	chr1:185087449-185087390	GO:0004809|GO:0008344|GO:0000049|GO:0046872	NM_030934	THC2776491	Hs.107149
A_23_P34209	2.71828	1.44269	up	TTTY5	Homo sapiens testis-specific transcript, Y-linked 5 (non-protein coding) (TTTY5), long non-coding RNA [NR_001541]	CACCTCTGGCCAAACAAAGGTACACAAGGGGAAACAGGTGCAGGTGTGTACAGGCGTGCA	ENST00000400581	83863		testis-specific transcript, Y-linked 5 (non-protein coding)	chrY:24443312-24443253		NR_001541		Hs.121389
A_21_P0000186	2.04453	1.03177	up	C19orf82	Homo sapiens chromosome 19 open reading frame 82 (C19orf82), mRNA [NM_001242812]	GACAAAATGAGTTGCTCTACAAAGGTCCAACTTCGTTGTCCTTTGTTCTGTAACCTTTGT	ENST00000585797	284385		chromosome 19 open reading frame 82	chr19:9745092-9745151		NM_001242812	THC2494850
A_21_P0004453	1.60046	0.678487	up	XLOC_005040	BROAD Institute lincRNA (XLOC_005040), lincRNA [TCONS_00010520]	ATTCTGGCTCCCAAGAAGACACAACAATTCAGAGTAAGTGTGAACCCCTGTGGCAGAAAT					chr5:144775587-144769380
A_19_P00807053	3.7033	1.88881	up	LOC100506411	PREDICTED: Homo sapiens uncharacterized LOC100506411 (LOC100506411), transcript variant X2, misc_RNA [XR_245779]	CCTTTCCGTCCAGGACCTCAAACAGATCCAATCACAAGAAGAGAGATTTCAGGAAAGAGA	ENST00000554032	100506411	XR_245779	uncharacterized LOC100506411	chr14:71281913-71281972		XR_245779	THC2562982	Hs.200260
A_33_P3381458	1.53614	0.619311	up		Homo sapiens cDNA FLJ36836 fis, clone ASTRO2011149. [AK094155]	AAACCTGATGGCATGCACACGCATACACACGCATGCACGTGTCCTGATGGCACGCACACA			AK094155		chr1:1194777-1194718			THC2483794	Hs.679154
A_32_P141488	2.07241	1.05131	up	XLOC_014512	BROAD Institute lincRNA (XLOC_014512), lincRNA [TCONS_l2_00018805]	AAACGAGACTGCAAATTCTCAAGACTTCAAACCCCTTCAATCTGGGTAATACAAAGGAAG					chr3:125628716-125628775			THC2664479
A_33_P3338961	1.96576	0.975089	up		Q96ID7_HUMAN (Q96ID7) E2F2 protein, partial (18%) [THC2597193]	TAATAAATTTTTATACCTCCCACCACCCCCAGAAAAAATTAGCTGGGCGTGGTGGCGAAC					chr3:136454659-136454600			THC2597193
A_23_P146111	-2.06725	-1.04771	down	NIPAL2	Homo sapiens NIPA-like domain containing 2 (NIPAL2), mRNA [NM_024759]	TCAGCGTCTATGGACAATCGGGGACTTCCTAAGCTCTGACAGTCTAATATTTCCATGGAA	ENST00000520545	79815	NM_024759	NIPA-like domain containing 2	chr8:99205073-99205014	GO:0015095|GO:0016021	NM_024759	THC2631954	Hs.309489
A_23_P259141	-2.48266	-1.31189	down	ZBP1	Homo sapiens Z-DNA binding protein 1 (ZBP1), transcript variant 1, mRNA [NM_030776]	ATGTTTGAGTCCCAACAAAATTCATATCAAAACATAATCCCAACTGGGTGCAGTGGCTCA	ENST00000461547	81030	NM_030776	Z-DNA binding protein 1	chr20:56179269-56179210	GO:0005515|GO:0008150|GO:0003692|GO:0005737|GO:0003726|GO:0045087|GO:0003723|GO:0060340|GO:0032481|GO:0005634|GO:0003677|GO:0005829	NM_030776	THC2510394	Hs.302123
A_19_P00318227	1.69084	0.757743	up	XLOC_014177	BROAD Institute lincRNA (XLOC_014177), lincRNA [TCONS_00029778]	TTGATCCAGACCCAGATGGTACTGCTCTAGCAGACTTTTCTGGTAGTCTTCACTGAACAT					chr22:24002116-24002175			THC2517645	Hs.654588
A_23_P45424	-1.51419	-0.598542	down	ITGB1BP2	Homo sapiens integrin beta 1 binding protein (melusin) 2 (ITGB1BP2), mRNA [NM_012278]	ATTGAGCAGCAGGAGGCTGAAGGAGGGGAGAACAAAATTGTCCAAACCATGCTGTTTTTT	ENST00000373829	26548	NM_012278	integrin beta 1 binding protein (melusin) 2	chrX:70525129-70525188	GO:0007165|GO:0030018|GO:0017124|GO:0007517|GO:0005178|GO:0005509|GO:0008270	NM_012278	THC2476522	Hs.109999
A_21_P0014795	1.53942	0.622384	up	SPATA8-AS1	Homo sapiens SPATA8 antisense RNA 1 (head to head) (SPATA8-AS1), transcript variant 1, long non-coding RNA [NR_102753]	ACCATAAAGCCTGGAATACAACCTTCTTCCCTTTTCAGTAAACATCTACTGAGTAAATCA	ENST00000558722	100652749	NR_102753	SPATA8 antisense RNA 1 (head to head)	chr15:97315296-97315237		NR_102753
A_21_P0005462	1.54628	0.628802	up	XLOC_006327	BROAD Institute lincRNA (XLOC_006327), lincRNA [TCONS_00013671]	TGCTCTCATTTAAGCCTCACGGAGGAAACCCAAGTTTCTGCAGCAGGAGAGGGGCGTGAC					chr7:181661-181602
A_21_P0014000	1.72261	0.784598	up	KIR3DL2	Homo sapiens killer cell immunoglobulin-like receptor, three domains, long cytoplasmic tail, 2 (KIR3DL2), transcript variant 1, mRNA [NM_006737]	AACAGATACCAGAGTGTACACGGAACTTCCAAATGCTGAGTCCAGATCCAAAGTTGTCTC	ENST00000402254	3812	NM_006737	killer cell immunoglobulin-like receptor, three domains, long cytoplasmic tail, 2	chr19:55378084-55378143	GO:0006968|GO:0005886|GO:0005887|GO:0050776	NM_006737	NP1077166	Hs.654605
A_21_P0003881	2.83148	1.50155	up		PREDICTED: Homo sapiens uncharacterized LOC101930513 (LOC101930513), misc_RNA [XR_249721]	GGGACAATTCTCAGCATGTGCAAACATAGGTAAATTCTAGCCTATGTTACATTAAAAACA	ENST00000503609				chr4:190805920-190805979		XR_249721	THC2536579	Hs.662618
A_21_P0003101	1.84453	0.88325	up	XLOC_003047	BROAD Institute lincRNA (XLOC_003047), lincRNA [TCONS_00006441]	TTTAAGTCAGAAGAGAAGGAAGATGTGAGTATTCATTAAACGTCTCTGCGAAGCCTGTAA					chr3:11763389-11763330			THC2784128
A_33_P3245674	2.56171	1.3571	up	ZNF329	zinc finger protein 329 [Source:HGNC Symbol;Acc:14209] [ENST00000601887]	TCCTCGCCTCTCGCGGACTGCGGTGTCAGCCGCCCGAGCCGTTCCCCGGACACCTGGCCA	ENST00000601887	79673	XR_243958	zinc finger protein 329	chr19:58666162-58666103	GO:0006355|GO:0005634|GO:0003677|GO:0046872|GO:0006351	XR_243958	THC2550377	Hs.458377
A_33_P3246935	1.53867	0.621681	up	CSMD2	Homo sapiens CUB and Sushi multiple domains 2 (CSMD2), transcript variant 2, mRNA [NM_052896]	AACAGTGCAGAGTTCATCCAACCAGGTCCTGCTCAAGTTCCACCGTGATGCAGCCACAGG	ENST00000373380	114784	NM_052896	CUB and Sushi multiple domains 2	chr1:34066550-34066491	GO:0005886|GO:0016021	NM_052896	THC2478036	Hs.656915
A_33_P3267562	2.46458	1.30134	up	VAX2	Homo sapiens ventral anterior homeobox 2 (VAX2), mRNA [NM_012476]	AGTGCAGTGTGAGTGTGTGTGTCTCTCACTGAAATAAAAGGAAAACAATGACAAGAAGGG	ENST00000234392	25806	NM_012476	ventral anterior homeobox 2	chr2:71160514-71160573	GO:0000976|GO:0003700|GO:0060041|GO:0005634|GO:0000122|GO:0007409|GO:0007398|GO:0006351|GO:0009950|GO:0031490|GO:0005737|GO:0030900|GO:0016055|GO:0007601|GO:0048048	NM_012476		Hs.249170
A_23_P99653	3.13995	1.65074	up		T cell receptor alpha variable 13-2 [Source:HGNC Symbol;Acc:12109] [ENST00000390439]	TCTCTGCAAATTGCAGCTACTCAACCTGGAGACTCAGCTGTCTACTTTTGTGCAGAGAAT	ENST00000390439		X92778		chr14:22386871-22386930			NP1164038	Hs.525223
A_21_P0009165	2.52974	1.33899	up		RST16256 Athersys RAGE Library Homo sapiens cDNA, mRNA sequence [BG197021]	GTGTTTTTGGCCTCCAGCTTACTTCGTGAACATAATAAAGGAAAGGCATTTTCTCTTGTG	ENST00000444464				chr17:31233543-31233602			THC2674252	Hs.615628
A_21_P0003776	-1.72243	-0.784446	down	XLOC_004096	BROAD Institute lincRNA (XLOC_004096), lincRNA [TCONS_00008590]	TCAAGATCTACTTTTCTTGACCTAATAATGACTAGGAAATTTGTGATTTCCCTGCCCTGT					chr4:139925572-139925513
A_33_P3241325	1.50329	0.588119	up	MAFG-AS1	Homo sapiens MAFG antisense RNA 1 (head to head) (MAFG-AS1), long non-coding RNA [NR_015454]	GGGCCCCTGTCCAAGCTCGCGGACGCCGGCGGCGTTTTCCAGCTCGAGTGCTCAGCCTAG	ENST00000582106	92659	NR_015454	MAFG antisense RNA 1 (head to head)	chr17:79885872-79885931		NR_015454	THC2602138	Hs.336958
A_21_P0007622	-1.87801	-0.909208	down	XLOC_009872	BROAD Institute lincRNA (XLOC_009872), lincRNA [TCONS_00020558]	ATGGGCGAAGATGTATGTGTAAGTGATTTGCTCAAGATTATGCAACCTCCCTGGGCATAG					chr12:108307718-108307777
A_33_P3576034	-2.26089	-1.17689	down		human full-length cDNA clone CS0DC023YN15 of Neuroblastoma of Homo sapiens (human). [BX248273]	CCAGAGAGGTCAAGTGGCTAAGGATGCAAAATTTGTAATAAAATTTAGGTTTTCTGAATC	ENST00000515218				chr14:41445007-41445066			THC2506480	Hs.434414
A_33_P3333683	1.98939	0.992323	up		AF039690 antigen NY-CO-8 {Homo sapiens} (exp=-1; wgp=0; cg=0), partial (10%) [THC2493232]	GATTTCAGAGCTCAACCCCTAATTCAGACCCTTCTTTCCCGCGCCTTTATCTCATCTTTG					chr1:243646191-243646132			THC2493232
A_33_P3309289	1.99011	0.992851	up	ST3GAL4	Homo sapiens cDNA FLJ11867 fis, clone HEMBA1006976, weakly similar to H.sapiens mRNA for Gal-beta(1-3/1-4)GlcNAc alpha-2.3-sialyltransferase. [AK021929]	ATGCTTTTCCAAGACAGCCAAGGCAGGTATAATTTTCCTCAGCAAGAAAGAGGAACCTCG		6484	AK021929	ST3 beta-galactoside alpha-2,3-sialyltransferase 4	chr11:126310189-126310248	GO:0005975|GO:0016266|GO:0047288|GO:0005576|GO:0044281|GO:0003836|GO:0042339|GO:0030173|GO:0000139|GO:0018146|GO:0032580|GO:0030203|GO:0044267|GO:0018279|GO:0043687		THC2487605
A_21_P0013918	2.47052	1.30481	up		HUMGLIA1F glial factor-1 {Homo sapiens} (exp=-1; wgp=0; cg=0), partial (5%) [THC2619931]	TCTGTTGGTCCATCGAGGATCGTCTTTCACCAGGATTATTGTAACATCATCTTCACCGAG	ENST00000603357		XM_005262789		chr4:90033263-90033322		XM_005262789	THC2619931
A_23_P68423	1.76095	0.816351	up	JPH2	Homo sapiens junctophilin 2 (JPH2), transcript variant 2, mRNA [NM_175913]	AGAACAGAAAAGCGGACCGTATTAGTCTTTCCTGTCCACGGCCTTGTTTTCAGTGATTCA	ENST00000342272	57158	NM_175913	junctophilin 2	chr20:42806157-42806098	GO:0060316|GO:0005515|GO:0014701|GO:0030018|GO:0060402|GO:0005886|GO:0060314|GO:0030314|GO:0015278|GO:0016021|GO:0055024|GO:0055074	NM_175913	THC2481154	Hs.441737
A_33_P3352677	-1.58893	-0.668053	down		RST41862 Athersys RAGE Library Homo sapiens cDNA, mRNA sequence [BG222044]	AGCCTGTACTTCTTCCCCTAAGCTAGCTTGGGAATAAAAAGTGACTTTCTTTATATTGGA			BG222044		chr22:44762105-44762164				Hs.637444
A_23_P407583	2.72168	1.4445	up	PEG3	Homo sapiens paternally expressed 3 (PEG3), transcript variant 1, mRNA [NM_006210]	AAATAGTCTTGTGAAGCTGTAGGCATGATAGATAACATGGCTTTTACTCCTTACTGTTTG	ENST00000326441	5178	NM_006210	paternally expressed 3	chr19:57324444-57324385	GO:0005737|GO:0035264|GO:0006366|GO:0006357|GO:0071514|GO:0000981|GO:0005730|GO:0006915|GO:0005634|GO:0003676|GO:0001701|GO:0046872	NM_006210	THC2462814	Hs.731875
A_33_P3364801	1.76956	0.82339	up		PREDICTED: Homo sapiens uncharacterized LOC401180 (LOC401180), mRNA [XM_379325]	AGGGGGATGCGAAACTCAAAGGAGTTAGGATGTCAACCCTGCAAACCGCAGAAACTAAAC			XM_379325		chr5:34657468-34657409				Hs.534795
A_23_P202053	1.73557	0.795412	up	ITIH2	Homo sapiens inter-alpha-trypsin inhibitor heavy chain 2 (ITIH2), mRNA [NM_002216]	ACACGGCTCAAGTCACGAATCAGAGGGTGCAGATCTCAGTGAAGAAAGAAAAAGTGGTAA	ENST00000358415	3698	NM_002216	inter-alpha-trypsin inhibitor heavy chain 2	chr10:7786219-7786788	GO:0010951|GO:0004866|GO:0004867|GO:0030212|GO:0005576	NM_002216	THC2467453	Hs.75285
A_33_P3255384	-2.13214	-1.09231	down	BPIFC	Homo sapiens BPI fold containing family C (BPIFC), mRNA [NM_174932]	ATGAAACATCCTCAAAGCAGCAGCCAAGTTTCCACGTATGGGAAGGTCTGAACCTGATAA	ENST00000432451	254240	NM_174932	BPI fold containing family C	chr22:32810381-32810322	GO:0001530|GO:0005543|GO:0005576	NM_174932	THC2634101	Hs.736771
A_33_P3283651	2.7801	1.47514	up		Homo sapiens PRO1386 mRNA, complete cds. [AF118062]	CTCCACTTCAACCAAAGGCAAAATAGCATTTGGCCATGTTATTAAAAATACACTGTTCAT			AF118062		chr5:158297144-158297203
A_21_P0002929	2.4516	1.29372	up	XLOC_002577	BROAD Institute lincRNA (XLOC_002577), lincRNA [TCONS_00005946]	TGAAAGTGCAGAGAAGACAGAGGGCTTTCCTGCCTAAGGGAATCAGAGAGAAATGTAACT					chr3:12512531-12515175
A_21_P0009276	2.36837	1.24389	up	XLOC_012315	BROAD Institute lincRNA (XLOC_012315), lincRNA [TCONS_00025500]	TGCAGACCAAACCACCTAAATCCAGAAACAAACCGAAACTTGCTTTAGGTCCTAATAACA					chr17:75263379-75263438
A_33_P3285277	-2.13905	-1.09697	down	CACNB2	Homo sapiens calcium channel, voltage-dependent, beta 2 subunit (CACNB2), transcript variant 9, mRNA [NM_001167945]	GTTCGGACAAATGTCAGCTACAGTGCGGCCCATGAAGATGATGTTCCAGTGCCTGGCATG	ENST00000498816	783	NM_001167945	calcium channel, voltage-dependent, beta 2 subunit	chr10:18787305-18787364	GO:0005515|GO:0005262|GO:0005245|GO:0051928|GO:0007268|GO:0008331|GO:0005891|GO:0042383|GO:0070509|GO:0005887|GO:0007411|GO:0007528|GO:0006810|GO:0006816|GO:0007601	NM_001167945	NP1243346	Hs.59093
A_21_P0000005	2.63474	1.39766	up	SMTNL1	Homo sapiens smoothelin-like 1 (SMTNL1), mRNA [NM_001105565]	TTAGGCAAGGGTGTGTGGCGTTGGTTTTAACTGCATTAAAAGTACTTTTGTAAAATCCTG	ENST00000457912	219537	NM_001105565	smoothelin-like 1	chr11:57317688-57317747	GO:0005516|GO:0005737|GO:0045907|GO:0043292|GO:0045908|GO:0005634|GO:0031430|GO:0031674	NM_001105565	THC2659058	Hs.68756
A_21_P0007659	2.54553	1.34797	up	XLOC_009939	BROAD Institute lincRNA (XLOC_009939), lincRNA [TCONS_00020634]	TACGGAAGTGGGAATGATGTTCTGTTCTCAGGTGAAGTGTTTGTGCATATGTGTGTGTCG					chr12:127203820-127203879
A_21_P0011573	-1.98763	-0.991051	down			GCAGAGGTCTGCCGCCTTGGACCCCGCCTCTTACACATTGAGTGTGGTTTCTGCAGTGAT	ENST00000421796				chr17:19364076-19364017
A_33_P3410259	2.50229	1.32325	up	MRPL23-AS1	Homo sapiens MRPL23 antisense RNA 1 (MRPL23-AS1), long non-coding RNA [NR_024471]	CGGGCAGAGCCAGTAAGTGTTTGTTTTCAGATGACATTTGTAAAGAAAAACAGCCTCCCA		100133545		MRPL23 antisense RNA 1	chr11:2004498-2004439		NR_024471		Hs.677620
A_33_P3709525	1.50981	0.594368	up	LOC100128233	Homo sapiens uncharacterized LOC100128233 (LOC100128233), long non-coding RNA [NR_103769]	TAATCAATTGCCCTGGGAAAATCTTTGAATGCACCTGTGACCTGAAAGTTCTCCTCCCCA	ENST00000531609	100128233		uncharacterized LOC100128233	chr14:65679837-65679778		NR_103769	THC2486067	Hs.497323
A_21_P0009089	-2.50041	-1.32216	down	XLOC_012052	BROAD Institute lincRNA (XLOC_012052), lincRNA [TCONS_00024777]	ATGTCAACAGGCAGAGGTTGCAAGAATGTGATCCCTGATTTCAAGCTCTCCTTGTTTAAC					chr16:87275240-87275181
A_21_P0004550	2.0041	1.00296	up	XLOC_004700	BROAD Institute lincRNA (XLOC_004700), lincRNA [TCONS_00010875]	TTCACACACTAACTTGCCCACTCGTTCACACACTAACTTGCCCACTCGTTCACAAACTCA					chr5:1043609-1043550
A_33_P3266140	-1.99831	-0.998779	down		S26A4_HUMAN (O43511) Pendrin (Sodium-independent chloride/iodide transporter) (Solute carrier family 26 member 4), partial (4%) [THC2710796]	ATCTTTGCAAGACCTTCGCTGAGTATTTCAGGAAGTACATTAAGAATGAAAACTCCCATG					chr7:107330529-107330470			THC2710796
A_33_P3396771	2.4166	1.27298	up			AACATGAGGACGCTCACTATTGCAGCACCGATACAGGGATGCTCACTATTCCAGCGCTAA					chr2:003184986-003185045
A_24_P50862	4.15185	2.05375	up	QRSL1	glutaminyl-tRNA synthase (glutamine-hydrolyzing)-like 1 [Source:HGNC Symbol;Acc:21020] [ENST00000369044]	GAATACATGAATGTTATAATGTTAAATTACTAACCTTTTAAAAATATTAAGCATTGCAAT	ENST00000369044	55278	AK022251	glutaminyl-tRNA synthase (glutamine-hydrolyzing)-like 1	chr6:107101027-107101086	GO:0005739|GO:0032543|GO:0050567|GO:0070681|GO:0030956|GO:0005524		THC2480719	Hs.406917
A_33_P3229898	-1.58566	-0.665087	down	PDHA1	pyruvate dehydrogenase (lipoamide) alpha 1 [Source:HGNC Symbol;Acc:8806] [ENST00000379805]	AAGTAGTACAGCCATGTGCTGCACAGTGACGCTTTGGTCAATGTCGCATATATGATGTTG	ENST00000379805	5160		pyruvate dehydrogenase (lipoamide) alpha 1	chrX:19371381-19371440	GO:0005739|GO:0010510|GO:0006099|GO:0006090|GO:0005759|GO:0004738|GO:0044281|GO:0004739|GO:0045254|GO:0044237|GO:0006096|GO:0006086		THC2526450
A_21_P0012550	-3.66345	-1.8732	down	PLSCR2	phospholipid scramblase 2 [Source:HGNC Symbol;Acc:16494] [ENST00000463633]	CTGTGGCCATAAGAATTACCCTGAAAGAATATGTCAGAGATTACTGGCATTTATTTTTGC	ENST00000463633	57047		phospholipid scramblase 2	chr3:146109331-146109272	GO:0017121|GO:0005886|GO:0017128|GO:0005509|GO:0016021	XM_005247653	THC2767537	Hs.177968
A_23_P381478	-2.51765	-1.33208	down	CCDC27	Homo sapiens coiled-coil domain containing 27 (CCDC27), mRNA [NM_152492]	CAACCTCCGAGAAGATAAGAAACACCAAGAGATGATGGGGCTCATTGAAAAGGACAACCA	ENST00000294600	148870	NM_152492	coiled-coil domain containing 27	chr1:3683104-3683163		NM_152492	THC2479526	Hs.348700
A_23_P327605	3.54333	1.82511	up	GPR123	Homo sapiens G protein-coupled receptor 123 (GPR123), mRNA [NM_001083909]	TGAGTATGAGGAGCCTCACTTCCCGGGGTGTCGGTAAACTTGACCGTGACTCAGTAACCC	ENST00000392607	84435	NM_001083909	G protein-coupled receptor 123	chr10:134944673-134944732	GO:0007165|GO:0005737|GO:0007186|GO:0005886|GO:0004930|GO:0016021	NM_001083909	THC2602593	Hs.435183
A_21_P0013925	-2.32778	-1.21895	down	LOC388692	Homo sapiens uncharacterized LOC388692 (LOC388692), long non-coding RNA [NR_027002]	CTGAATGGAAAAGGGGGAGCGTGCGCAAGTGCTTGGTAGAGTGTAGACATTGTGGGATTT	ENST00000606004	388692	NR_027002	uncharacterized LOC388692	chr1:149286635-149286694		NR_027002	THC2500760	Hs.271249
A_21_P0006944	1.89107	0.919206	up		CR741758 Soares_testis_NHT Homo sapiens cDNA clone IMAGp971J0377 ; IMAGE:1755746 5', mRNA sequence [CR741758]	AGAAATCACCTAAGGAGAAAACAGGAAGCAGATTTGAAACTGTGGCCACCAACGACACGA	ENST00000418524				chr10:2229993-2229934			THC2775743	Hs.147867
A_33_P3661309	1.97159	0.979357	up	LOC284669	Homo sapiens cDNA FLJ38794 fis, clone LIVER2003854. [AK096113]	TTCTCCAACCCCACCCATCGTTTTGAGGGTTAGCATTTGGAGAGGCCGTGATTTAAAAAA		284669	AK096113	uncharacterized LOC284669	chr1:214157228-214157169			THC2607851	Hs.664625
A_33_P3651282	1.6646	0.735178	up		t-complex 1 [Source:HGNC Symbol;Acc:11655] [ENST00000546204]	CTGTATAGTATATCTAAATATCCTGTGTAGGCAGGACTTAAGGGAACTTTATGTAGACTT	ENST00000546204		DW416857		chr6:160201278-160201219			THC2532033	Hs.689705
A_21_P0009691	1.82739	0.869788	up	XLOC_013004	BROAD Institute lincRNA (XLOC_013004), lincRNA [TCONS_00026943]	GGTGTAATTTGTCCAGAGAATCTCAACTGAGAATAAATTCCAGAGAAGGAGGAGAAAGAA					chr19:20857784-20857843
A_33_P3291244	1.71887	0.78146	up	CCDC60	Homo sapiens coiled-coil domain containing 60 (CCDC60), mRNA [NM_178499]	ATTCCTTCACCCTATTTACCTTCCTCAAGTACTGGAGAATAAAATTGAACTGAATGTTTG	ENST00000327554	160777	NM_178499	coiled-coil domain containing 60	chr12:119978792-119978851		NM_178499	THC2478140	Hs.98188
A_21_P0001766	2.00489	1.00352	up	LINC01121	Homo sapiens long intergenic non-protein coding RNA 1121 (LINC01121), long non-coding RNA [NR_033831]	GGGGTTGTCTTCCCTTCCTAGAAGCAATGCTTCTATGTTCTCATTTGATGTTGAATAAAA	ENST00000378479	400952		long intergenic non-protein coding RNA 1121	chr2:45401568-45401509	GO:0005576	NR_033831	THC2486585	Hs.468368
A_23_P28186	-3.11082	-1.6373	down	SRD5A2	Homo sapiens steroid-5-alpha-reductase, alpha polypeptide 2 (3-oxo-5 alpha-steroid delta 4-dehydrogenase alpha 2) (SRD5A2), mRNA [NM_000348]	ATGAGTGCTGAGATATGGACTCTCTAAGGAAGGGGCCGAACGCTTGTAATTGGAATACAT	ENST00000233139	6716	NM_000348	steroid-5-alpha-reductase, alpha polypeptide 2 (3-oxo-5 alpha-steroid delta 4-dehydrogenase alpha 2)	chr2:31749936-31749877	GO:0003865|GO:0006702|GO:0008209|GO:0007267|GO:0005789|GO:0044281|GO:0016021|GO:0009917|GO:0047751|GO:0030154|GO:0008584|GO:0008202	NM_000348	THC2477126	Hs.458345
A_33_P3249414	2.18347	1.12662	up	TRIM58	Homo sapiens tripartite motif containing 58 (TRIM58), mRNA [NM_015431]	CCCCCAATGCTGGTTTGTATGTGGTTATCATTCAATCTGTATTTGTTGAATGAATAAATG		25893	NM_015431	tripartite motif containing 58	chr1:248043359-248043418	GO:0005622|GO:0008270	NM_015431	THC2690911	Hs.269151
A_33_P3387691	3.55906	1.8315	up	SCML4	Homo sapiens sex comb on midleg-like 4 (Drosophila) (SCML4), transcript variant 1, mRNA [NM_198081]	TCACCTTGCACTGTCTGGAAAACTTGAATTATTTTACGCCGTGAAAGAAAAAGGAAAAAA	ENST00000369022	256380	NM_198081	sex comb on midleg-like 4 (Drosophila)	chr6:108025917-108025858	GO:0006355|GO:0005634|GO:0003677|GO:0006351	NM_198081	THC2479479	Hs.486109
A_33_P3211854	2.58921	1.37251	up			GAATGAAGTTTTCACACTGCATCTCTACTTCAAGAGAAACAAAGAAAAACAGTCTCACTA					chr6:168073388-168073447
A_23_P413285	-2.03331	-1.02383	down	CC2D2A	Homo sapiens coiled-coil and C2 domain containing 2A (CC2D2A), transcript variant 1, mRNA [NM_001080522]	CTTCTTGCCTCTGTTAGAAAAAAGTCAAGGAGAAGATGTAGAAGATGACCACAGAGCAGA	ENST00000514039	57545	NM_001080522	coiled-coil and C2 domain containing 2A	chr4:15601242-15601301	GO:0042384|GO:0005737|GO:0060271|GO:0035869|GO:0036038|GO:0005932|GO:0007224	NM_001080522	THC2492903	Hs.590928
A_21_P0006332	2.00325	1.00234	up	XLOC_007892	BROAD Institute lincRNA (XLOC_007892), lincRNA [TCONS_00016503]	AGGCACTCACCTTACATTCATTTTTAACATAAAGTTACCCTGGAAACGCTGGATCCAGAA					chr9:138469336-138469277			THC2692338
A_21_P0013357	1.88805	0.916895	up	XLOC_014512	BROAD Institute lincRNA (XLOC_014512), lincRNA [TCONS_l2_00026976]	GACAACTCATTAAAGAAGAAAAAACTCATAATTTTCTTTTTTCTTTAAAGTATTTAATTA					chr7:150245943-150245884
A_33_P3269976	-1.72973	-0.790547	down		602621383F1 NCI_CGAP_Skn3 Homo sapiens cDNA clone IMAGE:4746644 5', mRNA sequence [BG675116]	GGAGGCGGGCGCTGAGCCGGTGACGCGACTCCGGGCGGCTCCCGGGTGCGCCGCATATAT			BG675116		chr11:68451927-68451986			THC2784810	Hs.616268
A_21_P0000956	-3.48846	-1.80259	down			TCCTTGCCCAACCCATGGGGGCCTTGCAATGATTAATAATAATAATGATGATGATAATGG	ENST00000457706				chr1:21917621-21917680
A_23_P157963	-2.41219	-1.27035	down	CNTLN	Homo sapiens centlein, centrosomal protein (CNTLN), transcript variant 1, mRNA [NM_017738]	CAGGGAGCAACAGATTTGTAGTATGAGCAAATATAAAATGAAGCATCATAACTTGAGCAT	ENST00000425824	54875	NM_017738	centlein, centrosomal protein	chr9:17503067-17503126	GO:0005739|GO:0005813|GO:0016020|GO:0005814|GO:0000155	NM_017738	THC2474986	Hs.435381
A_33_P3385471	3.30259	1.7236	up	OR4A47	Homo sapiens olfactory receptor, family 4, subfamily A, member 47 (OR4A47), mRNA [NM_001005512]	GAGATGACAAGTGCTATGAAGAAGCTCTGGAGAAGAGACCTCATATCAAGTAGTACATAA	ENST00000446524	403253	NM_001005512	olfactory receptor, family 4, subfamily A, member 47	chr11:48511215-48511274	GO:0004984|GO:0005886|GO:0004930|GO:0016021	NM_001005512	THC2604280	Hs.554532
A_21_P0009857	1.79262	0.842066	up			ATTCAGACAAAAGGAGTCCAAAACCATAAGATCCTCTCAGCATCCTGAACTAATGTCCAG	ENST00000448013				chr20:51304634-51304693
A_21_P0007031	3.06849	1.61753	up	XLOC_008986	BROAD Institute lincRNA (XLOC_008986), lincRNA [TCONS_00018637]	TCACTGAATGCATAAATAAGTGTAGTGCCGGATTTGCATACTTTTGGTAGACTGTCATAT					chr10:128591630-128591571
A_21_P0004416	-3.23408	-1.69335	down	XLOC_004900	BROAD Institute lincRNA (XLOC_004900), lincRNA [TCONS_00010383]	AATATGGCAAGACATTTACTGAGGGTGGAAAGAGATCAAACTGGCTGCGGTCACTGGAAT					chr5:78623601-78623542
A_33_P3219860	1.82934	0.871324	up	OPA1-AS1	Homo sapiens OPA1 antisense RNA 1 (OPA1-AS1), long non-coding RNA [NR_046634]	GTCAATGAAAAGGTGAATGGATTTTTAGAGCAACTCAGATTCAAAGAATCAAATCGCCTT	ENST00000433105	100873941	NR_046634	OPA1 antisense RNA 1	chr3:193336582-193336523		NR_046634	THC2707829	Hs.679364
A_21_P0014436	-2.13005	-1.09089	down		ZFY antisense RNA 1 [Source:HGNC Symbol;Acc:38798] [ENST00000417305]	ATCATGAAGGACAGTAAAAATCAGGAATTGCCAAACTTTGTCACAATGGCTGTACAACAT	ENST00000417305		BX116938		chrY:2849902-2834945			THC2652092	Hs.571764
A_33_P3210349	3.2231	1.68845	up	LOC400553	PREDICTED: Homo sapiens uncharacterized LOC400553 (LOC400553), misc_RNA [XR_111612]	AGTGGGGTGTGCATGCCGCCTGACAGAGAAGACACTCGGGGAGGATTATGTAAGCGCTTT	ENST00000378417	400553	XR_111612	uncharacterized LOC400553	chr16:88123621-88123562		XR_111612		Hs.592071
A_21_P0004532	4.57669	2.1943	up			AAACCATGTCTAGACAAGGTGCTGGAAAGACCCAGGGAAGACACAGATTTGTTCCTTTCT	ENST00000519327				chr5:163913702-163969089			THC2532279
A_21_P0011432	1.76216	0.817341	up	XLOC_014512	BROAD Institute lincRNA (XLOC_014512), lincRNA [TCONS_l2_00009686]	TGGTAGGTCTGCACTGGCTTGAGAGCCTTTGGGAAAACGTCAAGATTTTGCTTTGATTTC					chr16:32773303-32773362
A_21_P0006184	5.7667	2.52775	up	XLOC_007474	BROAD Institute lincRNA (XLOC_007474), lincRNA [TCONS_00016084]	AGAGACAAGAAGAGCCTTGAAGAGGCAGCCACACATTGTGATGAACATCAAATGGATCCA					chr9:98312987-98315239
A_21_P0000859	1.56011	0.641648	up	LOC100506207	Homo sapiens uncharacterized LOC100506207 (LOC100506207), transcript variant 2, long non-coding RNA [NR_038980]	GTGGTTTTGAGGTTACCACAGAACATACTAATAAAGCATGTAATTTGTGTTTTGTGCACA	ENST00000429060	100506207	NR_038980	uncharacterized LOC100506207	chr6:8785619-8785678		NR_038980	THC2654603	Hs.311049
A_24_P228550	-2.0266	-1.01906	down	TUBB1	Homo sapiens tubulin, beta 1 class VI (TUBB1), mRNA [NM_030773]	CACTTATGCATCACGAGGAAATAACTAAAATACATACCAAGAGAAAAATACCTTGCCATC	ENST00000217133	81027	NM_030773	tubulin, beta 1 class VI	chr20:57601244-57601303	GO:0051258|GO:0005737|GO:0005886|GO:0006457|GO:0015630|GO:0005874|GO:0005200|GO:0003924|GO:0051084|GO:0005525|GO:0051225|GO:0044267	NM_030773	THC2472803	Hs.303023
A_21_P0009801	1.96933	0.977702	up			TGAAAAGGAAGTCACATGAAGAAGCAACTTACACGGTGGTCTCTTTAAATAAACATATTG	ENST00000590021				chr19:32456612-32456553
A_21_P0006737	2.31603	1.21165	up	LINC00710	long intergenic non-protein coding RNA 710 [Source:HGNC Symbol;Acc:27386] [ENST00000450174]	TTAAAATGTGTTCTTGGCAGAAGAGAGACTCAAAGATGGGACAAATGTGTCATTTAAATG	ENST00000450174	254312		long intergenic non-protein coding RNA 710	chr10:10988932-10988873
A_23_P307310	1.80715	0.853716	up	ACAN	Homo sapiens aggrecan (ACAN), transcript variant 2, mRNA [NM_013227]	CATCCCACCCAGACGGTGTCCTCTTCTTGTCGCTTTTTGTCATATAAGGAATCCCATTAA	ENST00000352105	176	NM_013227	aggrecan	chr15:89417771-89417830	GO:0005515|GO:0005796|GO:0005975|GO:0005578|GO:0005576|GO:0044281|GO:0046872|GO:0042339|GO:0031012|GO:0001501|GO:0005540|GO:0018146|GO:0030198|GO:0042340|GO:0006508|GO:0030246|GO:0007155|GO:0030203|GO:0043202|GO:0005201	NM_013227	THC2764092	Hs.2159
A_33_P3289810	1.77719	0.829598	up	LOC100509091	PREDICTED: Homo sapiens extracellular matrix protein 2-like (LOC100509091), mRNA [XM_003403877]	TTAGCAAATGGCCCAGGGGCGAAAGGTGGCACTGGTTTGTACTTGAACATAATAAATGCA		100509091	XM_003403877	extracellular matrix protein 2-like	chrX:152752427-152752486		XM_003403877	THC2617349
A_33_P3403952	-1.55794	-0.639637	down	SETD3	Homo sapiens SET domain containing 3, mRNA (cDNA clone IMAGE:4826483), complete cds. [BC066931]	GGTTTTTGTTTAGCTTCCATGTAAATGGGATAAAACAATTCCTTTTTCCCTACCAAGTGT		84193	BC066931	SET domain containing 3	chr14:99877720-99877661	GO:0001102|GO:0000790|GO:0003713|GO:0010452|GO:0018027|GO:0018026|GO:0042800|GO:0006351|GO:0018023|GO:0051149|GO:0045944|GO:0046975|GO:0045893		THC2484703	Hs.510407
A_32_P479743	1.76532	0.819926	up	LINC00593	Homo sapiens long intergenic non-protein coding RNA 593 (LINC00593), long non-coding RNA [NR_026764]	CAGGGTCATTTTGAACACTCTTCCTTCCTGACAACTAAACTTTTCACTGTTTCCCATCAT	ENST00000560853	414926		long intergenic non-protein coding RNA 593	chr15:70135248-70135306		NR_026764	THC2484983	Hs.569502
A_24_P683011	-1.71093	-0.774782	down	C8orf88	Homo sapiens chromosome 8 open reading frame 88 (C8orf88), mRNA [NM_001190972]	AGTAGCATTTTAAGAACAGATGAATTTAAGTTTGGACATCTGCAAATGAGGTGGATCTAG		100127983	NM_001190972	chromosome 8 open reading frame 88	chr8:91971239-91971180		NM_001190972	THC2627955	Hs.733266
A_24_P129588	1.66766	0.737825	up	FFAR4	Homo sapiens free fatty acid receptor 4 (FFAR4), transcript variant 1, mRNA [NM_181745]	AAACCCCATCCTCTACAACATGACACTGTGCAGGAATGAGTGGAAGAAAATTTTTTGCTG	ENST00000371483	338557	NM_181745	free fatty acid receptor 4	chr10:95347228-95347287	GO:0046879|GO:0005504|GO:0005886|GO:0050728|GO:0008527|GO:0030139|GO:0016021|GO:0050710|GO:0010827	NM_181745	THC2493366	Hs.661022
A_33_P3267989	2.04196	1.02996	up	CLNK	Homo sapiens cytokine-dependent hematopoietic cell linker (CLNK), mRNA [NM_052964]	CTATAACAGAGAGTGGAAAATCACTCACGGTTTTGAAAGTTCAAACCACAGAGAAAATAT	ENST00000226951	116449	NM_052964	cytokine-dependent hematopoietic cell linker	chr4:10491965-10491906	GO:0035556|GO:0005622|GO:0005515|GO:0006955|GO:0005070|GO:0007169	NM_052964	THC2487286	Hs.678910
A_21_P0000493	1.5815	0.661297	up	SCARNA14	Homo sapiens small Cajal body-specific RNA 14 (SCARNA14), guide RNA [NR_004388]	TAAAACAGATGGTTCCTGCCGACAGGGTCTGTATAGTTATCAGATTTTCTGTGCGATGGC		692149	NR_004388	small Cajal body-specific RNA 14	chr15:66639614-66639555		NR_004388
A_21_P0010347	-1.55561	-0.637483	down	MIAT	myocardial infarction associated transcript (non-protein coding) [Source:HGNC Symbol;Acc:33425] [ENST00000430483]	ACTTATTCATCAAGACAGTGCAGAGTGGTGGAAAGAGAAGCAGCTGAGAGTTACGCAGTT	ENST00000430483	440823		myocardial infarction associated transcript (non-protein coding)	chr22:27056723-27059281			THC2522095
A_33_P3295077	-1.79959	-0.84767	down			CCCCTTGTCCAGCTGCTGGCCATCCACATAGCTGGGAATTCACAAACAGCTAAGCAATAG					chr2:177671821-177671762
A_24_P256155	-3.03191	-1.60023	down	NKX1-2	Homo sapiens NK1 homeobox 2 (NKX1-2), mRNA [NM_001146340]	CTGGCCCTCCCGGCACCGGCGCTCTGCACTTCCAGACTTTCCCCTCCTACTCCGCGGCCA	ENST00000440536	390010	NM_001146340	NK1 homeobox 2	chr10:126136173-126136114	GO:0043565|GO:0003700|GO:0007275|GO:0005634	NM_001146340		Hs.712041
A_33_P3315836	5.08502	2.34625	up			ACGTCCATACATACATCTATCCATACATACCTACATACATACATCTATCCATCCATCCAT					chr18:019811943-019812002
A_33_P3209254	-1.51816	-0.602328	down	RPS16P5	Homo sapiens ribosomal protein S16 pseudogene 5 (RPS16P5), non-coding RNA [NR_046241]	CAGTGTTTAGCCCTGAATGATTTTTGCTGCAATTTGAATTCTGTGCAACCACAGAGATTT		647190	NR_046241	ribosomal protein S16 pseudogene 5	chr6:53199317-53199258		NR_046241	THC2484366	Hs.520189
A_21_P0000355	-1.54311	-0.625842	down	SCARNA15	Homo sapiens small Cajal body-specific RNA 15 (SCARNA15), guide RNA [NR_003011]	GTAGATAGAACAGGTCTTGTTTGCAAAATAAATTCAAGACCTACTTATCTACCAACAGCA	ENST00000516881	677778	NR_003011	small Cajal body-specific RNA 15	chr15:83424764-83424823		NR_003011	THC2491689	Hs.743895
A_33_P3307742	-1.71026	-0.774212	down	LINC00308	Homo sapiens long intergenic non-protein coding RNA 308 (LINC00308), long non-coding RNA [NR_038400]	GCTGAAGGAGAACTCTTCTGTCCACTGCAAGTCCACTTACATGAGCAGCTAAATAAATGA	ENST00000419431	54143	NR_038400	long intergenic non-protein coding RNA 308	chr21:23487097-23487156		NR_038400	THC2487910	Hs.352631
A_23_P79247	-1.51813	-0.602293	down	PGAP1	Homo sapiens post-GPI attachment to proteins 1 (PGAP1), mRNA [NM_024989]	GAACTTTGGACAGATATACCAAGCTTTTAAAATCAACGTGGTAAGCAAGTGCTCAGCAGT	ENST00000482051	80055	NM_024989	post-GPI attachment to proteins 1	chr2:197738421-197738257	GO:0006501|GO:0005783|GO:0007605|GO:0016255|GO:0006886|GO:0015798|GO:0021871|GO:0009880|GO:0042578|GO:0004518|GO:0009948|GO:0005789|GO:0060322|GO:0016021|GO:0044267|GO:0043687	NM_024989	THC2562817	Hs.229988
A_21_P0000526	-2.55927	-1.35573	down	ZSCAN18	Homo sapiens zinc finger and SCAN domain containing 18 (ZSCAN18), transcript variant 5, non-coding RNA [NR_027135]	GCCTCCTCTTTGTCAGAGACTTCATGTTGAAGAGTTTATGTTGTTTGAAAGTAACAAATA		65982	NR_027135	zinc finger and SCAN domain containing 18	chr19:58619077-58619018	GO:0006366|GO:0006357|GO:0000981|GO:0005634|GO:0003677|GO:0046872	NR_027135	THC2623277	Hs.235390
A_21_P0011447	-3.97873	-1.99231	down	XLOC_014512	BROAD Institute lincRNA (XLOC_014512), lincRNA [TCONS_l2_00009841]	TAATTAACAGCCAGTTCTTGAAATCACGCAGTCCTGAAATCCAGCTGATGCTGCTCAGCA					chr16:76613635-76613694
A_23_P252388	-2.10764	-1.07563	down	SPEF2	Homo sapiens sperm flagellar 2 (SPEF2), transcript variant 1, mRNA [NM_024867]	TGTGGCTGTTGGAACTCATGTCTTCCAACAAGTCAACGCTTCCATTCCAAGTGCAGAAAA	ENST00000303129	79925	NM_024867	sperm flagellar 2	chr5:35800189-35800248	GO:0005794|GO:0035082|GO:0002177|GO:0097225|GO:0010259|GO:0007283|GO:0048702|GO:0005524|GO:0019205|GO:0048854|GO:0009566|GO:0006139|GO:0060541|GO:0060271|GO:0046983|GO:0002520	NM_024867	NP1159835	Hs.298863
A_33_P3299285	-2.21495	-1.14728	down	FCRLB	Homo sapiens Fc receptor-like B (FCRLB), mRNA [NM_001002901]	AAATGCAGCTGCTCAAAGGCCTTCTGAGCCGGGTGGTCCTGGAATTAAAGGAGCCACAGG	ENST00000336830	127943	NM_001002901	Fc receptor-like B	chr1:161697301-161697360	GO:0005737|GO:0005783	NM_001002901	THC2489713	Hs.517422
A_21_P0007624	1.53378	0.617091	up	XLOC_009876	BROAD Institute lincRNA (XLOC_009876), lincRNA [TCONS_00020560]	ACATTTCACACGTCACGTTTCAAATAGAGGCAGCAGCTGCAGCTGAGATGAAGCATATCA					chr12:109036464-109036523
A_33_P3349693	-1.72475	-0.78639	down	LCLAT1	Homo sapiens lysocardiolipin acyltransferase 1 (LCLAT1), transcript variant 1, mRNA [NM_182551]	GAATATGTTTTACATCCAAGAACTACAGGCTTTACTTTTGTGGTAGACCGTCTAAGAGAA	ENST00000359433	253558	NM_182551	lysocardiolipin acyltransferase 1	chr2:30790982-30791041	GO:0035965|GO:0019432|GO:0016024|GO:0005789|GO:0007275|GO:0044281|GO:0016021|GO:0006644|GO:0006654|GO:0003841|GO:0044255|GO:0046474	NM_182551	THC2488321	Hs.468048
A_19_P00810529	2.25153	1.17091	up	LINC00310	Homo sapiens long intergenic non-protein coding RNA 310 (LINC00310), transcript variant 2, long non-coding RNA [NR_027267]	TCTGAGTCTTCCACAAGATGCCCAAGACTTGTTAAACCCGTGGAATGTCTTTGGGTATGT	ENST00000428914	114036		long intergenic non-protein coding RNA 310	chr21:35555366-35555425		NR_027267	THC2480336	Hs.720230
A_32_P174693	1.92373	0.943904	up	C1orf234	Homo sapiens chromosome 1 open reading frame 234 (C1orf234), mRNA [NM_001242521]	AATCAGATGTTCATCATATGGAATAAAATGAATCACCACGGGCGGTCAAGCAGACATCGG	ENST00000566855	729059	NM_001242521	chromosome 1 open reading frame 234	chr1:23337540-23337481		NM_001242521	THC2656052	Hs.236896
A_19_P00801776	1.90605	0.930584	up	GTSCR1	Homo sapiens Gilles de la Tourette syndrome chromosome region, candidate 1 (GTSCR1), mRNA [NM_001278515]	AAATCCAGGTAAGAAACACAGTGAAGAACTCATCTACTGCAAGCTTGGCCCCATCCATCA	ENST00000594039	220158		Gilles de la Tourette syndrome chromosome region, candidate 1	chr18:68297917-68297858	GO:0016021	NM_001278515	NP1072325
A_33_P3346461	4.31642	2.10983	up		NLR family, apoptosis inhibitory protein [Source:HGNC Symbol;Acc:7634] [ENST00000573660]	CATTACATGTTTACATTATCATGACTATACAAATGCTATGTGGAGCTGAAGCTTGTGGTA	ENST00000573660		AK311046		chr5:68919510-68919569			THC2688955	Hs.710305
A_24_P233078	1.51953	0.603622	up	PYY2	Homo sapiens peptide YY, 2 (pseudogene) (PYY2), non-coding RNA [NR_003064]	GCCCACCTCATTTACATGTTCACTCCCGACCCTGGAAACCCGGATTTCGCCTCCGGACAG	ENST00000441253	23615		peptide YY, 2 (pseudogene)	chr17:26554908-26554967	GO:0005576	NR_003064	THC2480408	Hs.157195
A_21_P0008564	3.20952	1.68236	up	HOMER2	homer homolog 2 (Drosophila) [Source:HGNC Symbol;Acc:17513] [ENST00000500334]	AGGACACAGACTGGCTCAAAATAGGTGCTCAGTTAAGATTAAATAAATGGGTAGGCCGGG	ENST00000500334	9455		homer homolog 2 (Drosophila)	chr15:83626941-83626882	GO:0048875|GO:0030054|GO:0035584|GO:0046982|GO:0005886|GO:0019904|GO:0007216|GO:0048148|GO:0045177|GO:0014069|GO:0003779|GO:0030425|GO:0042803|GO:0005737|GO:0030160|GO:0008277|GO:0035256|GO:0045211|GO:0043025		THC2495891	Hs.736981
A_21_P0013853	3.25976	1.70477	up			GCCCTCCGAAGTCTTCGGCCTTACTTCCCATTAGAACAGAGAAATGCCATCCACAGGCCA	ENST00000442332				chrX:122867081-122867140				Hs.639263
A_23_P202334	2.96194	1.56654	up	FGFR2	Homo sapiens fibroblast growth factor receptor 2 (FGFR2), transcript variant 2, mRNA [NM_022970]	CAGCTGGCCTTCTGCTTCTGAGTTGCACATTAATCAGATTAGCCTGATTCTCTTCAGTGA	ENST00000358487	2263	NM_022970	fibroblast growth factor receptor 2	chr10:123237843-123237830	GO:0005515|GO:0001657|GO:0033688|GO:0007409|GO:0009791|GO:0021860|GO:0042803|GO:0031069|GO:0009880|GO:0007173|GO:0009887|GO:0005938|GO:0042472|GO:0005794|GO:0009986|GO:0017134|GO:0010453|GO:0030916|GO:0010518|GO:0018108|GO:0000122|GO:0001701|GO:0005887|GO:0008543|GO:0038095|GO:0008286|GO:0008284|GO:0021847|GO:0008285|GO:0005886|GO:0030324|GO:0007267|GO:0030177|GO:0005634|GO:0030282|GO:0005737|GO:…	NM_022970	NP319722	Hs.533683
A_33_P3252588	2.2209	1.15115	up	LOC100130093	Homo sapiens uncharacterized LOC100130093 (LOC100130093), transcript variant 1, long non-coding RNA [NR_024485]	ATTCAGCCAGTCGGACGAGAAGTACACAGGCAGGGTGAAAACGTCCTCCACCGGAAAGTC	ENST00000480897	100130093	NR_024485	uncharacterized LOC100130093	chr1:227921673-227921732		NR_024485	THC2498684	Hs.745334
A_23_P144497	1.50144	0.586348	up	RPS3A	Homo sapiens ribosomal protein S3A (RPS3A), transcript variant 1, mRNA [NM_001006]	CCAAATCCGGAAGAAGATGATGGAAATCATGACCCGAGAGGTGCAGACAAATGACTTGAA	ENST00000515818	6189	NM_001006	ribosomal protein S3A	chr4:152024154-152024213	GO:0005515|GO:0010467|GO:0003735|GO:0016070|GO:0016071|GO:0019083|GO:0003723|GO:0006614|GO:0019058|GO:0005730|GO:0097194|GO:0005634|GO:0006415|GO:0006412|GO:0030154|GO:0006413|GO:0005829|GO:0006414|GO:0005737|GO:0000184|GO:0022627|GO:0030529|GO:0016032|GO:0044267	NM_001006	THC2546090	Hs.356572
A_21_P0001449	2.33099	1.22094	up	XLOC_000643	BROAD Institute lincRNA (XLOC_000643), lincRNA [TCONS_00001351]	TCAAGAATATCGTATTAATTCCTGGACCTGTTACTTCCCCATTGCTTGAGCCTAGGAAAC					chr1:246944022-246944081
A_33_P3419321	2.464	1.301	up	CHD5	Homo sapiens chromodomain helicase DNA binding protein 5 (CHD5), mRNA [NM_015557]	TTGGATAGAGTGGAGAGTGAGGACAAGCACGAGAGCCCAGCCAGCAAGGAGAGAGCCCGA	ENST00000377999	26038	NM_015557	chromodomain helicase DNA binding protein 5	chr1:6181282-6181223	GO:0008026|GO:0006355|GO:0008270|GO:0005634|GO:0005524|GO:0003677|GO:0006351|GO:0016568	NM_015557	NP1244250	Hs.522898
A_33_P3268868	1.71139	0.775172	up			GCTGAATGAGTTAGTGAGAATCTGGGTCTTCATATCTTTTTTAAAATTGTGGCTGCTTTT					chr1:143738162-143738103			THC2674845
A_23_P17821	-1.89031	-0.918624	down	PLA2G3	Homo sapiens phospholipase A2, group III (PLA2G3), mRNA [NM_015715]	TACATGTATGTCCGTGTTGCAAAAATAATACATGCCTCAAAAACCTGCCTAGGGGAGCCC	ENST00000215885	50487	NM_015715	phospholipase A2, group III	chr22:31531359-31531300	GO:0005886|GO:0005814|GO:0005509|GO:0036148|GO:0005576|GO:0044281|GO:0005615|GO:0016042|GO:0060271|GO:0047498|GO:0006644|GO:0036151|GO:0036152|GO:0046474	NM_015715	THC2480035	Hs.149623
A_32_P421816	-1.75607	-0.812346	down	NT5C1B	Homo sapiens 5'-nucleotidase, cytosolic IB (NT5C1B), transcript variant 1, mRNA [NM_001002006]	GCATGGGCTCGACAAATTCTTCCAGTATGATACATTATGTGAAAGTAAGCCTCTTGCTCA	ENST00000600945	93034	NM_001002006	5'-nucleotidase, cytosolic IB	chr2:18757510-18757451	GO:0006195|GO:0000287|GO:0000166|GO:0006144|GO:0008253|GO:0055086|GO:0044281|GO:0005829	NM_001002006	THC2490986	Hs.744358
A_23_P252023	-4.07666	-2.02739	down	SSX2	Homo sapiens synovial sarcoma, X breakpoint 2 (SSX2), transcript variant 2, mRNA [NM_175698]	ACTTCTCTAAGGAAGAGTGGGAAAAGATGAAAGCCTCAGAGAAAATCTTCTATGTGTATA	ENST00000596480	6757	NM_175698	synovial sarcoma, X breakpoint 2	chrX:52782287-52782346		NM_175698	THC2648673	Hs.661107
A_33_P3292896	-1.61334	-0.690053	down	SFXN5	Homo sapiens sideroflexin 5 (SFXN5), mRNA [NM_144579]	TGGTTCAGAAAGCCAACAAGTTCACCCCAGCCACCCGCCTTCTCATCCAGAGGTTTGTGC	ENST00000463277	94097	NM_144579	sideroflexin 5	chr2:73215461-73215402	GO:0015137|GO:0008324|GO:0005743|GO:0016021|GO:0055072	NM_144579	THC2774255	Hs.368171
A_21_P0007663	-2.41425	-1.27157	down	XLOC_009944	BROAD Institute lincRNA (XLOC_009944), lincRNA [TCONS_00020642]	TGTTCAACCAAATCCTTAATACATAGGGCTCTTTTCATCTCTCTGTTCAGCTGTCCACTA					chr12:127635688-127635747
A_33_P3240787	-4.7567	-2.24996	down	LOC100131910	Homo sapiens cDNA FLJ27192 fis, clone SYN02553. [AK130702]	TATTCAAGGCCTTCCTGTCGGATAGGATGGGGAAGTCCTGAGAGAGACCCAGTGTGCGCA		100131910	AK130702	uncharacterized LOC100131910	chr8:141045713-141045654			NP852585	Hs.689306
A_21_P0009723	-2.4263	-1.27876	down			AGCTCCTCTAGGAGTATAGGAGCCAAGGAGCTGCTGAGACCTGCTGATCACCCACTCACT	ENST00000597989				chr19:46699413-46699472
A_33_P3388865	1.59247	0.671269	up	LRRC10	Homo sapiens leucine rich repeat containing 10 (LRRC10), mRNA [NM_201550]	AGAGAGGAAAGCCAGGAGCTACAGGCACCAGTCCCTCTACTTCCTCCTACCAACTCCTGA	ENST00000361484	376132	NM_201550	leucine rich repeat containing 10	chr12:70003844-70003785	GO:0005739|GO:0005634|GO:0030016|GO:0005856	NM_201550	THC2480475	Hs.448708
A_19_P00322181	-1.77221	-0.825551	down	XLOC_007868	BROAD Institute lincRNA (XLOC_007868), lincRNA [TCONS_00016491]	ACTCGCACTGTCTGACATTTCCATCGATGGCCTGCATGAGGAATGGGCGGTGAGCATCCT					chr9:132265896-132265837			THC2579385
A_21_P0001936	-3.52283	-1.81674	down			ATGAGAAGACTGCAACAAGAACAAAAGGGTTGTGCCACCTCCTTTGGATGTGAAGAGGAT	ENST00000448117				chr2:172973692-172974558
A_21_P0002133	-3.02259	-1.59579	down		zw76c10.r1 Soares_testis_NHT Homo sapiens cDNA clone IMAGE:782130 5', mRNA sequence [AA431385]	AGATGAAGAGGAAAGAACTGAGCAGCAGTATTTCAGGATTCTCAATAAGGCATCAATGAA	ENST00000443261				chr2:199239264-199239205		XR_251248	THC2519958	Hs.632942
A_33_P3371989	2.24422	1.16621	up	IGSF1	Homo sapiens immunoglobulin superfamily, member 1 (IGSF1), transcript variant 2, mRNA [NM_205833]	GAGGATTTGCCTAAATATATATGTACAGTGCCTGGCATATAAGTTCTCAATAAATGGTAG	ENST00000370901	3547	NM_205833	immunoglobulin superfamily, member 1	chrX:130418206-130418147	GO:0005515|GO:0007165|GO:0006355|GO:0016020|GO:0034711|GO:0005576|GO:0004872|GO:0016021|GO:0015026	NM_205833	THC2476972	Hs.22111
A_21_P0005790	3.4221	1.77488	up	XLOC_006982	BROAD Institute lincRNA (XLOC_006982), lincRNA [TCONS_00014915]	TGCTCTGGGATCCTGAGAAGAAGAAAAGAAAATGAGACCAATATTGAGACAGGACAAATT					chr8:5715872-5715813
A_33_P3210798	-2.37587	-1.24846	down	OR56A5	Homo sapiens olfactory receptor, family 56, subfamily A, member 5 (OR56A5), mRNA [NM_001146033]	AAACTGTGCTAAGGATTAAGGGTGAGGGAGATATGGCCAAAGCTCTAGGTACTTGTGGTT		390084	NM_001146033	olfactory receptor, family 56, subfamily A, member 5	chr11:5989048-5988989	GO:0004935|GO:0004984|GO:0005886|GO:0016021	NM_001146033		Hs.719888
A_33_P3369393	-2.53006	-1.33917	down	NCF1	Homo sapiens neutrophil cytosolic factor 1 (NCF1), mRNA [NM_000265]	GCCGAGCGCCGACCTCATCCTGAACCGCTGCAGCGAGAGCACCAAGCGGAAGCTGGCGTC	ENST00000289473	653361	NM_000265	neutrophil cytosolic factor 1	chr7:74203435-74203494	GO:0045730|GO:0005515|GO:0002474|GO:0017124|GO:0008283|GO:0006801|GO:0003924|GO:0050665|GO:0006691|GO:0001878|GO:0005829|GO:0002679|GO:0006954|GO:0007154|GO:0045986|GO:0016175|GO:0006612|GO:0032010|GO:0090382|GO:0070947|GO:0070946|GO:0042554|GO:0051701|GO:0042590|GO:0009055|GO:0005525|GO:0006184|GO:0006968|GO:0045087|GO:0002479|GO:0043020|GO:0035091	NM_000265	THC2466547	Hs.647047
A_21_P0006803	1.50141	0.586319	up	XLOC_008995	BROAD Institute lincRNA (XLOC_008995), lincRNA [TCONS_00018070]	GGTAAAGGATGAGGGCAATTTCATGTTAAGTGTATTTTACCACCACTTAACTGATTTTTG					chr10:132001209-132001150
A_21_P0010120	2.69119	1.42824	up	XLOC_013781	BROAD Institute lincRNA (XLOC_013781), lincRNA [TCONS_00028695]	CAAGGTTGCAGTGGAAGAAATAAATTGGAAGTGGAGCTGGGCAGTTATTTATTTATTTAA					chr20:47657039-47656980
A_33_P3272948	1.66256	0.733408	up	C17orf107	Homo sapiens chromosome 17 open reading frame 107 (C17orf107), mRNA [NM_001145536]	TCTGAGGCTGTGTACTATCAGTATCTGTCTCCTAAACCAATTATGCTGTGCCTGGGAACG	ENST00000381365	100130311	NM_001145536	chromosome 17 open reading frame 107	chr17:4806148-4806207		NM_001145536	THC2478577	Hs.579243
A_21_P0012224	2.06849	1.04858	up		Q8HCZ3_PTIPL (Q8HCZ3) Nicotinamide dehydrogenase subunit 2 (Fragment), partial (5%) [THC2646287]	TATAAAGAGTAGGCAAATGGAAATCTTTCCCCAAAGGGCACACTGGGATTGTTAGGCGAG	ENST00000449602				chr21:16742931-16742872			THC2646287
A_33_P3313695	2.64737	1.40456	up			ATACACGTATGTCTGTCAGCATCCATCCCTTTCCTAATAGTTAAAGAATACCATCATTAA
A_21_P0006318	1.65594	0.727646	up	XLOC_007848	BROAD Institute lincRNA (XLOC_007848), lincRNA [TCONS_00016476]	CTTCAGACTCTGCCTCTCTCAATCCTTATACAAGGCCAGAGAGCGCTTGAGGCTTCCAGG					chr9:126101257-126101198
A_33_P3390327	1.72164	0.783783	up	OR6C76	Homo sapiens olfactory receptor, family 6, subfamily C, member 76 (OR6C76), mRNA [NM_001005183]	AGAAACCAGCAGGTGAAACAAGCATTTAAGGATGTTCTGAGAAAGATTTCCCACAAAAAA	ENST00000328314	390326	NM_001005183	olfactory receptor, family 6, subfamily C, member 76	chr12:55820905-55820964	GO:0004984|GO:0005886|GO:0004930|GO:0016021	NM_001005183	NP1461801	Hs.553764
A_33_P3401826	-1.71976	-0.782204	down	CMPK2	Homo sapiens cytidine monophosphate (UMP-CMP) kinase 2, mitochondrial (CMPK2), transcript variant 1, mRNA [NM_207315]	GGCAGCCTAGAAAAACAAACAATTAATGTATCTTTATGTCCCTGGCACATGAATAAACTT	ENST00000478738	129607	NM_207315	cytidine monophosphate (UMP-CMP) kinase 2, mitochondrial	chr2:6988526-6988467	GO:0004127|GO:0005730|GO:0004550|GO:0005634|GO:0006233|GO:0009142|GO:0006227|GO:0005524|GO:0004798|GO:0005739|GO:0006165|GO:0071222|GO:0033862	NM_207315	THC2601942	Hs.7155
A_21_P0001125	1.81708	0.861625	up	XLOC_000816	BROAD Institute lincRNA (XLOC_000816), lincRNA [TCONS_00000513]	TTAAAGTCAGGACCTCGCAGAACTTTCGCAAGATGGGTCCTCGGAGTCTGCCCGCGATTG					chr1:45769932-45769873
A_23_P502957	4.63959	2.214	up	CDH26	Homo sapiens cadherin 26 (CDH26), transcript variant b, mRNA [NM_021810]	GAGTTGCAACCTGATTTGCTGGACTCTTTGGGTTCAAAAGCGACTCCGTTTGAGGAAATA	ENST00000348616	60437	NM_021810	cadherin 26	chr20:58587699-58587758	GO:0005886|GO:0005509|GO:0016021|GO:0007156	NM_021810	THC2654641	Hs.729046
A_33_P3399534	-1.64509	-0.718163	down	RNU105B	Homo sapiens RNA, U105B small nucleolar (RNU105B), small nucleolar RNA [NR_004386]	ATGTACTGTCCTTTTCCATGACATTGGAGATGAAGCTGGACCTCAACTCTGCACATGCAT		26767	NR_004386	RNA, U105B small nucleolar	chr20:8811916-8811975		NR_004386
A_19_P00322815	2.0349	1.02496	up	CDKN2B-AS1	Homo sapiens CDKN2B antisense RNA 1 (CDKN2B-AS1), transcript variant 1, long non-coding RNA [NR_003529]	AGATTCACCATAAGTTAGCTCAGAGCAATTCCAGTGCAAGTATGGTCTGTGATCCAGTAG	ENST00000585267	100048912	NR_003529	CDKN2B antisense RNA 1	chr9:22118707-22118766		NR_003529	THC2755835	Hs.493614
A_21_P0008300	2.49184	1.31721	up	XLOC_010769	BROAD Institute lincRNA (XLOC_010769), lincRNA [TCONS_00022430]	TACATACACACATACCCAGCAACCTTCATATATGTTATCAAAAAGGGAACCCAGACCCGT					chr14:24167038-24167097
A_33_P3327673	-2.33922	-1.22603	down	COBL	Homo sapiens cordon-bleu WH2 repeat protein (COBL), mRNA [NM_015198]	TCTCTTGGGTCACAGATTGATTTACAGAAGAAGAAGCGGCGAGCGCCAGCTCCCCCTCCA	ENST00000395540	23242	NM_015198	cordon-bleu WH2 repeat protein	chr7:51152998-51152939	GO:0030424|GO:0048471|GO:0033504|GO:0005886|GO:0001757|GO:0005884|GO:0001843|GO:0048565|GO:0044294|GO:0044295|GO:0001726|GO:0030425|GO:0001889|GO:0003785|GO:0000578|GO:0016020|GO:0051639|GO:0048669|GO:0043025|GO:0030041|GO:0030903|GO:0005938|GO:1900006	NM_015198	THC2772282	Hs.99141
A_23_P304511	-1.55618	-0.638007	down	ZNF397	Homo sapiens zinc finger protein 397 (ZNF397), transcript variant 2, mRNA [NM_032347]	ATGGGACCACGCATAAATGGAGAACGAGTAAATTTTGCTAAGTCCAAGGACATTGGAGAG	ENST00000261333	84307	NM_032347	zinc finger protein 397	chr18:32838208-32838267	GO:0005737|GO:0003700|GO:0005634|GO:0003677|GO:0046872|GO:0006351	NM_032347	THC2477160	Hs.591061
A_32_P480330	1.63778	0.711746	up	EYS	Homo sapiens eyes shut homolog (Drosophila) (EYS), transcript variant 1, mRNA [NM_001142800]	AAATGAGGTTACATAAGTTAACACTAGAGATTTTAGTACACACTATACATAAATGCAGTT	ENST00000370621	346007	NM_001142800	eyes shut homolog (Drosophila)	chr6:64430507-64430448	GO:0005509|GO:0005576|GO:0007601|GO:0050896	NM_001142800	THC2672608	Hs.25067
A_21_P0006912	-1.71412	-0.777465	down	XLOC_008611	BROAD Institute lincRNA (XLOC_008611), lincRNA [TCONS_00018334]	TGTGATTGCTCCAAAGTTGGCAGTTCATCCTCACTTTACAGATAAAGTTGACCTGTAGAA					chr10:112307227-112307286
A_33_P3304819	1.51276	0.597185	up			TGAAAGAGAATACTGTGTTGGCGGCTCCTGATGCAGAGTTAAATGCTTGTTAAAGAAAAA					chr7:105258244-105258303
A_24_P233014	-2.09431	-1.06648	down	KIF19	Homo sapiens kinesin family member 19 (KIF19), mRNA [NM_153209]	TCCTGAAGGACTCTCTGGGAGGAAACAGCCGCACAGTGATGATCGCTCACATCAGTCCTG	ENST00000547389	124602	NM_153209	kinesin family member 19	chr17:72342656-72343967	GO:0008017|GO:0005929|GO:0005871|GO:0005737|GO:0060404|GO:0008574|GO:0005874|GO:0005524|GO:0070462|GO:0007018	NM_153209	THC2488279	Hs.372773
A_32_P110472	-2.59587	-1.37622	down	IYD	Homo sapiens iodotyrosine deiodinase (IYD), transcript variant 2, mRNA [NM_203395]	GTAAATAGCACCTCTGTTCCCTTATTGGGTAAATGATTTTCCAACTCTGGGAATGTGTAG	ENST00000229447	389434	NM_203395	iodotyrosine deiodinase	chr6:150725304-150725363	GO:0034641|GO:0005886|GO:0004447|GO:0016491|GO:0006590|GO:0044281|GO:0016021	NM_203395	THC2649624	Hs.310225
A_33_P3338379	-2.05245	-1.03735	down			AATAGACTAAACAGAAGGTGTTTCAATTAAAGGGAAATTAAGGATCGTTTTTTCCTATAA					chr7:078806467-078806526
A_33_P3356886	-4.68235	-2.22723	down	DENND2C	Homo sapiens DENN/MADD domain containing 2C (DENND2C), transcript variant 1, mRNA [NM_001256404]	CACTGTGGTATATGTATGCATATCATCTCAACCAATCCTTAAATCAACCTTATGAGATAG	ENST00000495031	163259	NM_001256404	DENN/MADD domain containing 2C	chr1:115127288-115127229	GO:0017112	NM_001256404	NP1214010	Hs.654928
A_21_P0003993	2.83842	1.50509	up		long intergenic non-protein coding RNA 604 [Source:HGNC Symbol;Acc:43924] [ENST00000508437]	CATTCTATAAGTGGGGAAAGTGGATAAAATGTTTTCTGTGTGGAAAGGACAAATAACAGT	ENST00000508437				chr5:40267645-40267704			THC2663347	Hs.171251
A_21_P0009527	-5.24121	-2.3899	down	XLOC_012767	BROAD Institute lincRNA (XLOC_012767), lincRNA [TCONS_00026420]	ATACATAAAAGCCATCATGAGGAAGGATGTCAGTGGCTCACAATGAAAGGACGAAGGGAC					chr18:11159500-11159441
A_21_P0010344	-1.79697	-0.845566	down	XLOC_014172	BROAD Institute lincRNA (XLOC_014172), lincRNA [TCONS_00029369]	TCTCCTGCCACCAAGCACGTCCACGGTATTGGGGATTGATTGCTTCTATCCTCCAGCCCA					chr22:23855495-23855554
A_23_P17065	-1.51521	-0.599521	down	CCL20	Homo sapiens chemokine (C-C motif) ligand 20 (CCL20), transcript variant 1, mRNA [NM_004591]	GTAAAAAAGTCAAGAACATGTAAAAACTGTGGCTTTTCTGGAATGGAATTGGACATAGCC	ENST00000473642	6364	NM_004591	chemokine (C-C motif) ligand 20	chr2:228681100-228681836	GO:0005515|GO:0008009|GO:0007165|GO:0006955|GO:0006954|GO:0006935|GO:0007267|GO:0042466|GO:0005576|GO:0005615|GO:0042742	NM_004591	THC2470856	Hs.75498
A_23_P321846	-2.40578	-1.26651	down	KCNS1	Homo sapiens potassium voltage-gated channel, delayed-rectifier, subfamily S, member 1 (KCNS1), mRNA [NM_002251]	ACATACGCATGGATTCTGGGTCTCCAGATTGGAACAGAGGATGGAGCTAAGCAGCAAAGG	ENST00000306117	3787	NM_002251	potassium voltage-gated channel, delayed-rectifier, subfamily S, member 1	chr20:43721339-43721280	GO:0005515|GO:0005251|GO:0005886|GO:0008076|GO:0015459|GO:0007268|GO:0051260|GO:0006813	NM_002251	THC2475160	Hs.117780
A_23_P385322	-2.35859	-1.23793	down	STAMBPL1	Homo sapiens STAM binding protein-like 1 (STAMBPL1), mRNA [NM_020799]	CATGGAGAATGTAGAGGAATTATTCAATGTTCAGGATCAACATGATCTCCTCACTCTAGG	ENST00000371926	57559	NM_020799	STAM binding protein-like 1	chr10:90676505-90676564	GO:0005515|GO:0006508|GO:0046872|GO:0008237	NM_020799	THC2625345	Hs.16229
A_33_P3386463	1.96056	0.971264	up			ACAGAGGTGCTCAGCAGCATCAGCGACATCAACATGATCACCATCAGCATGCCCATGGGG					chr15:082817565-082817506
A_33_P3245623	2.16829	1.11656	up			AGCATCCCTGGCTTCTGGGCCAATGTTGTATCCTTTTCAGTGTTTCTTCTGCCTTTCTAG					chrY:009477884-009477825
A_33_P3411204	-2.3649	-1.24178	down	GCNT2	Homo sapiens glucosaminyl (N-acetyl) transferase 2, I-branching enzyme (I blood group) (GCNT2), transcript variant 2, mRNA [NM_001491]	CTTAACAGTCACCACTGTGCTCAACCAGACAGATAGTGAAACAGCTTTCTGGGTAATTCA	ENST00000495262	2651	NM_001491	glucosaminyl (N-acetyl) transferase 2, I-branching enzyme (I blood group)	chr6:10627251-10627310	GO:0016020|GO:0000139|GO:0007275|GO:0006486|GO:0016021|GO:0008109|GO:0006024	NM_001491	THC2475614	Hs.519884
A_33_P3283054	2.52922	1.33869	up		Q7TP87_RAT (Q7TP87) Ab1-233, partial (8%) [THC2719114]	GGTTCTAGCCAGGTCAATTAGTCAAGAAAAAGAAATAAAAGGCAGCCATATTGGAAAGGA					chr10:094038819-094038760			THC2719114
A_33_P3319261	1.6608	0.731882	up	EXD3	Homo sapiens exonuclease 3'-5' domain containing 3 (EXD3), transcript variant 2, mRNA [NM_001286823]	GCTGCCTCTGGAGAGGAGCGGCTGGGGCTGGCAGGAGCACAGCCCTCTTCTCCCGAGTGA	ENST00000460390	54932	NM_001286823	exonuclease 3'-5' domain containing 3	chr9:140260788-140260729	GO:0005515|GO:0008408|GO:0003676	NM_001286823	THC2604802	Hs.495553
A_33_P3417589	1.64192	0.715381	up			AAGATCAAGACCTGCGATGGGAAGCTGGTATCCGAGTCCTCTGATGTCCTTCCTAAGTGA					chr6:162990701-162990760
A_33_P3374971	-1.57403	-0.654464	down	TRIM53AP	Homo sapiens tripartite motif containing 53A, pseudogene (TRIM53AP), non-coding RNA [NR_028346]	TGAAAACTAACATTCATTTGAAGCAGATGGCTTCCCTTGCCAGAAAAGCCAGTCTCTGGC		642569	NR_028346	tripartite motif containing 53A, pseudogene	chr11:89732715-89732656		NR_028346		Hs.647272
A_21_P0002773	3.05663	1.61194	up		Q8SJP5_9SMEG (Q8SJP5) Cytochrome b (Fragment), partial (6%) [THC2677314]	CCAGAAATGTGTATAGTACCCATATATCCCTTGCAAGATTGTTTTGGAGAAATTGTTCCA	ENST00000495382				chr3:145679239-145679298			THC2677314
A_33_P3832680	-3.18154	-1.66973	down	FAM25C	Homo sapiens cDNA clone IMAGE:40133024. [BC127791]	TTAGAATGGGAATCTGTTGGGATGATGAGACCCAACACCAGGTCACGGGGGCGGCAAGTC		644054	BC127791	family with sequence similarity 25, member C	chr10:48249050-48248991				Hs.723078
A_21_P0012545	2.21196	1.14532	up	LINC00971	long intergenic non-protein coding RNA 971 [Source:HGNC Symbol;Acc:48737] [ENST00000491849]	GCATAAGACCCATGAAGATTACAGACACATACACTCCTAAAATTAAACATTAAGCGGAAT	ENST00000491849	440970		long intergenic non-protein coding RNA 971	chr3:84917356-84917297
A_24_P606538	-7.1401	-2.83595	down	GGNBP1	Homo sapiens gametogenetin binding protein 1 (pseudogene) (GGNBP1), non-coding RNA [NR_028361]	ATCCACAGACACAGTGGGTTTCCTGGAGTCGGAGTTGAAGAAGCTTCTGGGAATGCAGCA	ENST00000374458	449520	NR_028361	gametogenetin binding protein 1 (pseudogene)	chr6:33553482-33554489	GO:0005758|GO:0005794|GO:0005886|GO:0000266|GO:0007275|GO:0007283|GO:0030154	NR_028361	NP1241537	Hs.582973
A_33_P3284533	-1.70815	-0.772431	down		T cell receptor alpha variable 14/delta variable 4 [Source:HGNC Symbol;Acc:12110] [ENST00000390440]	TCATTGAATTTCCAGAAGGCAAGAAAATCCGCCAACCTTGTCATCTCCGCTTCACAACTG	ENST00000390440		L06884		chr14:22392730-22392789			NP089252	Hs.494963
A_23_P13548	-1.71236	-0.775988	down	CHRDL2	Homo sapiens chordin-like 2 (CHRDL2), transcript variant 1, mRNA [NM_015424]	GACCTAACAGTTGCAGATATGAGCTGTATAATTGTTGTTATTATATATTAATAAATAAGA	ENST00000376332	25884	NM_015424	chordin-like 2	chr11:74407549-74407490	GO:0005739|GO:0001503|GO:0051216|GO:0005576|GO:0030154	NM_015424	NP1072916	Hs.432379
A_23_P157593	2.52572	1.33669	up	CHRNA6	Homo sapiens cholinergic receptor, nicotinic, alpha 6 (neuronal) (CHRNA6), transcript variant 1, mRNA [NM_004198]	AAATTTACAGACACCATATTTGTTCTGCATTCCCTGCCACAAGGAAAGGAAAGCAAAGGC	ENST00000276410	8973	NM_004198	cholinergic receptor, nicotinic, alpha 6 (neuronal)	chr8:42608298-42608239	GO:0007165|GO:0051899|GO:0030054|GO:0005886|GO:0045211|GO:0015464|GO:0006810|GO:0007268|GO:0014059|GO:0005892|GO:0004889	NM_004198	THC2480250	Hs.103128
A_33_P3259403	-1.60068	-0.678683	down	PAN3	Homo sapiens PAN3 poly(A) specific ribonuclease subunit homolog (S. cerevisiae) (PAN3), mRNA [NM_175854]	TACTTTTCAAGAACTGATTGCAGCTGCAAATGGTCAGTTGTAGTATTTGCTAAAAAAGCA	ENST00000380958	255967	NM_175854	PAN3 poly(A) specific ribonuclease subunit homolog (S. cerevisiae)	chr13:28866617-28866676	GO:0005515|GO:0010467|GO:0005813|GO:0016070|GO:0016071|GO:0000290|GO:0006605|GO:0005524|GO:0046872|GO:0005829|GO:0004535|GO:0004672|GO:0010606|GO:0000184|GO:0000932|GO:0031251|GO:0000289|GO:0000288	NM_175854	THC2477028	Hs.645015
A_33_P3230818	2.05038	1.03589	up	RCAN2	Homo sapiens regulator of calcineurin 2 (RCAN2), transcript variant 3, mRNA [NM_001251973]	TTTCAAGCAATCACTGACTTCAATGACCTCCCCAACTCGTTGTTTGCGTGCAATGTTCAC	ENST00000405162	10231	NM_001251973	regulator of calcineurin 2	chr6:46424578-46424519	GO:0030346|GO:0019722|GO:0000166|GO:0005575|GO:0007417	NM_001251973	THC2746475	Hs.440168
A_24_P282237	-1.52295	-0.606872	down	PRIM2	Homo sapiens primase, DNA, polypeptide 2 (58kDa) (PRIM2), transcript variant 1, mRNA [NM_000947]	GTATTTTACCCAAGGATAAAATTCAGGATTTCTTAAAGGATAGCCAATTGCAGTTTGAGG	ENST00000274891	5558	NM_000947	primase, DNA, polypeptide 2 (58kDa)	chr6:57190782-57190841	GO:0051539|GO:0003896|GO:0003677|GO:0046872|GO:0000082|GO:0006271|GO:0000723|GO:0006270|GO:0000722|GO:0006269|GO:0005654|GO:0000278|GO:0032201	NM_000947	THC2607850	Hs.654580
A_21_P0014490	-1.98176	-0.98678	down	LOC728095	NM_073245 B0024.1 {Caenorhabditis elegans} (exp=-1; wgp=0; cg=0), partial (5%) [THC2621954]	ATAACAATCTCTTTTCACTCCAAATAAACCTTAGTGCCTGGAAGGCCAAGAGTATCTTCA	ENST00000508470	728095		uncharacterized LOC728095	chr5:168464944-168465003			THC2621954
A_23_P161458	2.71237	1.43955	up	OLAH	Homo sapiens oleoyl-ACP hydrolase (OLAH), transcript variant 2, mRNA [NM_001039702]	GGATCTGAAGACATAGCAAAGGACATGGAAGCCTGGAAAGATGTAACCAGTGGAAATGCT	ENST00000378217	55301	NM_001039702	oleoyl-ACP hydrolase	chr10:15113846-15115114	GO:0016295|GO:0004320|GO:0006633|GO:0016296	NM_001039702	THC2474328	Hs.24309
A_21_P0003385	2.32294	1.21595	up			CTGAAGAAATTGAGGCTAAGTGAGCCAAGGAAAAAGTCATCCATCAAGAACAAAGCAAGA	ENST00000515649				chr4:105890499-105891127
A_33_P3284933	3.98935	1.99615	up	IL27	Homo sapiens interleukin 27 (IL27), mRNA [NM_145659]	ATGATGGTTTATTTATTGTCTTGGGGCCCGATGGTCCTCCTCGGGCCAAGCCCCCATGCT	ENST00000356897	246778	NM_145659	interleukin 27	chr16:28510769-28510710	GO:0050688|GO:0009617|GO:0006954|GO:0045087|GO:0045078|GO:0042129|GO:0005102|GO:0045625|GO:0045523|GO:0005615|GO:0005125	NM_145659	THC2484549	Hs.528111
A_23_P123108	-1.55132	-0.633497	down	AKAP9	A kinase (PRKA) anchor protein (yotiao) 9 [Source:HGNC Symbol;Acc:379] [ENST00000493453]	CAGCTTTAGATCTTGTTAGGGACACCTATCTCAACCTTGGAGTGGGCATTGTCTTTCTGT	ENST00000493453	10142	AF026245	A kinase (PRKA) anchor protein 9	chr7:91670394-91670453	GO:0005515|GO:0005813|GO:0005794|GO:0005102|GO:0007268|GO:0044325|GO:0043231|GO:0005829|GO:0007165|GO:0032947|GO:0000086|GO:0008076|GO:0006810|GO:0000278|GO:0005856|GO:0000242		THC2490800	Hs.651221
A_21_P0005163	-1.83547	-0.876147	down	LINC01016	Homo sapiens long intergenic non-protein coding RNA 1016 (LINC01016), long non-coding RNA [NR_038989]	TACTCGTATAAATTCATTAAAATAGAAAGCTTATAACCATCCAGGTTTCACTGACAGCCC	ENST00000506222	100507584		long intergenic non-protein coding RNA 1016	chr6:33859517-33859458		NR_038989	THC2613364	Hs.547104
A_33_P3233010	-1.62649	-0.701764	down	KIR3DL2	Homo sapiens killer cell immunoglobulin-like receptor, three domains, long cytoplasmic tail, 2 (KIR3DL2), transcript variant 2, mRNA [NM_001242867]	TTCCGTGCCCTGCCCTGCGTGTGGTCAAACTCAAGTGACCCACTGCTTGTTTCTGTCACA	ENST00000400827	3812	NM_001242867	killer cell immunoglobulin-like receptor, three domains, long cytoplasmic tail, 2	chr19:55367307-55367366	GO:0006968|GO:0005886|GO:0005887|GO:0050776	NM_001242867	NP167908	Hs.654605
A_21_P0009110	1.66521	0.735706	up	ZFP90	PREDICTED: Homo sapiens ZFP90 zinc finger protein (ZFP90), transcript variant X4, mRNA [XM_005255805]	GTCGCTACCATCTGGGAGTAAGGGCGAAAGAAGACAGAAACTTCCAAGAAAGAATCCTGA		146198		ZFP90 zinc finger protein	chr16:68609716-68609775	GO:0001078|GO:0005634|GO:0045893|GO:0003677|GO:0046872|GO:0043392	XM_005255805	THC2535612	Hs.461074
A_33_P3407062	-2.23874	-1.16268	down		T cell receptor alpha variable 41 [Source:HGNC Symbol;Acc:12142] [ENST00000390468]	AAGATTAATTGCCACAATAAACATACAGGAAAAGCACAGCTCCCTGCACATCACAGCCTC	ENST00000390468		AB306126		chr14:22789024-22789083			NP1172335	Hs.74647
A_33_P3313075	-1.77991	-0.831801	down			GCGCGAAGCTGTGGAATCCAGGCAGGAAGCGGCTGATCCTCAGCGCCCAGCCGCAGTGCT					chr7:045960805-045960864
A_21_P0003748	2.81774	1.49454	up	LOC101928864	PREDICTED: Homo sapiens uncharacterized LOC101928864 (LOC101928864), misc_RNA [XR_244659]	TGAGAGTAAGACAAGAAAGCTTTGTAAATGGCGTTGAATTTCCTGCTCTTGGCAGGCCCT		101928864		uncharacterized LOC101928864	chr4:78076091-78076032		XR_244659	THC2633082
A_33_P3421438	2.17168	1.11881	up			GAAGGTGCAATACTGGGAGGAATCTCAGGAGAACGCCAGGGGAAAATCATGAAATTTTAA					chr6:112619683-112619624
A_23_P133842	-1.70483	-0.769626	down	HIST1H1T	Homo sapiens histone cluster 1, H1t (HIST1H1T), mRNA [NM_005323]	GACCCAACATCATGAAGTTAATGTTAGAAAGGCCACATCTAAGAAGTAAAGAGCTTTCCG	ENST00000338379	3010	NM_005323	histone cluster 1, H1t	chr6:26107746-26107687	GO:0000794|GO:0006334|GO:0007275|GO:0030317|GO:0007283|GO:0007339|GO:0000786|GO:0003677|GO:0030154	NM_005323	THC2483301	Hs.533293
A_33_P3247540	1.57002	0.650782	up	LOC389834	Homo sapiens ankyrin repeat domain 57 pseudogene (LOC389834), non-coding RNA [NR_027420]	ACCCTCTCCACCATCACCACTTGGCTGAAGGTGGTCCAGACGTGAAGCCAAGGATTCCAA		389834	NR_027420	ankyrin repeat domain 57 pseudogene	chr21:9921687-9921628		NR_027420	THC2499620	Hs.720653
A_23_P257478	-3.59976	-1.8479	down	CYP21A2	Homo sapiens cytochrome P450, family 21, subfamily A, polypeptide 2 (CYP21A2), transcript variant 1, mRNA [NM_000500]	AGAACTCGAAGCCCTTCCAGTGGTACCAGCTCACTCCCTGGGAAAGGGGTTGTCAAGAGA	ENST00000547683	1589	NM_000500	cytochrome P450, family 21, subfamily A, polypeptide 2	chr6:32009191-32009250	GO:0006705|GO:0006805|GO:0005506|GO:0004509|GO:0008395|GO:0006704|GO:0005789|GO:0044281|GO:0016125|GO:0005496|GO:0008202|GO:0020037	NM_000500	THC2469155	Hs.654479
A_33_P3423740	-1.87155	-0.904236	down	TMEM164	Homo sapiens transmembrane protein 164 (TMEM164), transcript variant 2, mRNA [NM_032227]	TACAGATGCACATGTTGAATGGAGCTCTTCTGGCATTGCTGTTTCCTGTGGTAAACACTC	ENST00000461715	84187	NM_032227	transmembrane protein 164	chrX:109352310-109352369	GO:0016021	NM_032227	THC2544156	Hs.496572
A_23_P205164	1.54028	0.623194	up	POU4F1	Homo sapiens POU class 4 homeobox 1 (POU4F1), mRNA [NM_006237]	ACACATTCACACAGTGGTAACAGACTGCCAGTGTTCATCCTGAAATGTCTCACGGATTGA	ENST00000377208	5457	NM_006237	POU class 4 homeobox 1	chr13:79173530-79173471	GO:0043005|GO:0021986|GO:0000790|GO:0043065|GO:0021535|GO:0051355|GO:0003705|GO:0048665|GO:0021559|GO:0021953|GO:0000122|GO:0007409|GO:0007416|GO:0060384|GO:0043524|GO:0001077|GO:0050767|GO:0001967|GO:0003223|GO:0045944|GO:0048935|GO:0048880|GO:0000980|GO:0007498	NM_006237	THC2476769	Hs.654522
A_21_P0012456	1.63102	0.705772	up		PREDICTED: Homo sapiens uncharacterized LOC101927056 (LOC101927056), misc_RNA [XR_241558]	CAGATACCATGAGGAATGGGCGTCCCTGCAATATTGTCATGGCTGTCAAAAGTGTTATTG	ENST00000599350		XR_241558		chr3:125590982-125590923		XR_241558
A_24_P929322	-2.12719	-1.08895	down	FLJ42393	Homo sapiens uncharacterized LOC401105 (FLJ42393), long non-coding RNA [NR_024413]	CAAACCTGAACTTACTATGTGTGGTATTTTTGTGTTATAAGTGTAGGACCTAGTCATAGT	ENST00000392468	401105	NR_024413	uncharacterized LOC401105	chr3:187898304-187898363		NR_024413	THC2481460	Hs.679026
A_33_P3279681	-1.62254	-0.698253	down	PPM1N	Homo sapiens protein phosphatase, Mg2+/Mn2+ dependent, 1N (putative) (PPM1N), mRNA [NM_001080401]	AACACAGTTTTCAGGACTCTGGCCTCAGAGGACATCCCAGATTTACCTCCTGGGGGAGGG	ENST00000451287	147699	NM_001080401	protein phosphatase, Mg2+/Mn2+ dependent, 1N (putative)	chr19:46003749-46003808	GO:0030145|GO:0000287|GO:0004721	NM_001080401	THC2680170	Hs.532872
A_23_P352426	-2.01377	-1.0099	down	CDRT1	Homo sapiens CMT1A duplicated region transcript 1 (CDRT1), transcript variant 1, mRNA [NM_006382]	AAATCGGCACTGACAAAGTACAAATAATCCACCTATCCAGTAGAGGCAGCACTGATCTGG	ENST00000395906	374286	NM_006382	CMT1A duplicated region transcript 1	chr17:15492105-15492046	GO:0008150|GO:0003674|GO:0005575	NM_006382	THC2486212	Hs.632233
A_21_P0000470	-1.5966	-0.675	down	SNORD12B	Homo sapiens small nucleolar RNA, C/D box 12B (SNORD12B), small nucleolar RNA [NR_003695]	GATCGACTATGTTGATCTAACTTTTCTAAGCCAGTTTCTGTCTGATATGCCAGCTTGAGC		100113393	NR_003695	small nucleolar RNA, C/D box 12B	chr20:47896893-47896952		NR_003695	THC2593743	Hs.711216
A_21_P0007001	-2.19609	-1.13494	down	XLOC_008833	BROAD Institute lincRNA (XLOC_008833), lincRNA [TCONS_00018526]	CAAAATGATTAGTCACAAGGTCAGGAGCAAGGTGAGTCAAGGGGAGTGGTTCAGAAAGTA					chr10:63542016-63541957
A_33_P3408280	-1.54535	-0.627933	down		GB	TATCTCAGGGTCCTCTAAGGTCCCACCAGGTGTCACCTGCTGGTTTGTCTGGTGCACCTT					chr7:100166589-100166648			NP104342
A_33_P3423202	3.09019	1.6277	up			ATTCTTACACTCTCACAGTCGTGTGCTTGCACCTGCACACATCACACACCTTGCTGGTCA					chrY:027634044-027633985
A_24_P128308	2.63778	1.39932	up	KLF6	Kruppel-like factor 6 [Source:HGNC Symbol;Acc:2235] [ENST00000469435]	CCCTGAGATTGGCTTGACAACTTTGTTTTCTCAGGTAGCACTTGTAGTAAATTCATATTT	ENST00000469435	1316	FW339972	Kruppel-like factor 6	chr10:3823035-3822976	GO:0006355|GO:0005737|GO:0030183|GO:0019221|GO:0005634|GO:0045893|GO:0003677|GO:0046872|GO:0006351		THC2557122	Hs.4055
A_23_P87791	-1.74312	-0.801671	down	ACACB	Homo sapiens acetyl-CoA carboxylase beta (ACACB), mRNA [NM_001093]	CTGTCAAGGCCTACTTGTGGGACAACAACCAGGTGGTTGTGCAGTGGCTGGAACAGCACT	ENST00000543201	32	NM_001093	acetyl-CoA carboxylase beta	chr12:109703078-109703245	GO:0005515|GO:0006853|GO:0006768|GO:0006767|GO:0044281|GO:2001295|GO:0005524|GO:0006084|GO:0046872|GO:0012505|GO:0005829|GO:0005739|GO:0005737|GO:0031325|GO:0006112|GO:0016020|GO:0051289|GO:0006766|GO:0004075|GO:0006633|GO:0003989|GO:0044255	NM_001093	THC2506477	Hs.234898
A_33_P3250148	1.96724	0.976174	up	SP8	Homo sapiens Sp8 transcription factor (SP8), transcript variant 2, mRNA [NM_198956]	TGCCACTCCCCAGAGCTGCTGCAGCCCCCCGAGCCCGGGCACCGCAACGGCCTAGAGTGA	ENST00000361443	221833	NM_198956	Sp8 transcription factor	chr7:20823968-20823909	GO:0006355|GO:0009954|GO:0005634|GO:0030326|GO:0009953|GO:0003677|GO:0046872|GO:0006351	NM_198956	THC2481338	Hs.195922
A_21_P0007242	-2.08271	-1.05846	down	XLOC_009224	BROAD Institute lincRNA (XLOC_009224), lincRNA [TCONS_00019402]	AGCTAGAGAATGGCATGTGCAAAGATACAGAGTTCTGTAAACCAGAAATCTAAAATCAGT					chr11:77851087-77852469
A_21_P0002395	2.10962	1.07699	up	XLOC_001966	BROAD Institute lincRNA (XLOC_001966), lincRNA [TCONS_00004118]	TTTCAGAGAGAGGGAATCAGAAAACCCTCATGTAAAACAGATACCATACATGTTAGATCG					chr2:6969327-6969268			THC2693011
A_21_P0002452	1.60636	0.683792	up	XLOC_002124	BROAD Institute lincRNA (XLOC_002124), lincRNA [TCONS_00004284]	CAGCTGTGAAGGAGAAGAGAGCATTTTATTTTAAAGGAAGATTACTGACCATGTTCCCAT					chr2:64503094-64503035
A_33_P3383891	4.30668	2.10658	up		Homo sapiens cDNA FLJ45994 fis, clone SKMUS2009557. [AK127888]	GCTCACTCTCTCGACTTCTGTTCATCGTAACGTTGGAAGTTCTAGACAGAGCAATTAGAC	ENST00000584546				chr18:24916402-24916343			THC2624762
A_23_P152406	-2.21263	-1.14576	down	CAPNS2	Homo sapiens calpain, small subunit 2 (CAPNS2), mRNA [NM_032330]	CTATCAAAGAGTGGCTGCAGTTGACCATGTATTCCTGAAGTGGGAACTGAGAAGTCAAGA	ENST00000457326	84290	NM_032330	calpain, small subunit 2	chr16:55601378-55601437	GO:0005737|GO:0005886|GO:0005509	NM_032330	THC2476243	Hs.660027
A_19_P00809886	1.59255	0.671335	up	Q16594	TAF9_HUMAN (Q16594) Transcription initiation factor TFIID subunit 9 (Transcription initiation factor TFIID 31 kDa subunit) (TAFII-31) (TAFII-32) (TAFII32) (STAF31/32), partial (49%) [THC2537311]	CATTAATTGGGTCCAAAAGCTTCTTATTACCACTAATACGGTGTTATCACAAAATACTGC					chr19:030528980-030529039			THC2537311
A_23_P83134	3.47305	1.7962	up	GAS1	Homo sapiens growth arrest-specific 1 (GAS1), mRNA [NM_002048]	GGATTAAGGGTCCAAAAATGCTGATCTAAGGGGTTGCCATGGTGTTGAACAATGCAACTT	ENST00000298743	2619	NM_002048	growth arrest-specific 1	chr9:89559953-89559894	GO:0005515|GO:0035924|GO:0030308|GO:0005886|GO:0060628|GO:0050680|GO:0048592|GO:0045879|GO:0048701|GO:0045880|GO:0048589|GO:0007411|GO:0042476|GO:0060021|GO:0021904|GO:0007050|GO:0042474|GO:0043010|GO:0042473|GO:0046658|GO:0050679|GO:0043066|GO:0021587|GO:0002053|GO:0042981|GO:0012501|GO:0045165|GO:0008589|GO:0045930|GO:0016021|GO:0010955|GO:0042733	NM_002048	THC2462012	Hs.65029
A_33_P3215347	1.94132	0.957037	up	XLOC_014512	BROAD Institute lincRNA (XLOC_014512), lincRNA [TCONS_l2_00028035]	CATGCATGTAGTGTATGTGGGAAATGCTTCAGCCAGAGCTCAACCCTTATTAGACATTAG					chr8:145933606-145933665			THC2625435
A_24_P178065	1.64247	0.715865	up	PHLDB2	Homo sapiens pleckstrin homology-like domain, family B, member 2, mRNA (cDNA clone IMAGE:5169755), complete cds. [BC038806]	CTCCTGCTATCCTTCTTCTTCCCATATCACTATTAATAGGCTTGTTTGGCTATCTTGAAG		90102	BC038806	pleckstrin homology-like domain, family B, member 2	chr3:111604399-111604458	GO:0005515|GO:0005737|GO:0005543|GO:0005886|GO:0045111		THC2486140	Hs.603252
A_23_P17663	-2.81649	-1.4939	down	MX1	Homo sapiens myxovirus (influenza virus) resistance 1, interferon-inducible protein p78 (mouse) (MX1), transcript variant 2, mRNA [NM_002462]	CAGCTTATTTCCTCATTTTTATAATGTCCCTTCACAAACCCAGTGTTTTAGGAGCATGAG	ENST00000455164	4599	NM_002462	myxovirus (influenza virus) resistance 1, interferon-inducible protein p78 (mouse)	chr21:42831014-42831073	GO:0005515|GO:0048471|GO:0019221|GO:0003924|GO:0006915|GO:0005634|GO:0006952|GO:0005525|GO:0009615|GO:0005829|GO:0007165|GO:0051607|GO:0005737|GO:0060337|GO:0045087|GO:0005789|GO:0034340|GO:0045071	NM_002462	THC2489881	Hs.517307
A_21_P0006176	2.65093	1.4065	up	XLOC_007451	BROAD Institute lincRNA (XLOC_007451), lincRNA [TCONS_00016062]	GCTTGAAATGGGAGAGAGAAAGAACTGCCACATAATTTGCAAGATCTTTTTTGAAAAAGA					chr9:92767317-92767376
A_21_P0001193	-2.57915	-1.3669	down	LOC284688	Homo sapiens uncharacterized LOC284688 (LOC284688), long non-coding RNA [NR_026957]	TAGTAGTGCATGACAAGTCATAAAAGACAGACTGCCCAGAAATGACACTGCAGTATTCCA	ENST00000440404	284688		uncharacterized LOC284688	chr1:170240803-170240744		NR_026957	THC2619898	Hs.135668
A_21_P0012370	-1.62077	-0.696678	down	LINC00693	Homo sapiens long intergenic non-protein coding RNA 693 (LINC00693), long non-coding RNA [NR_038840]	TGAATGGGAAGATGGAGATGGATGTTGAGGGAGTTTCTCCGCGCCCGGAGCCCATCCCCC	ENST00000432518	645206		long intergenic non-protein coding RNA 693	chr3:28617764-28617823		NR_038840	THC2659775	Hs.388256
A_33_P3272090	-2.00236	-1.0017	down	PDE4DIP	Homo sapiens phosphodiesterase 4D interacting protein (PDE4DIP), transcript variant 1, mRNA [NM_014644]	CCTTTCTGACAGCTATGGAATACCGTTAGCCAAGGTCCACTTGGCCCAGCACTAAGAAAA	ENST00000530062	9659	NM_014644	phosphodiesterase 4D interacting protein	chr1:144852259-144852200	GO:0005515|GO:0005813|GO:0005737|GO:0005794|GO:0005634|GO:0030016|GO:0019899|GO:0043623	NM_014644	THC2542749	Hs.731111
A_33_P3255627	4.34026	2.11778	up	ZNF780A	Homo sapiens zinc finger protein 780A (ZNF780A), transcript variant 4, mRNA [NM_001142579]	AGAATCTGCATTGCATTTGGTTATCTCTCTTTAGTGTATTGTAGCCTGGAAATCCTATGA	ENST00000414720	284323	NM_001142579	zinc finger protein 780A	chr19:40578823-40578764	GO:0006355|GO:0005634|GO:0003677|GO:0046872|GO:0006351	NM_001142579	THC2492398	Hs.115140
A_21_P0008070	3.64078	1.86425	up	XLOC_010409	BROAD Institute lincRNA (XLOC_010409), lincRNA [TCONS_00021809]	CTTGAGCCAAGTGACAGGACAGCTAAAGAGTACTAAGGAAATATTAAATTGGATGATTTT					chr13:63167439-63167498
A_24_P96897	1.99721	0.997984	up	SYT6	Homo sapiens synaptotagmin VI (SYT6), transcript variant 2, mRNA [NM_205848]	CCTCAAGGTAGACTACTCCTCAGCCTGAATCATGAATGAAACCTGAACATCTGCCAACTT	ENST00000393296	148281	NM_205848	synaptotagmin VI	chr1:114632336-114632277	GO:0019905|GO:0005215|GO:0030054|GO:0005886|GO:0046982|GO:0097038|GO:0042803|GO:0046872|GO:0005829|GO:0005544|GO:0060478|GO:0030276|GO:0030672|GO:0016021|GO:0048306|GO:0019898	NM_205848	THC2602930	Hs.370963
A_21_P0000113	4.61134	2.20519	up	TNFSF10	Homo sapiens tumor necrosis factor (ligand) superfamily, member 10 (TNFSF10), transcript variant 3, mRNA [NM_001190943]	TGTAGCTACATTAACTTGTTAACCTCCCATCCACTTATACCCAGGACCTTACTCAATTTT	ENST00000466777	8743	NM_001190943	tumor necrosis factor (ligand) superfamily, member 10	chr3:172235212-172235153	GO:0005515|GO:0005164|GO:2001238|GO:2001239|GO:0043065|GO:0006919|GO:0005102|GO:0007267|GO:0006915|GO:0005576|GO:0097190|GO:0005125|GO:0005615|GO:0046872|GO:0043280|GO:0007165|GO:0006955|GO:0005887|GO:0090200|GO:0043123	NM_001190943		Hs.478275
A_24_P167654	3.41837	1.77331	up	SLC8A3	Homo sapiens solute carrier family 8 (sodium/calcium exchanger), member 3 (SLC8A3), transcript variant c, mRNA [NM_183002]	CACAAATAAACAGACATAAGATGTCATCACGAAACTGCCCACGGATCTTTAGGCTTTCTG	ENST00000381269	6547	NM_183002	solute carrier family 8 (sodium/calcium exchanger), member 3	chr14:70511189-70511130	GO:0005516|GO:0060402|GO:0005886|GO:0005874|GO:0055085|GO:0005432|GO:0021537|GO:0005739|GO:0042383|GO:0007154|GO:0043197|GO:0007596|GO:0043025|GO:0016021|GO:0071320|GO:0006811	NM_183002	NP840486	Hs.337696
A_33_P3370076	-2.26624	-1.1803	down	TFE3	Homo sapiens transcription factor binding to IGHM enhancer 3 (TFE3), transcript variant 1, mRNA [NM_006521]	TCGGGGGGTGCCCTGTCCCCACTGCGGGCTGCCTCCGATCCCCTGCTCTCTTCAGTGTCC	ENST00000315869	7030	NM_006521	transcription factor binding to IGHM enhancer 3	chrX:48887788-48887729	GO:0005737|GO:0003700|GO:0044212|GO:0045944|GO:0006959|GO:0046983|GO:0005730|GO:0005634|GO:0045670|GO:0006351|GO:0045785	NM_006521	THC2524136	Hs.730740
A_21_P0009825	1.87689	0.908343	up	LOC101929371	PREDICTED: Homo sapiens uncharacterized LOC101929371 (LOC101929371), misc_RNA [XR_244243]	TGACCAGATGGGCTTCTCTTGTCACCATAACATTATGTATTAGGACTTCATGTATTATGT		101929371		uncharacterized LOC101929371	chr20:9987589-9987648		XR_244243	THC2613461
A_33_P3419958	-1.80394	-0.851154	down		olfactory receptor, family 10, subfamily D, member 3 (non-functional) [Source:HGNC Symbol;Acc:8168] [ENST00000318666]	GAAGTAAAAACAGCCCTGAAAACAATATTGCACAGGACAGGCCATGTTCCTGAGAGTTAG	ENST00000318666		AB529246		chr11:124056856-124056915			THC2696839
A_21_P0010652	1.58673	0.666058	up	XLOC_014512	BROAD Institute lincRNA (XLOC_014512), lincRNA [TCONS_l2_00001506]	GAAGTCAGCAATCAATCTGAAAAGGTAACTAAAATGGCACTTATAAGAACCATAGATTGG					chr1:146853630-146853571
A_33_P3342481	-1.81947	-0.863515	down			TATTTGCAGTAATCACTAAATTTTAACTAATACTATCTTTGCTTCCAGTAGTGTTCTATG					chr15:020346394-020346335			THC2723408
A_21_P0010490	-1.62887	-0.703869	down	XLOC_014511	BROAD Institute lincRNA (XLOC_014511), lincRNA [TCONS_00030031]	TGGAGTCCAAAAGCAGCAACTATGTTTATTTCTCCATAGAAAATAAATGTTCACCAAGGC					chr4_gl000193_random:73468-73409			THC2614371	Hs.130535
A_33_P3286943	1.52767	0.611338	up			CACTAAAACCTGGATTCAGGAAGAAAGAGAAGCACCAGATATAGACAGTTCACAAATTGG	ENST00000551995				chr12:80172166-80172225
A_19_P00321178	1.73135	0.7919	up			ACTGCTGAAACTAGAGCATCACTGAGAAGCAAGAGATAGACTGACCTAACTAGAGGGAGA	ENST00000420819				chr6:53434371-53434312		XR_242039	THC2616590	Hs.509788
A_21_P0012970	2.09587	1.06755	up			TATGCAACCAAAATGTCCTGGGAATTCAGAGCCAAAGGCAGCATTCTTAGGAAATGCCTC	ENST00000503113				chr5:1544320-1544261
A_21_P0008294	1.99625	0.997291	up		PREDICTED: Homo sapiens uncharacterized LOC101927780 (LOC101927780), transcript variant X2, misc_RNA [XR_245770]	GGGAACTTTAGATGGGGAAATACGGATATACTGATCTCTCAACCAAATGTAATTTGTATT	ENST00000508827		XR_245770		chr14:62027892-62027833		XR_245770		Hs.254789
A_21_P0008980	2.56661	1.35986	up	XLOC_011804	BROAD Institute lincRNA (XLOC_011804), lincRNA [TCONS_00024485]	TCTGTGGCAGGCAGAGGTGGGTTATCCAGGAGAAAGGAAGGAAGCAAGGCTTTTGGGACT					chr16:84376878-84376937
A_23_P110052	1.6322	0.706815	up	FOXL2	Homo sapiens forkhead box L2 (FOXL2), mRNA [NM_023067]	GCCCGAAAACCATAGACCTGGTTGTACTGTAGCTTGTTGTTTGGGGGACCAAATTTTCTA	ENST00000330315	668	NM_023067	forkhead box L2	chr3:138663218-138663159	GO:0005515|GO:0007389|GO:0003700|GO:0003705|GO:0005634|GO:0042703|GO:0030154|GO:0051090|GO:0001541|GO:0003690|GO:0045944|GO:0048048|GO:0031624|GO:0043028|GO:0005667|GO:0043065|GO:0008301|GO:0030331|GO:0000122|GO:0003677|GO:0043280|GO:0043565|GO:0019101|GO:0006309|GO:0002074|GO:0045893|GO:0045892|GO:0060014|GO:0008134	NM_023067	THC2662439	Hs.289292
A_33_P3399988	-1.58004	-0.659962	down	HCP5B	Homo sapiens HLA complex P5 pseudogene 10, mRNA (cDNA clone IMAGE:5588965). [BC035659]	CAAGGGACACTAAAAGTTGCTTCTAATAGGTGGCATATGTCTCTGCTGTGAATGACATGA		352990	BC035659	HLA complex P5B (non-protein coding)	chr6:29840134-29840075			THC2492318
A_33_P3214446	-1.50929	-0.593867	down	RFC3	Homo sapiens replication factor C (activator 1) 3, 38kDa (RFC3), transcript variant 2, mRNA [NM_181558]	AGTTCGTGGAAGGCTGTATGAGCTTCTAACTCATTGTATTCCTCCTGAGATAATAATGAA	ENST00000434425	5983	NM_181558	replication factor C (activator 1) 3, 38kDa	chr13:34409294-34409353	GO:0046683|GO:0005515|GO:0006200|GO:0003689|GO:0003677|GO:0006260|GO:0006271|GO:0006281|GO:0000166|GO:0000723|GO:0006283|GO:0000722|GO:0000731|GO:0006297|GO:0005654|GO:0005663|GO:0006289|GO:0000278|GO:0016887|GO:0032201	NM_181558	THC2631246	Hs.115474
A_21_P0004143	3.62382	1.85751	up			GTGGGAAGGGAACCAGGAAAACACAGCATCATGTCAGACAATAAAATAGTGTAATTTCAA	ENST00000507890				chr5:73602294-73602235
A_21_P0012009	43.548	5.44453	up		AV723718 HTB Homo sapiens cDNA clone HTBAYA10 5', mRNA sequence [AV723718]	CTGCCCTATGGGTAGATTCTTTGATGTCTGAAAAGTTTCTGTACATAAAGAGGAACATTC	ENST00000440495				chr2:84577693-84577752				Hs.580517
A_24_P93736	-2.10884	-1.07645	down	EHMT1-IT1	Homo sapiens EHMT1 intronic transcript 1 (EHMT1-IT1), long non-coding RNA [NR_024341]	TCCACGTTTCCGGTGCACATGCCTTTACTCAGACTCCGACACTGGCGTTGCTTTTGTCTC		643210	NR_024341	EHMT1 intronic transcript 1	chr9:140658651-140658710		NR_024341	THC2625191	Hs.721002
A_21_P0011188	-1.8073	-0.853836	down		long intergenic non-protein coding RNA 448 [Source:HGNC Symbol;Acc:42785] [ENST00000438352]	CCGTTGCAGCAATACACTCAGAAGATTGGTGAAAGAAAAGAAAGGCATTTTGAAAGTGAT	ENST00000438352				chr13:63306128-63306069
A_32_P319858	-2.6768	-1.42051	down	NKPD1	Homo sapiens NTPase, KAP family P-loop domain containing 1 (NKPD1), mRNA [NM_198478]	CGCGACTGCCTCTACGAGTACGTGCCCGACAACGTGGTGTCCATGCGGCGCATCGTCAAC	ENST00000429338	284353	NM_198478	NTPase, KAP family P-loop domain containing 1	chr19:45655873-45655814	GO:0016021	NM_198478	THC2484409	Hs.299256
A_21_P0010092	1.68058	0.748959	up	XLOC_013547	BROAD Institute lincRNA (XLOC_013547), lincRNA [TCONS_00028559]	ATATGCATGAGTACTCTATGTTCCCATCATTCCTCCTTCCAGAACATTGCCACATCTGAG					chr20:46692018-46692077
A_33_P3333054	-1.62079	-0.696701	down	SYBU	Homo sapiens syntabulin (syntaxin-interacting) (SYBU), transcript variant 1, mRNA [NM_001099744]	ATTCAGTACTCAGAGAGGGGGAACGGATCCTGTGTATAACATCGGGGCCTTGCTCAGGGG	ENST00000533171	55638	NM_001099744	syntabulin (syntaxin-interacting)	chr8:110587252-110587193	GO:0005515|GO:0000139|GO:0016023|GO:0019894|GO:0017075|GO:0016021|GO:0005856	NM_001099744	THC2630498	Hs.390738
A_23_P331196	-1.78907	-0.839209	down	C14orf39	Homo sapiens chromosome 14 open reading frame 39 (C14orf39), mRNA [NM_174978]	AGAGTGGTACTGTAATAATAATTTCAAATAATTTATGTTAATAACAAAATCTGTGTTATT	ENST00000321731	317761	NM_174978	chromosome 14 open reading frame 39	chr14:60903099-60903040	GO:0051090|GO:0003674|GO:0007275|GO:0005575	NM_174978	THC2481474	Hs.335754
A_21_P0011783	2.93082	1.5513	up	LOC284379	Homo sapiens solute carrier family 7 (cationic amino acid transporter, y+ system), member 3 pseudogene (LOC284379), non-coding RNA [NR_002938]	AGGTGGGATACACTTAAAGCCCCTTGTGCATTGCCAGTGAGCAAACACTTTTTAAAAAAC		284379		solute carrier family 7 (cationic amino acid transporter, y+ system), member 3 pseudogene	chr19:54103490-54103431	GO:0016021	NR_002938	THC2493296	Hs.631571
A_23_P334246	-3.10665	-1.63536	down	APLF	Homo sapiens aprataxin and PNKP like factor (APLF), mRNA [NM_173545]	ATTATTTTCTACTCTAAAGGAACCTAAAAATTTATATCTTAAAAGATCAAAACATATTTA	ENST00000529851	200558	NM_173545	aprataxin and PNKP like factor	chr2:68806241-68806300	GO:0005515|GO:0003906|GO:0000012|GO:0008408|GO:0000166|GO:0004520|GO:0005634|GO:0046872|GO:0006974|GO:0006302|GO:0005829	NM_173545	THC2475892	Hs.720369
A_21_P0005793	-1.8904	-0.918691	down	XLOC_006985	BROAD Institute lincRNA (XLOC_006985), lincRNA [TCONS_00014919]	GGGCATCATTGAAGACTCACGTACTTTTACTGAGAAAGTGACATTGATCTCTGTAGATTT					chr8:6262891-6262832			THC2492730	Hs.156928
A_19_P00332515	2.4344	1.28357	up	TSIX	Homo sapiens TSIX transcript, XIST antisense RNA (TSIX), antisense RNA [NR_003255]	TATCAGGCAGGGGTTAGGAAGCCCCTCTGCCACACATGACACACACACACGTACACTTGC	ENST00000604411	9383		TSIX transcript, XIST antisense RNA	chrX:73047086-73047145		NR_003255
A_19_P00809697	-1.88334	-0.913295	down		Homo sapiens, clone IMAGE:4899575, mRNA. [BC025320]	ATCTGAATTTACGCTCTGTAGCGTAACGAGAGGTCAATAAGATTAAACGGGGGCTCAGGA	ENST00000417705				chr1:852887-852828				Hs.200644
A_21_P0009562	1.71659	0.779541	up	FLJ45743	Homo sapiens cDNA FLJ45743 fis, clone KIDNE2016464. [AK127645]	GTGGATGTTAGAGACCCTACTAAGGATTTGTGGACTCACTAACGTAGTCTCTAAAAGGTA	ENST00000382897	642484		uncharacterized LOC642484	chr18:53848636-53727434			THC2483908	Hs.675877
A_21_P0000628	1.67612	0.745127	up	LGALS8-AS1	Homo sapiens LGALS8 antisense RNA 1 (LGALS8-AS1), long non-coding RNA [NR_034040]	CTGTAAACACACCAGCCAGAAATACAAATAAAGTTAAACAAAGTCATGTCAGCCACTTGG	ENST00000493812	100287902	NR_034040	LGALS8 antisense RNA 1	chr1:236686430-236686371		NR_034040	THC2492994	Hs.677376
A_33_P3282023	-1.53964	-0.622598	down			TGCTGCTTCCATTTGGGGTATAGTGAACACACACCAAGTAAAAACAGAAATATCCTTAAA					chr13:113681323-113681382
A_32_P127805	-3.42288	-1.77521	down	LINC00521	Homo sapiens long intergenic non-protein coding RNA 521 (LINC00521), transcript variant 3, long non-coding RNA [NR_024184]	TCCAGGCTAAGCAGAAGAAGCTCAAGAGAGAAGTCGAGAAGCACAAGCTTTTTGAAGACT	ENST00000359253	256369	NR_024184	long intergenic non-protein coding RNA 521	chr14:94464572-94465978		NR_024184	THC2488308	Hs.143845
A_33_P3343479	-1.70477	-0.769581	down		chromosome 1 open reading frame 167 [Source:HGNC Symbol;Acc:25262] [ENST00000484153]	CCTAGATGAGTCCCAGGTCTGCTGCTATTTGGAGTTTGGGGAAATGATCTTCCCCTGGGC	ENST00000484153		AL833920		chr1:11837956-11838015			THC2492887	Hs.585415
A_21_P0010380	-3.30601	-1.72509	down			CAAAAGCATAACTGTGCATTCAATATTCATAGAAAGGGTCTGTGTGTGGTAGGAAAGAGA	ENST00000450365				chr22:34604193-34604134
A_33_P3294985	2.42433	1.27758	up	JPX	Homo sapiens JPX transcript, XIST activator (non-protein coding) (JPX), long non-coding RNA [NR_024582]	TCCGTGACTTTCCAGTCATTAAGATTAGGCACCGAGAAGAGGAAAAGGAATAAAATCAAA	ENST00000602772	554203		JPX transcript, XIST activator (non-protein coding)	chrX:73289703-73289762		NR_024582	THC2493313	Hs.648316
A_33_P3381393	2.48451	1.31296	up	VAX1	Homo sapiens ventral anterior homeobox 1 (VAX1), transcript variant 1, mRNA [NM_001112704]	TTCGAGCCTTACTCCCGGACCAACAATAAAGAAGGGGCCGAGAAAAAAGCGCTGGACTGA	ENST00000369206	11023	NM_001112704	ventral anterior homeobox 1	chr10:118893578-118893519	GO:0000976|GO:0003700|GO:0005634|GO:0000122|GO:0035914|GO:0006351|GO:0007406|GO:0031490|GO:0007411|GO:0007420|GO:0060021|GO:0043010|GO:0001764	NM_001112704	THC2775082	Hs.441536
A_21_P0011177	3.99473	1.9981	up	LINC00539	Homo sapiens long intergenic non-protein coding RNA 539 (LINC00539), transcript variant 1, long non-coding RNA [NR_103840]	ATTGAGCACACTGGAACTGAGGAAGCAAAGACAGGGTGAGCCCTAACACCCTCATCATCA	ENST00000434601	100652865		long intergenic non-protein coding RNA 539	chr13:21886452-21886393		NR_103840		Hs.659198
A_33_P3303729	1.53952	0.622479	up	XLOC_014512	BROAD Institute lincRNA (XLOC_014512), lincRNA [TCONS_l2_00025888]	AGCTCAGTCCCCTCTTTTGTTATCTTGGCTATTTCTCTGGCACCCATGGCTCCCATGGGT					chr7:56559837-56559896			THC2715632
A_33_P3354553	5.21106	2.38158	up			GTGGAAAGCAGAGCTCTGGGAGGAGCAGGGGGAGACGGGCAGGTCCTCCGTGCAGAAAGA					chr15:091577372-091577313
A_21_P0010153	-5.04082	-2.33366	down			GGGAACAATTTATCTATGTTAAAAAGATGTGTGTGTGTGAATGGATGTATATACGTGTGC	ENST00000433344				chr21:29357548-29357607
A_23_P316612	-1.52975	-0.613298	down	GLIS1	Homo sapiens GLIS family zinc finger 1 (GLIS1), mRNA [NM_147193]	TGCAGAACTTGTTTTCCGTTCCCCTGCCAGTTTTATATTTTTGGTTTTACAAGAAAAAAC	ENST00000312233	148979	NM_147193	GLIS family zinc finger 1	chr1:53971989-53971930	GO:0006366|GO:0045944|GO:0005634|GO:0000122|GO:0003677|GO:0046872	NM_147193	THC2478516	Hs.306691
A_21_P0005941	1.81849	0.862741	up	XLOC_006844	BROAD Institute lincRNA (XLOC_006844), lincRNA [TCONS_00015306]	ATGTGCCTGAGATCTTCCCTTCCAAGTTGTTTGTTTTCTGGTCTTCCTGAAAACCAAGAT					chr8:74794372-74796901
A_33_P3356361	1.52063	0.604672	up	SRP14-AS1	Homo sapiens SRP14 antisense RNA1 (head to head) (SRP14-AS1), transcript variant 1, long non-coding RNA [NR_040059]	GCTCTGCTTTCAGCAAAATTGAAAGAGGCACTAATCAAATTGCCAGCGGATCATAAAAAA	ENST00000504245	100131089		SRP14 antisense RNA1 (head to head)	chr15:40359360-40359419		NR_040059	THC2476950	Hs.386000
A_32_P92789	-3.4497	-1.78647	down	MCHR2-AS1	Homo sapiens MCHR2 antisense RNA 1 (MCHR2-AS1), long non-coding RNA [NR_038384]	TAAAACAACCCTCTAACAACAGAAGACCCTCATGAGAACACCAGGCAGCAGAAGCTTCTT	ENST00000451220	728012	NR_038384	MCHR2 antisense RNA 1	chr6:100524154-100524213		NR_038384	THC2541742	Hs.434366
A_23_P253317	4.30156	2.10486	up	GPR171	Homo sapiens G protein-coupled receptor 171 (GPR171), mRNA [NM_013308]	GAACCTGTGCTTTGATCCTATCCTGTACTATCACCTCTCAAAAGCATTCCGCTCAAAGGT	ENST00000309180	29909	NM_013308	G protein-coupled receptor 171	chr3:150916346-150916287	GO:0007186|GO:0005886|GO:0004930|GO:0016021	NM_013308	THC2479645	Hs.549152
A_33_P3418400	2.16908	1.11708	up	ATG10	Homo sapiens autophagy related 10 (ATG10), transcript variant 3, mRNA [NM_001131028]	GGTGTTATAAACATGACCTATCTTAAGTGATTTTCCCACAATCAAACTCAGGAACAATAG	ENST00000282185	83734	NM_001131028	autophagy related 10	chr5:81550614-81550673	GO:0005622|GO:0005737|GO:0019777|GO:0006914|GO:0006497|GO:0032446|GO:0034263|GO:0015031|GO:0031401	NM_001131028	THC2474372	Hs.713698
A_33_P3366833	-2.45679	-1.29678	down	CCDC73	Homo sapiens coiled-coil domain containing 73 (CCDC73), mRNA [NM_001008391]	AGGGAAGAAAATATGGAGAATTTTTGTTCAGATACTGAATACAGAGAAAAAGAAGAAAAA	ENST00000534415	493860	NM_001008391	coiled-coil domain containing 73	chr11:32637582-32637523		NM_001008391	NP880992	Hs.706808
A_24_P935491	-1.62604	-0.701359	down	COL3A1	Homo sapiens collagen, type III, alpha 1 (COL3A1), mRNA [NM_000090]	ACTTCAACACTCTTTATGATAACAACACTGTGTTATATTCTTTGAATCCTAGCCCATCTG	ENST00000304636	1281	NM_000090	collagen, type III, alpha 1	chr2:189876760-189876819	GO:0005515|GO:0021987|GO:0035025|GO:0005586|GO:0046332|GO:0005615|GO:0046872|GO:0007507|GO:0071230|GO:0022617|GO:0007411|GO:0030198|GO:0030199|GO:0030574|GO:0007179|GO:0043206|GO:0034097|GO:0009314|GO:0001568|GO:2001223|GO:0048407|GO:0030168|GO:0048565|GO:0005576|GO:0031012|GO:0001501|GO:0005178|GO:0018149|GO:0050777|GO:0007160|GO:0007229|GO:0042060|GO:0005788|GO:0043588|GO:0032964|GO:0005201	NM_000090	THC2577120	Hs.443625
A_21_P0002904	2.60542	1.38151	up			ATCCAGTGTATGTTCTTAAGTCCTGGTGCTAGATGCAAATTAAAGATGAGTAATGCAAAT	ENST00000495159				chr3:166287620-166287561
A_23_P56328	1.59038	0.669368	up	PLVAP	Homo sapiens plasmalemma vesicle associated protein (PLVAP), mRNA [NM_031310]	CACAGTGACAACACACACCATGACAACGACACCTATAGATATGGCACCAACATCACATGC	ENST00000252590	83483	NM_031310	plasmalemma vesicle associated protein	chr19:17462701-17462642	GO:0048471|GO:0005737|GO:0005901|GO:0016021|GO:0042803	NM_031310	NP499212	Hs.107125
A_21_P0014411	-1.67354	-0.742902	down	LOC100505651	PREDICTED: Homo sapiens uncharacterized LOC100505651 (LOC100505651), misc_RNA [XR_109652]	CTAGAGGCTTATTTCTAGGCCACAAGGCAATGACAAACAGAAAGTTTATAGAGAAATATC		100505651	XR_109652	uncharacterized LOC100505651	chr20:22213827-22213886		XR_109652	THC2630027	Hs.516926
A_33_P3319406	1.53612	0.619292	up	ARHGAP21	Rho GTPase activating protein 21 [Source:HGNC Symbol;Acc:23725] [ENST00000376410]	ACTAATCGGGTAGGAGACACCAGCCCACCGGATTTCCTCAAGTCATTAATTCAGTTTTGA	ENST00000376410	57584	BX537570	Rho GTPase activating protein 21	chr10:24885677-24885618	GO:0005515|GO:0005794|GO:0030054|GO:0072384|GO:0051684|GO:0051683|GO:0007165|GO:0005543|GO:0000139|GO:0007030|GO:0005856|GO:0030659|GO:0005096		THC2761374
A_21_P0013455	7.59376	2.92481	up	ZNF767	zinc finger family member 767 [Source:HGNC Symbol;Acc:21884] [ENST00000481762]	CTGCTAAACTAAAGTAGATTAATGAGAAGGGAGAGAGAGCCAAGACCATCAAGCAGACAA	ENST00000481762	79970		zinc finger family member 767	chr7:149260687-149260628
A_21_P0005680	1.61194	0.688802	up	XLOC_006764	BROAD Institute lincRNA (XLOC_006764), lincRNA [TCONS_00014665]	GAAAAGGTTAACAGGAAATCAAGATCGGCCCGATGCTGGGGATGCCTTGGTGAAAAAATT					chr8:31133293-31179420
A_21_P0012153	1.65436	0.72627	up		Homo sapiens cDNA clone IMAGE:4131853, **** WARNING: chimeric clone ****. [BC007940]	CCTTCCTCTTCCTGTCTGTTTTAAGCAGTTGTGGCTTTGCCAAAAATAAAAATAATTTCT	ENST00000603095				chr20:57331823-57331882
A_33_P3239101	1.72065	0.782954	up	GOLGA6L4	Homo sapiens golgin A6 family-like 4 (GOLGA6L4), mRNA [NM_001267536]	CAATCAGATGTTGAGTCTCCTGAACAGGAGACAGGAGGAGAGGCTACGTGAACAGGAGGA	ENST00000548121	643707	NM_001267536	golgin A6 family-like 4	chr15:84908664-84908723		NM_001267536	THC2578162	Hs.534573
A_33_P3371381	2.0809	1.05721	up	ANKDD1B	Homo sapiens ankyrin repeat and death domain containing 1B (ANKDD1B), mRNA [NM_001276713]	AAGACTCGTCATTTCAAAAGCAAAACTGACTCAAACTCCAAGAAATGTGTAGTTTCATAA	ENST00000506596	728780		ankyrin repeat and death domain containing 1B	chr5:74966806-74966865	GO:0007165	NM_001276713		Hs.370455
A_33_P3346618	-6.88447	-2.78335	down		Uncharacterized protein; cDNA FLJ43200 fis, clone FEBRA2007793 [Source:UniProtKB/TrEMBL;Acc:Q6ZUY9] [ENST00000597278]	GTTCTGTGTCGCACGAGAAGAGTGTGTGTCTTTTTACTTTTTTAATATGGCTCAATAAAA	ENST00000597278		XR_112948		chr6:168198857-168198916		XR_112948	THC2480473	Hs.192711
A_21_P0003775	2.59858	1.37772	up	XLOC_004093	BROAD Institute lincRNA (XLOC_004093), lincRNA [TCONS_00008588]	TGGTCAAACGTATAACTGTCTTAGCCACTCTAGGTTTTCTCCTTCTCCTCTAGATCTTTG					chr4:139202837-139202778
A_21_P0004330	1.5477	0.63013	up	XLOC_004629	BROAD Institute lincRNA (XLOC_004629), lincRNA [TCONS_00010166]	GCTCCTTGAGAAGCACTGGAAACAAGGGGACAGAATGGCTTCTAAATAAAACAAATCCTA					chr5:171171816-171171875
A_33_P3328410	1.84065	0.880214	up	LOC101927789	PREDICTED: Homo sapiens putative ubiquitin-like protein FUBI-like protein ENSP00000310146-like (LOC101927789), mRNA [XM_005274417]	TATCACCTACTAAATACAAATAGATGTCTAGCTTGTCTGTCCACAGAGAGGTGAATGATG	ENST00000309775	101927789		putative ubiquitin-like protein FUBI-like protein ENSP00000310146-like	chr11:65233969-65234028		XM_005274417	THC2564062
A_33_P3335984	-3.03795	-1.6031	down	TAPT1-AS1	TAPT1 antisense RNA 1 (head to head) [Source:HGNC Symbol;Acc:26832] [ENST00000598538]	CCTCGATTTCCCGTGTGCCAGCTTCGGGACTCAGCTGTGCTTTTGTGTCTCTTTGATTAG	ENST00000598538	202020	BC132927	TAPT1 antisense RNA 1 (head to head)	chr4:16229120-16229179	GO:0016021		THC2475972
A_23_P117662	1.56295	0.644271	up	HDC	Homo sapiens histidine decarboxylase (HDC), mRNA [NM_002112]	CCGAGGGTAGACAGGCAGCTTCTGTGGTTCAGCTTGTGACATGATATATAACACAGAAAT	ENST00000267845	3067	NM_002112	histidine decarboxylase	chr15:50534229-50534170	GO:0001694|GO:0034641|GO:0006547|GO:0030170|GO:0006548|GO:0044281|GO:0004398|GO:0042423|GO:0005829	NM_002112	THC2627567	Hs.1481
A_21_P0007189	2.93268	1.55222	up	XLOC_009092	BROAD Institute lincRNA (XLOC_009092), lincRNA [TCONS_00019262]	TAAAGAAGAGAAGATGGATTGCTGTCCTACATTCAAAGGAGGCCATTAGGAGCATGAACC					chr11:27534757-27534816
A_21_P0011888	1.53658	0.619726	up	LOC101927187	PREDICTED: Homo sapiens uncharacterized LOC101927187 (LOC101927187), misc_RNA [XR_241443]	ATATTTAATCATCTGACATTACATGAAGTCCAGTGTTAGGCAGGCAGGAGCTGCTCCCGT		101927187		uncharacterized LOC101927187	chr2:242629764-242629823		XR_241443	THC2544358	Hs.210519
A_21_P0010278	3.23742	1.69485	up	XLOC_014070	BROAD Institute lincRNA (XLOC_014070), lincRNA [TCONS_00029124]	AATTCAGAGACCATGAAGTGAAACTGATGTAGAAACTCCCTGGAAGGTTTCACTGGGGAC					chr21:38411662-38411603
A_21_P0008114	-1.98676	-0.990417	down		602083346F1 NIH_MGC_81 Homo sapiens cDNA clone IMAGE:4247578 5', mRNA sequence [BF695150]	TAAAAGGAAGCAACTCTGGAGAACAGAATGAGAAATCAGAAAGCAAGGCCCTGTCCTCTG	ENST00000455487				chr13:109934537-109934596				Hs.578070
A_21_P0011956	1.97075	0.978744	up	XLOC_014512	BROAD Institute lincRNA (XLOC_014512), lincRNA [TCONS_l2_00014844]	CATTACTCTTACAAAGGATACACCACGAGTTGTGCTCTCCTGCAGCGTTTTGCGGACGGC					chr2:114618877-114600898
A_19_P00315651	-2.20818	-1.14286	down	LINC00659	Homo sapiens long intergenic non-protein coding RNA 659 (LINC00659), transcript variant 1, long non-coding RNA [NR_046224]	GCTTGGACACCGTGGAGACAGGGCCCTCCTTGTGCTTCAGAAGCATCAACGTGTCAGAAA	ENST00000412500	100652730	NR_046224	long intergenic non-protein coding RNA 659	chr20:61405827-61405768		NR_046224	THC2635964	Hs.254951
A_33_P3302290	2.18762	1.12936	up	AACSP1	Homo sapiens acetoacetyl-CoA synthetase pseudogene 1 (AACSP1), non-coding RNA [NR_024035]	CTGAACTGTACACTTAAAAATGGGTGGAGTGGCAAGTTTTACGTTATGTATATTTTACCA	ENST00000503486	729522		acetoacetyl-CoA synthetase pseudogene 1	chr5:178191952-178191893		NR_024035		Hs.382790
A_33_P3397506	2.60019	1.37861	up			GAAAGATGATGGGCCGTCACCCCAGGAAAATTTGTACATCATTTTGTTTCTAATTTCAGG					chr17:058178846-058178787
A_33_P3236516	2.32037	1.21436	up			GTGAAACCATTTGAAAAGATGACTCTTGCACAGCTAAAGGAAGCTGAAGATGAATTCGAT					chrX:023216582-023216641
A_33_P3230011	2.38398	1.25337	up	STOX1	Homo sapiens storkhead box 1 (STOX1), transcript variant 3, mRNA [NM_001130159]	AAATAAGAGAATGCTGCCATCAGATGAAAGTCGCCTGATGCCAGCTTCCATGACATATCT	ENST00000399165	219736	NM_001130159	storkhead box 1	chr10:70644155-70644214	GO:0005737|GO:0005730|GO:0005634|GO:0003677	NM_001130159	THC2651313	Hs.37636
A_21_P0013537	5.04893	2.33598	up	ADAM5	ADAM metallopeptidase domain 5, pseudogene [Source:HGNC Symbol;Acc:212] [ENST00000497773]	AATGTAAGGTAATATGTATCCTGTGATATAGTCGTCTAGTTCTGGTGTAAGAAAGACCCC	ENST00000497773	255926		ADAM metallopeptidase domain 5, pseudogene	chr8:39181175-39181234	GO:0006508|GO:0008270|GO:0004222		THC2625729	Hs.369765
A_21_P0013420	-3.33894	-1.73939	down		PREDICTED: Homo sapiens uncharacterized LOC101928795 (LOC101928795), misc_RNA [XR_242169]	GAAGTCATCCATCTGAAACACAATGCAGTGAAATCCACTTTAAATTTTGATTGTGAAAGC	ENST00000455947		XR_242169		chr7:42712438-42702087		XR_242169	THC2523560	Hs.566753
A_23_P136571	1.75867	0.814488	up	SHCBP1L	Homo sapiens SHC SH2-domain binding protein 1-like (SHCBP1L), mRNA [NM_030933]	AGTAACAGTTCAAAAAGCACCTTAGGTGGAGTTAATATGAAGGTTCTTCCAGCACCCAAA	ENST00000423786	81626	NM_030933	SHC SH2-domain binding protein 1-like	chr1:182872215-182869352		NM_030933	THC2699762	Hs.497034
A_21_P0008139	-1.72502	-0.786616	down	XLOC_010561	BROAD Institute lincRNA (XLOC_010561), lincRNA [TCONS_00021964]	AAGAAGCACACAGGGAGCCACTTCTTTACCGCTAGCTCCTGCAGGATCTGTGGGATCCTG					chr13:31626465-31626406
A_32_P155666	6.18906	2.62972	up	ECEL1	Homo sapiens endothelin converting enzyme-like 1 (ECEL1), mRNA [NM_004826]	CCGTCTCTATGACAACTTCACTGTCTACAACCAGCGGGTGAACGGGAAACACACGCTTGG	ENST00000409941	9427	NM_004826	endothelin converting enzyme-like 1	chr2:233346252-233345844	GO:0003016|GO:0007218|GO:0005887|GO:0006508|GO:0004222|GO:0046872|GO:0008237	NM_004826	NP1456338	Hs.26880
A_23_P405815	3.52924	1.81936	up	PYGM	Homo sapiens phosphorylase, glycogen, muscle (PYGM), transcript variant 1, mRNA [NM_005609]	AAGTCAGCGCCTTGTACAAGAACCCAAGAGAGTGGACGCGGATGGTGATCCGGAACATAG	ENST00000164139	5837	NM_005609	phosphorylase, glycogen, muscle	chr11:64514412-64514241	GO:0000166|GO:0005975|GO:0030170|GO:0005977|GO:0008184|GO:0006006|GO:0044281|GO:0005980|GO:0005829	NM_005609	THC2466413	Hs.154084
A_21_P0004339	1.84906	0.886795	up	XLOC_004640	BROAD Institute lincRNA (XLOC_004640), lincRNA [TCONS_00010177]	GTGCTGGAGAGGGAGCATTACCTCCAGTGTCCCTTAACCATACCTAAGAATATAACTACA					chr5:172897715-172897774
A_24_P289636	1.80142	0.849133	up		Homo sapiens cDNA FLJ40995 fis, clone UTERU2015830. [AK098314]	TATAGGTTCAGAACCAGAGTAACTGGATTGAAAGATGGACTGATAGATTAGATATATCAG	ENST00000411845		AK098314		chr15:90820324-90820383			THC2505531	Hs.568066
A_33_P3221084	3.67097	1.87616	up	LTBP3	latent transforming growth factor beta binding protein 3 [Source:HGNC Symbol;Acc:6716] [ENST00000525443]	TTACTGCATGAGCAGAAGAAAGTGGGAAGAACAAGGATAGGGAGTTTATCCCCAGAGGAA	ENST00000525443	4054	AK127484	latent transforming growth factor beta binding protein 3	chr11:65311379-65311320	GO:0060430|GO:0046849|GO:0019838|GO:0045780|GO:0030198|GO:0060349|GO:0005509|GO:0007179|GO:0005576|GO:0032331|GO:0030502		THC2477781	Hs.289019
A_21_P0002245	3.43667	1.78101	up		PREDICTED: Homo sapiens uncharacterized LOC101927948 (LOC101927948), misc_RNA [XR_245029]	TGGACGCTATCACAAACACATGGAAAATGGCCTTCCCTAGTTAATCCCAGCCAAACCAAA	ENST00000439259		XR_245029		chr2:78354773-78354832		XR_245029	THC2606416	Hs.639404
A_21_P0008768	2.28051	1.18936	up	LOC101929641	PREDICTED: Homo sapiens uncharacterized LOC101929641 (LOC101929641), misc_RNA [XR_243223]	AATCTCACTACCCAGAGAGAAGCAATGTTGACATATTTCTCTTCCTCAATGCATATTTAT		101929641		uncharacterized LOC101929641	chr15:85857975-85857916		XR_243223	THC2706440	Hs.679695
A_21_P0013809	2.11054	1.07761	up	XLOC_014512	BROAD Institute lincRNA (XLOC_014512), lincRNA [TCONS_l2_00030464]	ACCCTCATGTTTGGTTTTTCAGTTTATGGCACTTTTCATTAATATGCTCCGGCCTCCCGC					chrX:23093882-23093823
A_23_P103310	1.50185	0.586741	up	S100A7	Homo sapiens S100 calcium binding protein A7 (S100A7), mRNA [NM_002963]	ACGATGATGAAGGAGAACTTCCCCAACTTCCTTAGTGCCTGTGACAAAAAGGGCACAAAT	ENST00000368723	6278	NM_002963	S100 calcium binding protein A7	chr1:153431390-153430429	GO:0005515|GO:0051238|GO:0005783|GO:0005509|GO:0010820|GO:0005576|GO:0005634|GO:0001525|GO:0071624|GO:0005829|GO:0050829|GO:0005737|GO:0050786|GO:0008544|GO:0030216|GO:0045087|GO:0032496|GO:0008270|GO:0090026|GO:0070374|GO:0000302|GO:0005925	NM_002963	THC2473764	Hs.112408
A_24_P376379	2.17518	1.12114	up	LOC647323	Homo sapiens uncharacterized LOC647323 (LOC647323), long non-coding RNA [NR_033944]	AGAACACAGGTCTGATATGTACAAGTTTCAGTGAACATGGTACTATGCATCATGAAGACT	ENST00000397645	647323		uncharacterized LOC647323	chr3:193675262-193675203		NR_033944	NP509599	Hs.652830
A_33_P3246193	-1.79278	-0.842202	down	TTC40	Homo sapiens tetratricopeptide repeat domain 40 (TTC40), mRNA [NM_001200049]	AATGCAGGCCTGGCCTTAGCCCCTGACGCGTTTCAGATTGTGCTGGACAGTGAGAATGAG	ENST00000368582	54777	NM_001200049	tetratricopeptide repeat domain 40	chr10:134735674-134735615		NM_001200049	THC2686622	Hs.298038
A_23_P344578	2.18839	1.12987	up	FAM154A	Homo sapiens family with sequence similarity 154, member A (FAM154A), transcript variant 1, mRNA [NM_153707]	AAGAATTCCCTAAAATGACAAAAAACAAAAAACAAAAAACCTTCACCACTTCCAGAGCAC	ENST00000542071	158297	NM_153707	family with sequence similarity 154, member A	chr9:18927974-18927915	GO:0005515	NM_153707	THC2473247	Hs.731593
A_21_P0004684	-1.56009	-0.64163	down			AACCTCCCCCTTATAAATAAGAAGAGTCATTCAGAAATAGAGTGTTGCAATGAAGTCCCT	ENST00000454262				chr6:131018682-131018741
A_33_P3256725	-3.09153	-1.62832	down	PIP5K1B	Homo sapiens phosphatidylinositol-4-phosphate 5-kinase, type I, beta (PIP5K1B), transcript variant 3, mRNA [NM_001278253]	GACATACGCTCCATTAGCATTCCGATATTTCAGAGAACTTTTTGGTATCAAGCCTGATGA	ENST00000377284	8395	NM_001278253	phosphatidylinositol-4-phosphate 5-kinase, type I, beta	chr9:71491644-71491703	GO:0005515|GO:0016310|GO:0016020|GO:0006661|GO:0044281|GO:0001931|GO:0006644|GO:0005524|GO:0016308|GO:0012505|GO:0005829	NM_001278253	THC2731642	Hs.534371
A_21_P0004792	3.9655	1.9875	up		RST43154 Athersys RAGE Library Homo sapiens cDNA, mRNA sequence [BG460568]	GAATCAAGCAGGATGTACACAGTCAAAAGAAGCTGCTCACTAGAAGTTTATCTATATTAA	ENST00000417654				chr6:153125957-153125898				Hs.544363
A_21_P0002306	-2.22097	-1.15119	down	XLOC_001720	BROAD Institute lincRNA (XLOC_001720), lincRNA [TCONS_00003916]	AAAGAGAGCTTTGTACCTGTATGATTGGTGAGGAGCAGGAGAGGCAAGTTCAGTACCAAT					chr2:158734036-158734095
A_33_P3275973	2.00196	1.00142	up	LOC100422737	Homo sapiens cDNA FLJ41422 fis, clone BRHIP2003048. [AK123416]	CAACAGGTGATAAACATAGACTCACAAGTGACCCAGATGTTAGAATTACAAAAGACTTAA	ENST00000602934	100422737		uncharacterized LOC100422737	chr6:107218153-107218094			THC2509612	Hs.729217
A_21_P0005783	-1.67706	-0.745935	down	XLOC_006972	BROAD Institute lincRNA (XLOC_006972), lincRNA [TCONS_00014900]	CAATTTTCTACAAAGCAAGCCGAGCAACTGAATTCATTTGAAGCCTATGGAGGAATGAAC					chr8:1237183-1237124
A_21_P0011654	1.68804	0.75535	up	NPIPA2	Homo sapiens nuclear pore complex interacting protein family, member A2 (NPIPA2), mRNA [NM_001277324]	ATTCTTCAGGATTGCCCTACTGGCCCTACCTCACAGCTGAAACTTTAAAAAACAGGATGG	ENST00000539604	642799	NM_001277324	nuclear pore complex interacting protein family, member A2	chr16:14858888-14858947		NM_001277324	THC2530822	Hs.676266
A_21_P0008128	-1.66286	-0.733671	down	XLOC_010525	BROAD Institute lincRNA (XLOC_010525), lincRNA [TCONS_00021928]	TGGAGGGGAGGGACAGAGGGAGTCTAAAGACACCAGTAATTAATGAGTTTTTATAAAATA					chr13:21140434-21140375
A_23_P146233	2.06189	1.04396	up	LPL	Homo sapiens lipoprotein lipase (LPL), mRNA [NM_000237]	AACAGTCGATCAAGGGATGTATTGGAACATGTCGGAGTAGAAATTGTTCCTGATGTGCCA	ENST00000311322	4023	NM_000237	lipoprotein lipase	chr8:19824187-19824246	GO:0005515|GO:0004806|GO:0007603|GO:0005886|GO:0042627|GO:0070328|GO:0044281|GO:0031225|GO:0005615|GO:0034361|GO:0019432|GO:0006633|GO:0019433|GO:0008201|GO:0009986|GO:0010744|GO:0042493|GO:0005102|GO:0005576|GO:0004620|GO:0010886|GO:0004465|GO:0001523|GO:0031012|GO:0034372|GO:0034371|GO:0010890|GO:0042157|GO:0006641|GO:0034185|GO:0006644|GO:0017129	NM_000237	THC2465480	Hs.180878
A_33_P3420446	-2.76419	-1.46686	down	LRRD1	Homo sapiens leucine-rich repeats and death domain containing 1 (LRRD1), mRNA [NM_001161528]	TAACTGCTGCTGCTTTAAGAGATCAACTAATTCGAGCACTAACTATGATAGGAGCATATG	ENST00000430130	401387	NM_001161528	leucine-rich repeats and death domain containing 1	chr7:91774317-91774258	GO:0007165	NM_001161528		Hs.671729
A_33_P3329448	2.76785	1.46876	up	MEIS1-AS3	Homo sapiens MEIS1 antisense RNA 3 (MEIS1-AS3), long non-coding RNA [NR_046438]	AACTAGTGGGAGAAATAAACTTATAAGCCACAAACACATCGGTTCGCAACCGAGCCCACA	ENST00000454167	730198		MEIS1 antisense RNA 3	chr2:66654257-66654198		NR_046438		Hs.526753
A_21_P0000978	-1.67528	-0.744405	down		BX105201 Soares_fetal_liver_spleen_1NFLS_S1 Homo sapiens cDNA clone IMAGp998A111008, mRNA sequence [BX105201]	CCCCACCTTTCAACCTCTCGGTGATGGTGAACCAATAAACTCTTTTTATTGTTCAAGCCA	ENST00000451914				chr1:56881579-56881638			THC2671957	Hs.183974
A_33_P3321055	2.58323	1.36918	up	TNFRSF19	tumor necrosis factor receptor superfamily, member 19 [Source:HGNC Symbol;Acc:11915] [ENST00000464735]	GCCAGGGAGACAAATGGTCTAGCTCAGCAGATCCAACTCCCATGGAGCCCAGCAAGCTAA	ENST00000464735	55504	BC035796	tumor necrosis factor receptor superfamily, member 19	chr13:24168423-24168482	GO:0005031|GO:0007254|GO:0006915|GO:0016021|GO:0043123|GO:0001942|GO:0033209		THC2618767	Hs.149168
A_21_P0005307	-3.87083	-1.95264	down		603206582F1 NIH_MGC_97 Homo sapiens cDNA clone IMAGE:5272268 5', mRNA sequence [BI461253]	GGGCTGCTGCTGAAGAAGAAAGATTTGCTAAATTTTAATAGTTATTCTCACCTTCTTATG	ENST00000441295				chr7:52233018-52232959				Hs.583321
A_23_P150648	2.02298	1.01648	up	KCNQ1DN	Homo sapiens KCNQ1 downstream neighbor (non-protein coding) (KCNQ1DN), long non-coding RNA [NR_024627]	GACCCCAAAGAAGCAGATGGAAAACTGAAAAAGAAAACCCCTCAAGTGAGCCACTGGAAA	ENST00000441418	55539		KCNQ1 downstream neighbor (non-protein coding)	chr11:2893235-2893294	GO:0008150|GO:0003674|GO:0005575	NR_024627	THC2481129	Hs.127821
A_24_P159227	-2.45965	-1.29845	down	PAK6	Homo sapiens p21 protein (Cdc42/Rac)-activated kinase 6 (PAK6), transcript variant 1, mRNA [NM_020168]	GGAGAGAAGGCGAACCACCTCCGGGTTTCCATCATGTCAAGGTCACAGGCATCCATGTGT	ENST00000560346	56924	NM_020168	p21 protein (Cdc42/Rac)-activated kinase 6	chr15:40569328-40569387	GO:0006355|GO:0005737|GO:0004674|GO:0007010|GO:0006915|GO:0005634|GO:0005524	NM_020168	THC2479644	Hs.732375
A_33_P3396972	-2.66157	-1.41228	down		Homo sapiens cDNA FLJ37158 fis, clone BRACE2026293. [AK094477]	TAACACACGGTAGCGATGTCATTCTTCCCTGCTCAGACTCCTGCAGTGGTTCCCCTCGCA			AK094477		chr22:18443810-18443751			THC2488250	Hs.677516
A_23_P68846	2.26395	1.17884	up	MYO18B	Homo sapiens myosin XVIIIB (MYO18B), mRNA [NM_032608]	AACCTCTAGGCAGTGACCCATTCAGCTGGAAACTCCCAAGCCTCGACTACGAACGCAAGA	ENST00000536101	84700	NM_032608	myosin XVIIIB	chr22:26423190-26423249	GO:0005737|GO:0003774|GO:0016461|GO:0005730|GO:0005634|GO:0003779|GO:0030017|GO:0005524	NM_032608	NP500953	Hs.417959
A_21_P0009932	2.14579	1.10151	up	PLCB1	phospholipase C, beta 1 (phosphoinositide-specific) [Source:HGNC Symbol;Acc:15917] [ENST00000487210]	AGGCAAGGGTGAAAAACACCAAGTCATCTTGATTATGCAATCCCATTTTTAATGTAAACA	ENST00000487210	23236		phospholipase C, beta 1 (phosphoinositide-specific)	chr20:8948649-8948708	GO:0005516|GO:0000790|GO:0021987|GO:1900087|GO:0043647|GO:0046330|GO:0007268|GO:2000438|GO:0005634|GO:0032735|GO:0044281|GO:0042803|GO:0005829|GO:0035556|GO:0005737|GO:0000086|GO:0040019|GO:0035723|GO:0045444|GO:0007613|GO:0004871|GO:2000560|GO:0070498|GO:0005521|GO:0035722|GO:0031965|GO:0080154|GO:0046488|GO:0005509|GO:0005546|GO:0007215|GO:0007213|GO:2000344|GO:0043547|GO:0016042|GO:0007165|GO:…		THC2787210	Hs.431173
A_33_P3780286	1.57636	0.656601	up	LINC00460	Homo sapiens cDNA clone IMAGE:5284404. [BC042802]	CTGTACAATTGCTCTGTACAACTCGATAAAATAATCCATGCTAACAAAAGTCTAGAATGG		728192		long intergenic non-protein coding RNA 460	chr13:107030882-107030941			THC2613727	Hs.559194
A_21_P0014188	2.64265	1.40199	up	LOC401317	PREDICTED: Homo sapiens uncharacterized LOC401317 (LOC401317), partial misc_RNA [XR_110663]	AGATTTATTTTTAAGGGGCGTCTGGTAGATAAAGCCCTAGACCTTGTCCACACTCTCACC		401317	XR_110663	uncharacterized LOC401317	chr7:28450137-28450196		XR_110663	THC2618295	Hs.729524
A_32_P56249	1.69695	0.762941	up	USP30-AS1	Homo sapiens USP30 antisense RNA 1 (USP30-AS1), long non-coding RNA [NR_038996]	TGGGGCTGCTTGGTTTTCAGATTTGCTTAGGCTCCATTCATAAATACAGATGGCACACTT	ENST00000478808	100131733	NR_038996	USP30 antisense RNA 1	chr12:109490223-109490164		NR_038996	THC2670291	Hs.660996
A_33_P3223701	2.22983	1.15694	up	SPATA16	Homo sapiens spermatogenesis associated 16 (SPATA16), mRNA [NM_031955]	CACTCTATGTTTCATTAATCTCAACTGGCAGCAATAAATATTCTCAGCAAGTTTGACTTG	ENST00000351008	83893	NM_031955	spermatogenesis associated 16	chr3:172607207-172607148	GO:0005794|GO:0007275|GO:0007283|GO:0030154	NM_031955	THC2472387	Hs.444236
A_23_P159775	1.59706	0.675421	up	GABRE	Homo sapiens gamma-aminobutyric acid (GABA) A receptor, epsilon (GABRE), mRNA [NM_004961]	GGTGGATAGGGTGGGGTCTCCATCTACTTTTTGTCACCATCATCTGAAATGGGGAAATAT	ENST00000486255	2564	NM_004961	gamma-aminobutyric acid (GABA) A receptor, epsilon	chrX:151121679-151121620	GO:0005230|GO:0030054|GO:0005887|GO:0004890|GO:0045211|GO:0034707|GO:0006810|GO:0007214|GO:0005254	NM_004961	THC2494938	Hs.22785
A_24_P99066	-1.52049	-0.60454	down	RNF17	Homo sapiens ring finger protein 17 (RNF17), transcript variant 1, mRNA [NM_031277]	TCTGTATGTTCAACAATATGGGAAAGATTGAATTTAGGGACTCAACAAAATGTTATCCCC	ENST00000255326	56163	NM_031277	ring finger protein 17	chr13:25363862-25367190	GO:0005737|GO:0016788|GO:0007286|GO:0008270|GO:0007275|GO:0005634|GO:0003676|GO:0042803	NM_031277	NP365029	Hs.97464
A_24_P185709	1.84568	0.88415	up	EPB41L1	Homo sapiens erythrocyte membrane protein band 4.1-like 1 (EPB41L1), transcript variant 1, mRNA [NM_012156]	TTTCCATCTGAGGGTACAGGAAGTACCAGGACCTGTTTCAGTTTTTGAATCCTGCAAGCA	ENST00000338074	2036	NM_012156	erythrocyte membrane protein band 4.1-like 1	chr20:34820431-34820490	GO:0005886|GO:0030866|GO:0005198|GO:0007268|GO:0003779|GO:0005856|GO:0019898|GO:0005829	NM_012156	THC2496381	Hs.437422
A_21_P0000900	1.85345	0.890215	up	STARD4-AS1	Homo sapiens STARD4 antisense RNA 1 (STARD4-AS1), long non-coding RNA [NR_040093]	GCTGATACTGCATTCCATTCATTCATTGTCTGAATTCAAGTTTGTGTTTTTCATGAAGGC	ENST00000500779	100505678	NR_040093	STARD4 antisense RNA 1	chr5:111075333-111075392		NR_040093		Hs.745061
A_21_P0002328	2.71905	1.4431	up	LOC100506923	PREDICTED: Homo sapiens uncharacterized LOC100506923 (LOC100506923), misc_RNA [XR_108408]	CAACAGAGAGAACAAAGACTAGAGATGTGAGTAATTCAAGAAACATCCATTTACTAGCTG		100506923		uncharacterized LOC100506923	chr2:186084946-186085005		XR_108408	THC2667101	Hs.333185
A_23_P41217	2.05444	1.03874	up	CD200R1	Homo sapiens CD200 receptor 1 (CD200R1), transcript variant 1, mRNA [NM_138806]	CTACAAACAAGGTGAAGGCATCTCAGGCATTACAAAGTGAAGTTGACACAGACCTCCATA	ENST00000308611	131450	NM_138806	CD200 receptor 1	chr3:112642591-112642532	GO:0005515|GO:0005886|GO:0019048|GO:0050776|GO:0005576|GO:0016021	NM_138806	THC2630096	Hs.309158
A_21_P0005064	1.82113	0.86483	up	LOC645434	PREDICTED: Homo sapiens uncharacterized LOC645434 (LOC645434), transcript variant X1, misc_RNA [XR_245545]	GGGATAAAGAAAAGGAGCATGAATGTGATTGCAGCTACAGTATATCTAGAAGAGTCAATT		645434		uncharacterized LOC645434	chr6:139778335-139778276		XR_245545
A_33_P3385750	1.58229	0.662011	up	ZNF793	Homo sapiens zinc finger protein 793 (ZNF793), mRNA [NM_001013659]	GTGGAGAAGGGTAATAAGTTTTCTGAATACCTTTGCATTGTCTTGTTCACATATATTGCT	ENST00000445217	390927	NM_001013659	zinc finger protein 793	chr19:38034128-38034187	GO:0006355|GO:0005634|GO:0003677|GO:0046872|GO:0006351	NM_001013659	THC2477482	Hs.568010
A_21_P0008130	-1.51317	-0.597569	down	XLOC_010533	BROAD Institute lincRNA (XLOC_010533), lincRNA [TCONS_00021939]	AAGGCTGGCCGAGGTACCTGCTGCCCTGCCTGGAACCCACCTCCTTAAGAATCCTGACTG					chr13:23551713-23551654
A_23_P165042	1.86735	0.900996	up	LOC100129935	Homo sapiens lectin, galactoside-binding, soluble, 14 pseudogene (LOC100129935), non-coding RNA [NR_026870]	TGAGGGGAGATGCCACAATGTGTTCTTCAAGGACGGCAAACAATTTGATCTGAGCATCTT	ENST00000597077	100129935	NR_026870	lectin, galactoside-binding, soluble, 14 pseudogene	chr19:40131243-40131302		NR_026870	THC2778365	Hs.659307
A_21_P0012941	3.01704	1.59313	up	XLOC_014512	BROAD Institute lincRNA (XLOC_014512), lincRNA [TCONS_l2_00023390]	AAAGTGAAATTTTAATATCAGTGAAAGCATCGGAGGGACTCGGATTGAACGCGGCAGCTC					chr5:50265056-50265115
A_21_P0011836	-3.01244	-1.59093	down	XLOC_014512	BROAD Institute lincRNA (XLOC_014512), lincRNA [TCONS_l2_00013870]	AAGGGAAGAGGAAACTTTGAAACCACTGGGGACACATCTGTCTATAGACCTATTGCGAAC					chr2:105469981-105470243
A_21_P0009075	1.65432	0.726237	up	XLOC_012031	BROAD Institute lincRNA (XLOC_012031), lincRNA [TCONS_00024747]	TAGAAACATCAGAGAGAGGCACACCCCACCACACACACGGAGACACACGCAGAGATGCAC					chr16:84983186-84983127
A_23_P349025	-1.50761	-0.592259	down	SAMD15	Homo sapiens sterile alpha motif domain containing 15 (SAMD15), mRNA [NM_001010860]	AAGGTCATACTGGGATAAAATCTGATTCCTTGACTTTATCTGAATTTGTCAAAGCAGCAG	ENST00000216471	161394	NM_001010860	sterile alpha motif domain containing 15	chr14:77857457-77857516		NM_001010860	THC2761674	Hs.421961
A_23_P43476	-2.02747	-1.01968	down	VLDLR	Homo sapiens very low density lipoprotein receptor (VLDLR), transcript variant 1, mRNA [NM_003383]	TCTAAACAAATAATACCCCCGTCGGAATGGTAACCGAGCCAGCAGCTGAAGTCTCTTTTT	ENST00000382100	7436	NM_003383	very low density lipoprotein receptor	chr9:2653897-2653956	GO:0005515|GO:0005886|GO:0021517|GO:0005041|GO:0034361|GO:0001948|GO:0030229|GO:0045860|GO:0007613|GO:0034447|GO:1900006|GO:0008203|GO:0005509|GO:0000122|GO:0006898|GO:0038026|GO:0007399|GO:0038025|GO:0007165|GO:0005905|GO:0016020|GO:0006869|GO:0016021|GO:0034185|GO:0034436|GO:0034437|GO:0048306|GO:0034189	NM_003383	THC2603268	Hs.370422
A_23_P131588	1.91921	0.94051	up	BMP10	Homo sapiens bone morphogenetic protein 10 (BMP10), mRNA [NM_014482]	GAGATCAAACATCATCTATGACTCCACTGCCCGAATCAGAAGGAACGCCAAAGGAAACTA	ENST00000295379	27302	NM_014482	bone morphogenetic protein 10	chr2:69093132-69093073	GO:0060045|GO:0005515|GO:0030018|GO:0030308|GO:0055010|GO:0005615|GO:0007512|GO:0010614|GO:0005737|GO:0030198|GO:0014898|GO:0007155|GO:0010613|GO:0033612|GO:0055009|GO:0030336|GO:0009986|GO:0010862|GO:0045214|GO:0005576|GO:0030509|GO:0032924|GO:0005125|GO:2000138|GO:0060038|GO:0060347|GO:0010596|GO:0005179|GO:0060298|GO:0055117|GO:0055015|GO:0060389|GO:0045893|GO:0008083	NM_014482	THC2485822	Hs.158317
A_33_P3221234	1.89423	0.921608	up	IPP	Homo sapiens intracisternal A particle-promoted polypeptide (IPP), transcript variant 2, mRNA [NM_001145349]	GGGAGAATATGTGCATTCTTTTCAATGATCACAAGACTCTAACAAAGGGGATTTTTAATC	ENST00000359942	3652	NM_001145349	intracisternal A particle-promoted polypeptide	chr1:46160154-46160095	GO:0005737|GO:0003779|GO:0015629	NM_001145349	THC2485154	Hs.744252
A_33_P3433388	-1.64486	-0.717965	down	TSL	Homo sapiens TSL-C mRNA, complete cds. [AB050003]	TTGAAGGTTCCTCTGTCTCATTTGACTGCCCTACAATTATTAAACTCTTTCTCTACTGCA		790953	AB050003	testis-expressed, seven-twelve, leukemia	chr7:27667051-27667110			THC2674938	Hs.571330
A_21_P0006893	1.5216	0.605588	up	XLOC_008555	BROAD Institute lincRNA (XLOC_008555), lincRNA [TCONS_00018281]	TACTTCAAGTGTGTGTCTGCTGAAGAGTGGACCAAATTGGTGATGTTTGTGTCGGTGGTT					chr10:91923770-91923829
A_33_P3294524	-1.56556	-0.646682	down	ANKRD12	Homo sapiens ankyrin repeat domain 12 (ANKRD12), transcript variant 3, mRNA [NM_001204056]	AAGCGATCTCAAATTAAAGAAAAGGACATTGAGAAGATGGAAAGAAAAACCTTTGAAAAA	ENST00000400020	23253	NM_001204056	ankyrin repeat domain 12	chr18:9255735-9255794	GO:0005737|GO:0005730|GO:0005634	NM_001204056	THC2471502	Hs.464585
A_21_P0007342	-1.81355	-0.858816	down	XLOC_009418	BROAD Institute lincRNA (XLOC_009418), lincRNA [TCONS_00019619]	TTCCACAACTGAGGAGACACTAGTGCCTACTTATCTCAATAATGGGATTTCTCTTTGATG					chr11:38654034-38653975
A_33_P3214491	-2.00474	-1.00341	down	PDE4DIP	Homo sapiens phosphodiesterase 4D interacting protein (PDE4DIP), transcript variant 8, mRNA [NM_001198832]	CAAAAAATGGACTAGAAGAGAAGCTGGCTGAGGAGCTGAGATCAGCCTCGTGGCCTGGGT	ENST00000313382	9659	NM_001198832	phosphodiesterase 4D interacting protein	chr1:144879092-144877271	GO:0005515|GO:0005813|GO:0005737|GO:0005794|GO:0005634|GO:0030016|GO:0019899|GO:0043623	NM_001198832	THC2491332	Hs.731111
A_33_P3292588	2.2928	1.19711	up	UBTFL1	Homo sapiens upstream binding transcription factor, RNA polymerase I-like 1 (UBTFL1), mRNA [NM_001143975]	TGGGTAAACTGTCATGTCTCCATGGAACCAGAAGAGAACAGGAAGAAAGATAGAGAAAAG		642623	NM_001143975	upstream binding transcription factor, RNA polymerase I-like 1	chr11:89820180-89820239	GO:0005737|GO:0007275|GO:0005634|GO:0003677	NM_001143975		Hs.719885
A_21_P0004205	2.49082	1.31662	up	XLOC_004256	BROAD Institute lincRNA (XLOC_004256), lincRNA [TCONS_00010607]	ACCCTTTTGTTTCGCCCCAAACCATCAGGATAACTGAAAGCCACTCCAACATGTTGATTG					chr5:2934141-2934200
A_21_P0013368	1.67218	0.741728	up			AGAGGGGATCGTGGTGAATTTCAATGAAAATCCATTTGAATCTTGAGGTTCAGATCTTAA	ENST00000419463				chr7:17506168-17506227			THC2680431
A_21_P0008784	2.7237	1.44557	up	FAM174B	family with sequence similarity 174, member B [Source:HGNC Symbol;Acc:34339] [ENST00000557545]	ATAAAATGGTCCTTCTCCTGTCACTCAGCTGACTGTAAATTCATGCTGGCACATCCACAC	ENST00000557545	400451	XR_243234	family with sequence similarity 174, member B	chr15:93331497-93331438	GO:0016021	XR_243234	THC2661810
A_21_P0009254	-1.72023	-0.782603	down	XLOC_012230	BROAD Institute lincRNA (XLOC_012230), lincRNA [TCONS_00025425]	CTATGAAGAACATAAAGAAGGGAAGGTGTGTTGAGAGCGGAAAGGGTGCTGTTTAACAAA					chr17:47330314-47330373
A_21_P0011417	1.73826	0.797643	up	PKD1	Homo sapiens polycystic kidney disease 1 (autosomal dominant) (PKD1), transcript variant 2, mRNA [NM_000296]	TGGTAGCACTGCCGTGGCTCGGTGAGGGGGAGCACGTGATGGACGTTGTGGTGGAAAACA	ENST00000542593	5310	NM_000296	polycystic kidney disease 1 (autosomal dominant)	chr16:018441283-018441224	GO:0005515|GO:0006807|GO:0060674|GO:0072237|GO:0051216|GO:0042994|GO:0009653|GO:0007507|GO:0018105|GO:0050982|GO:0007218|GO:0072177|GO:0006611|GO:0048806|GO:0005262|GO:0005261|GO:0019901|GO:0060236|GO:0019904|GO:0001892|GO:0002133|GO:0072205|GO:0001701|GO:0044325|GO:0001889|GO:0072287|GO:0005929|GO:0001502|GO:0005887|GO:0070588|GO:0043588|GO:0060428|GO:0072218|GO:0021510|GO:0005634|GO:0032092|GO:…	NM_000296	THC2482372	Hs.75813
A_33_P3322050	-1.79068	-0.84051	down	DYRK1A	Homo sapiens dual-specificity tyrosine-(Y)-phosphorylation regulated kinase 1A (DYRK1A), transcript variant 5, mRNA [NM_130438]	AGGTACAAATACAAGTAATAGTGTATCTACAAGCCCCGCCATGGAGCAGTCTCAGTCTTC	ENST00000321219	1859	NM_130438	dual-specificity tyrosine-(Y)-phosphorylation regulated kinase 1A	chr21:38877801-38877860	GO:0005515|GO:0048156|GO:0018108|GO:0005634|GO:0043621|GO:0005524|GO:0090312|GO:0007399|GO:0046777|GO:0004672|GO:0018105|GO:0016607|GO:0004674|GO:0030529|GO:0018107|GO:0043518|GO:0007623|GO:0004712|GO:0005654|GO:0006468|GO:0004713|GO:0000278|GO:0004715	NM_130438	THC2483391	Hs.368240
A_33_P3357626	2.28696	1.19343	up			GGGGTCAAATCCATCCCTAGTCATGGCCCCCTGGAGAAGTGGCAAGCCTTGTACTCATGA					chr1:012280908-012280849
A_21_P0007512	-2.02813	-1.02015	down	XLOC_009622	BROAD Institute lincRNA (XLOC_009622), lincRNA [TCONS_00020275]	GGAGAAAGAGAAGCCTTTGGATAAACATCACAAGTTTTCCTGGAACATGGATTTTATTTA					chr12:3480570-3480629			THC2783449
A_33_P3238525	-2.27161	-1.18372	down		Homo sapiens, clone IMAGE:4424208, mRNA. [BC015443]	ATGTGCTTTGAAGTCCTCTCACCCTGAGGCTTGCCCGCCTTCTGCTGGTGAAAGAAGCTG	ENST00000565782		BC015443		chr16:18938329-18938388				Hs.669803
A_23_P102391	-1.61156	-0.688456	down	SLC40A1	Homo sapiens solute carrier family 40 (iron-regulated transporter), member 1 (SLC40A1), mRNA [NM_014585]	CTCATGTTATCATCATTAGTGATCTGTGTTGTAGAACATGAGGGTGTAAGCCTTCAGCCT	ENST00000261024	30061	NM_014585	solute carrier family 40 (iron-regulated transporter), member 1	chr2:190425809-190425750	GO:0005515|GO:0005886|GO:0005771|GO:0003158|GO:0006915|GO:0060586|GO:0055085|GO:0009653|GO:0008021|GO:0006879|GO:0060345|GO:0005737|GO:0005887|GO:0005381|GO:0016021|GO:0002260|GO:0034755	NM_014585	THC2469799	Hs.643005
A_33_P3312251	-3.55218	-1.8287	down			AGTTCTGCAGCTTGAAAAACCCTGCAAAAACATCCGGAAAGGAGGGAGAACACTACAACT					chr6:052149926-052149867
A_33_P3399181	-2.89223	-1.53218	down	ZMYND15	PREDICTED: Homo sapiens zinc finger, MYND-type containing 15 (ZMYND15), transcript variant X3, mRNA [XM_005256816]	GCGCTGCATGAGCCTCCCGGGCGGCCCGGTGGAGAGAGTCGCCGCCAGCCCCGGCCGCGC		84225	XM_005256816	zinc finger, MYND-type containing 15	chr17:4643132-4643191	GO:0005737|GO:0042826|GO:0007286|GO:0005634|GO:0045892|GO:0046872|GO:0006351	XM_005256816
A_24_P330633	-2.28783	-1.19398	down	TAT	Homo sapiens tyrosine aminotransferase (TAT), mRNA [NM_000353]	TGGGGGGAGTAAAGAATTATTTTGGATGCAAATAAATATCCTTTAATTGATCGACTTGCC	ENST00000355962	6898	NM_000353	tyrosine aminotransferase	chr16:71600789-71600754	GO:0006559|GO:0006536|GO:0009058|GO:0004838|GO:0051384|GO:0044281|GO:0005575|GO:0005829|GO:0005739|GO:0034641|GO:0006103|GO:0030170|GO:0006572|GO:0046689|GO:0006979|GO:0016597|GO:0080130	NM_000353	THC2471329	Hs.161640
A_23_P422778	1.84956	0.88718	up	KCNQ2	Homo sapiens potassium voltage-gated channel, KQT-like subfamily, member 2 (KCNQ2), transcript variant 3, mRNA [NM_004518]	CTTCAGCGGCTTCAGCATCTCCCAGTCCAAGGAGAACCTGGATGCTCTCAACAGCTGCTA	ENST00000360480	3785	NM_004518	potassium voltage-gated channel, KQT-like subfamily, member 2	chr20:62038213-62038154	GO:0005251|GO:0043194|GO:0033268|GO:0005886|GO:0007411|GO:0008076|GO:0005249|GO:0030506|GO:0007268|GO:0005267|GO:0006813|GO:0007399	NM_004518	THC2601345	Hs.161851
A_19_P00805942	1.54737	0.629819	up	SLC7A14	Homo sapiens solute carrier family 7, member 14 (SLC7A14), mRNA [NM_020949]	CAATAGTGAATGTGTCAGGTGAGATGACGGACTTGTAATGTGCTGTGGGGGGTCAAATAT		57709	NM_020949	solute carrier family 7, member 14	chr3:170181276-170181217	GO:0015171|GO:0010923|GO:0016021	NM_020949		Hs.596660
A_24_P307869	1.76523	0.819859	up	LLGL2	Homo sapiens lethal giant larvae homolog 2 (Drosophila) (LLGL2), transcript variant 2, mRNA [NM_001015002]	AGCACCCTCGAGACCCCAACCAGATCCTGATCGGCTACAGCCGAGGCCTCGTTGTCATCT	ENST00000582860	3993	NM_001015002	lethal giant larvae homolog 2 (Drosophila)	chr17:73559153-73559212	GO:0005515|GO:0007049|GO:0005737|GO:0032878|GO:0030165|GO:0006887|GO:0051301|GO:0043231	NM_001015002	THC2631507	Hs.514477
A_33_P3339388	2.2659	1.18008	up			CACGATGGAGCACATCTTGTGGAATATGATTACAAATCTCACTAAATCTGAAAAAGTGTT					chr2:175439525-175439466
A_21_P0005555	1.51738	0.601579	up	LOC100506725	PREDICTED: Homo sapiens uncharacterized LOC100506725 (LOC100506725), transcript variant X2, misc_RNA [XR_108768]	GAGAAATAGTGGACTAGAAAATGCCTTGGAAAAGTACAAAGTTCAATCCAAGTAAACTGT	ENST00000430518	100506725	XR_108768	uncharacterized LOC100506725	chr7:35759023-35759082		XR_108768	THC2631423	Hs.304253
A_19_P00809423	2.11568	1.08112	up	LINC00423	Homo sapiens long intergenic non-protein coding RNA 423 (LINC00423), long non-coding RNA [NR_047020]	TGAAAGTGGACATTTTTGCCTTGACAACTCCATCTGCTCCTCCTCTATGAAAGCTCCATC	ENST00000421002	100874167		long intergenic non-protein coding RNA 423	chr13:33481143-33481084		NR_047020	THC2608351	Hs.406290
A_33_P3312564	1.63804	0.711975	up			TGGCCTCAGTAGGTGCCACCGGTGTTTCCATCAGTACATGAAGGATATAGGTTTCATTTA					chr1:175266308-175266367
A_23_P118042	1.82314	0.866422	up	LRRC36	Homo sapiens leucine rich repeat containing 36 (LRRC36), transcript variant 1, mRNA [NM_018296]	AGGCTCTCACCGCCATTGCCACCAGTATGGTGGTATGTACTCACAAAGATTAAGAAAGAA	ENST00000329956	55282	NM_018296	leucine rich repeat containing 36	chr16:67419034-67419093		NM_018296	THC2477345	Hs.125139
A_33_P3311210	-2.22043	-1.15084	down	BSX	Homo sapiens brain-specific homeobox (BSX), mRNA [NM_001098169]	TAAAAAGCAACTGCGGAAAAGCCAAGACGAACCCAAAGCACCAGACGGGCCAGAAAGCCC	ENST00000343035	390259	NM_001098169	brain-specific homeobox	chr11:122848564-122848505	GO:0043565|GO:0005667|GO:0005737|GO:0003700|GO:0060056|GO:0045944|GO:0042755|GO:0007626|GO:0005634|GO:0006351	NM_001098169		Hs.449687
A_33_P3326662	2.4566	1.29666	up		Homo sapiens cDNA FLJ42244 fis, clone TKIDN2005934. [AK124238]	GACCATTTCACAAAATCATTTGTATTTGGCCCCTATGGCAACCTCCTGAGGCAGGAATGA	ENST00000430647		AK124238		chr22:39536678-39536619			THC2484045	Hs.681117
A_21_P0000294	1.91736	0.939122	up	SNORA71B	Homo sapiens small nucleolar RNA, H/ACA box 71B (SNORA71B), small nucleolar RNA [NR_002910]	TTCCCCGTGTTTGAAGGGTCCACTCCTATCCCTTCCAAACTCTGGAGCTTTCGTACATGC	ENST00000439232	26776	NR_002910	small nucleolar RNA, H/ACA box 71B	chr20:37053902-37053843		NR_002910	THC2518722	Hs.400876
A_19_P00317016	2.57485	1.36449	up	XLOC_006037	BROAD Institute lincRNA (XLOC_006037), lincRNA [TCONS_00012989]	ACTGTTCAGGCATTCTGTAAGGAGGACAGACACCAGCGTGACACTGCCTCAGCATTTCTT					chr7:30590338-30590397			THC2573057
A_33_P3380477	3.77448	1.91628	up	HCAR1	hydroxycarboxylic acid receptor 1 [Source:HGNC Symbol;Acc:4532] [ENST00000356987]	GAATGAGTAACACAAGTCTTTGACAGCACTCTACACAGAATAAAAGAATTTACCCATGGG	ENST00000356987	27198	AK122659	hydroxycarboxylic acid receptor 1	chr12:123104883-123104824	GO:0005886|GO:0004930|GO:0016021|GO:0032355		THC2620252	Hs.711001
A_21_P0002753	2.1021	1.07183	up			GGAAGAGAAAAACCACAGAGGAGAATTTGAGCTGAATTTGTCTTTCAACTATCAAGATTT	ENST00000484679				chr3:78340000-78340059
A_23_P156687	3.04414	1.60604	up	CFB	Homo sapiens complement factor B (CFB), mRNA [NM_001710]	AAGGAGGTCTACATCAAGAATGGGGATAAGAAAGGCAGCTGTGAGAGAGATGCTCAATAT	ENST00000556679	629	NM_001710	complement factor B	chr6:31918992-31919147	GO:0006957|GO:0030449|GO:0006956|GO:0005886|GO:0004252|GO:0001848|GO:0045087|GO:0006508|GO:0005576	NM_001710	THC2532851	Hs.69771
A_33_P3216570	1.80833	0.854656	up	MUC5AC	PREDICTED: Homo sapiens mucin 5AC, oligomeric mucus/gel-forming (MUC5AC), partial mRNA [XM_003119481]	AGAAATCCAGGACAACCACTTTGGTGACAACCAGCACAACCTCCACTCCACAGACCAGTA		4586	XM_003119481	mucin 5AC, oligomeric mucus/gel-forming		GO:0005796|GO:0007586|GO:0016266|GO:0043205|GO:0043206|GO:0007155|GO:0044267|GO:0043687|GO:0005201	XM_003119481	THC2601022	Hs.721515
A_33_P3370305	-1.50983	-0.59439	down	TMEM106A	Homo sapiens transmembrane protein 106A (TMEM106A), mRNA [NM_145041]	TCTTTCTTGAGGAAAATCTGACCTGGCATTTTCTTGAGGCACCTTAGATTCCCTGGAGTG	ENST00000331615	113277	NM_145041	transmembrane protein 106A	chr17:41370203-41370262	GO:0008150|GO:0003674|GO:0016021|GO:0005575	NM_145041		Hs.536474
A_21_P0002947	-1.72948	-0.790335	down	XLOC_002618	BROAD Institute lincRNA (XLOC_002618), lincRNA [TCONS_00006817]	AATAACAAAAGCCCACAATATCCTGACCTCAAAGACTAGGAAGGTAGGTGGTGCTAAGGT					chr3:39300587-39300646
A_33_P3398195	-3.3433	-1.74127	down	KLK9	Homo sapiens kallikrein-related peptidase 9 (KLK9), mRNA [NM_012315]	TCTTGGAACAGCACAGCCTGTGGCTCCGCCCCAAGGAACCACTTACACAAAATAGCTCCG	ENST00000250366	284366	NM_012315	kallikrein-related peptidase 9	chr19:51506104-51506045	GO:0004252|GO:0006508|GO:0005576	NM_012315	THC2484464	Hs.448942
A_21_P0003978	-1.8508	-0.888148	down		TCBAP1E0684 Pediatric pre-B cell acute lymphoblastic leukemia Baylor-HGSC project=TCBA Homo sapiens cDNA clone TCBAP0684, mRNA sequence [BE244196]	AGACATGTTCAGATAATAGAGCAATCCAATCAAAACATCAGTGAGACTCCCTGACAGAAC	ENST00000507674				chr5:23014574-23014633				Hs.582468
A_21_P0008147	1.8199	0.863858	up	XLOC_010582	BROAD Institute lincRNA (XLOC_010582), lincRNA [TCONS_00021980]	CAAGACACTCTCAAATAGTGCTAATGGAGAAATGAAAGGACACAGCCATTTTCAATAATA					chr13:43312703-43312644
A_21_P0014486	1.81668	0.861301	up		Homo sapiens cDNA FLJ27511 fis, clone TST08407. [AK131021]	TAGACAACTGAAATAAACTGCAACTCACTGGTGCCAAATATATCACACATCAGCCCACCT			AK131021		chr3:25426238-25426179			THC2631442	Hs.536687
A_21_P0002194	1.5793	0.659284	up	XLOC_001414	BROAD Institute lincRNA (XLOC_001414), lincRNA [TCONS_00003624]	ACAAAACCCTCAAAACCACAGTGGCATCCAAGAGGACTCACTGAATTAGCTCATGAGACT					chr2:31082978-31083037
A_23_P257583	1.73583	0.795625	up	DENND2A	Homo sapiens DENN/MADD domain containing 2A (DENND2A), mRNA [NM_015689]	CACAAGAAATAACTCTCAGCCTCAAGGGAAAACTTCCTCCTAGTGCAGCCCTATTCTTTA	ENST00000496613	27147	NM_015689	DENN/MADD domain containing 2A	chr7:140218518-140218459	GO:0017112|GO:0005737|GO:0042147|GO:0015629|GO:0015031	NM_015689	THC2601539	Hs.6385
A_21_P0006246	1.67923	0.747798	up	XLOC_007621	BROAD Institute lincRNA (XLOC_007621), lincRNA [TCONS_00016238]	AGATTTACTAAAATGGAAAGATTGCAGCAAGATCATATCCCTAGTCTCCCTATAGCAAAT					chr9:141142545-141142604
A_23_P255444	2.7951	1.4829	up	DAPP1	Homo sapiens dual adaptor of phosphotyrosine and 3-phosphoinositides (DAPP1), mRNA [NM_014395]	AGAAGAATGAGATACTGATGTCCACAGTTCATTGGCAGAATCTAACCCCTTCTGTTATCT	ENST00000514301	27071	NM_014395	dual adaptor of phosphotyrosine and 3-phosphoinositides	chr4:100790454-100790513	GO:0007165|GO:0006470|GO:0005543|GO:0005886|GO:0043325|GO:0005547|GO:0035335|GO:0004725|GO:0005829	NM_014395	THC2481055	Hs.436271
A_33_P3244578	1.74017	0.799232	up	LOC100129675	Homo sapiens cDNA FLJ43071 fis, clone BRTHA3009291. [AK125061]	TGTAGAAGAAGGGATTCAAAGGCTTAGGGAGATTGGAATGCTAGAGTGGATTTGTCTGCC		100129675	AK125061	uncharacterized LOC100129675	chr2:242515233-242515292			THC2642601	Hs.591246
A_33_P3257728	-1.70476	-0.769569	down	C1RL	Homo sapiens complement component 1, r subcomponent-like (C1RL), mRNA [NM_016546]	CGCCTGGCTCCAAAAGAGACAGAGACCCGAGGTGTTTTCTGACAATATGTTCTGTGTTGG	ENST00000266542	51279	NM_016546	complement component 1, r subcomponent-like	chr12:7249242-7249183	GO:0004252|GO:0045087|GO:0006958|GO:0006508|GO:0005615	NM_016546	THC2491083	Hs.631730
A_32_P140139	2.33912	1.22597	up	F13A1	Homo sapiens coagulation factor XIII, A1 polypeptide (F13A1), mRNA [NM_000129]	ATACATCATACTTAACTTTACTAAGTAATCTCACAGCATTTGCCAAGTCTCCCAATATCC	ENST00000264870	2162	NM_000129	coagulation factor XIII, A1 polypeptide	chr6:6144484-6144425	GO:0018149|GO:0007596|GO:0003810|GO:0002576|GO:0030168|GO:0031093|GO:0005576|GO:0046872	NM_000129	THC2468237	Hs.335513
A_33_P3364023	-1.55277	-0.634848	down	KCNE1	PREDICTED: Homo sapiens potassium voltage-gated channel, Isk-related family, member 1 (KCNE1), transcript variant X3, mRNA [XM_005260974]	ATGTTTATTACTCAAATCTGACCTCTGAACTCAAAATGACAGGGCTGCAGGGCAAGGTCG		3753	XM_005260974	potassium voltage-gated channel, Isk-related family, member 1	chr21:35791691-35791632	GO:0005515|GO:0005251|GO:0030018|GO:0060047|GO:0005886|GO:0007605|GO:0015459|GO:0060307|GO:0086091|GO:0005764|GO:0071435|GO:0016324|GO:0086008|GO:0086009|GO:0006493|GO:0008076|GO:0005249|GO:0086002|GO:0071805|GO:0086005|GO:0009986|GO:0031433|GO:0086013|GO:0002070|GO:0086011|GO:0006487|GO:0071320	XM_005260974	THC2517042	Hs.567951
A_24_P135255	-1.57872	-0.658752	down	SUGT1P3	Homo sapiens SUGT1 pseudogene 3 (SUGT1P3), non-coding RNA [NR_003365]	ACCAAGCTGAATAGGCTACATTTAATGCTATGAAAGCTCTGTATCTATGTGCTTTATATC	ENST00000304932	283507	NR_003365	SUGT1 pseudogene 3	chr13:41486321-41486262		NR_003365	THC2482766	Hs.660718
A_33_P3373885	1.50545	0.590194	up	NAA35	N(alpha)-acetyltransferase 35, NatC auxiliary subunit [Source:HGNC Symbol;Acc:24340] [ENST00000416045]	GAACTGATTGATTTTCATGAATATAATTTTAAAAATGAAAATGTTCAATGTTGGAAGGAA	ENST00000416045	60560	XM_005252128	N(alpha)-acetyltransferase 35, NatC auxiliary subunit	chr9:88581526-88581585	GO:0005737|GO:0048659|GO:0005886|GO:0005730|GO:0005634	XM_005252128	THC2535340
A_21_P0001064	-1.54916	-0.631482	down		PREDICTED: Homo sapiens uncharacterized LOC101929631 (LOC101929631), misc_RNA [XR_250951]	TGTGGTCACAGACTATGAACGAATAAACAAATACATATAGACAAGTCATCATCCCTCATC	ENST00000456026		XR_250951		chr1:218232320-218232379		XR_250951	THC2611887	Hs.407614
A_21_P0011337	2.01466	1.01054	up	XLOC_014512	BROAD Institute lincRNA (XLOC_014512), lincRNA [TCONS_l2_00008795]	GACTCAACATCTGATTGTTTTCCACCTCAGCCTGGAGCTGTCTTCCCACACTCTCTAGCT					chr15:85055924-85055983			THC2511910	Hs.721654
A_33_P3395916	1.74068	0.799655	up	GOLGA6L5P	Homo sapiens golgin A6 family-like 5, pseudogene (GOLGA6L5P), non-coding RNA [NR_003246]	CCACCAGGCCTGATAGAGAAGGAACACTGCCTGAACCAAAATGGTGGAGCTATAAGGGAT		374650		golgin A6 family-like 5, pseudogene	chr15:85047799-85047740		NR_003246		Hs.498345
A_33_P3794109	-1.59548	-0.673991	down	LOC253805	Homo sapiens hypothetical protein LOC253805, mRNA (cDNA clone IMAGE:4824622). [BC028622]	CTTTTTAGGCCTCTTCTCAGCACACTGTTCCAACCAAAATTGATCTAATAAACGTATTTA		253805	BC028622	uncharacterized LOC253805	chr11:132937948-132938007			THC2713560	Hs.667492
A_21_P0008554	-1.66176	-0.732708	down		PREDICTED: Homo sapiens uncharacterized LOC101928227 (LOC101928227), misc_RNA [XR_243143]	CACTGAAGCGGTCACCCAGGCTGCAAGTCTTGGAGGCATTCTCTAGGAATCACAGTCCCA	ENST00000558081		XR_243143		chr15:38332535-38332594		XR_243143	THC2628038	Hs.635773
A_33_P3318736	-1.98757	-0.991009	down		short chain dehydrogenase/reductase family 42E, member 2 [Source:HGNC Symbol;Acc:35414] [ENST00000330898]	ATTTGGGGACCACAAGGCACGGATGAACTGGGTCCACGTACACAATCTGGTGCAGGCACA	ENST00000330898				chr16:22192872-22192929
A_21_P0008898	-2.15214	-1.10577	down		Homo sapiens mRNA; cDNA DKFZp686F1226 (from clone DKFZp686F1226). [CR627169]	AATATGTCAACAGTCATCCTCACCACGTGTGAATCAGATGGGTCACAGGATGATGGTTTG	ENST00000563931				chr16:86115979-86115920				Hs.537253
A_21_P0011048	2.28661	1.19321	up	XLOC_014512	BROAD Institute lincRNA (XLOC_014512), lincRNA [TCONS_l2_00005745]	AGATGAACACACTGCTTAAAAATGATGACTGAGCTGCTGGGCATCTCTGCTGAAATTGTA					chr12:70297742-70297801
A_23_P114061	1.97344	0.980716	up	TRPM3	Homo sapiens transient receptor potential cation channel, subfamily M, member 3 (TRPM3), transcript variant 9, mRNA [NM_001007471]	AGTTCTACCTAACGTCCCACATCCTTCTCATGCCAACACTTCTGTAATTGATCATTATAA	ENST00000377110	80036	NM_001007471	transient receptor potential cation channel, subfamily M, member 3	chr9:73150331-73150272	GO:0005262|GO:0005261|GO:0016021|GO:0006812	NM_001007471	THC2485725	Hs.47288
A_21_P0010918	1.92633	0.945858	up	PLD5	Homo sapiens phospholipase D family, member 5 (PLD5), transcript variant 1, mRNA [NM_152666]	AGATCAAGCTAGTGAGTGATGTAACAGCTGATTCAAAGGTATTAGAAGCCTTGAAATTAA	ENST00000450980	200150	NM_152666	phospholipase D family, member 5	chr1:242428701-242428642	GO:0016021|GO:0003824	NM_152666	THC2780206	Hs.672452
A_23_P395418	2.56391	1.35835	up	PCDHGB3	Homo sapiens protocadherin gamma subfamily B, 3 (PCDHGB3), transcript variant 2, mRNA [NM_032097]	GTGATGAAGCCTCTTGGTTTGAAAGTAATGACAATCCAGAAATGCCTTCTAATTCAGGCA	ENST00000576222	56102	NM_032097	protocadherin gamma subfamily B, 3	chr5:140752306-140752365	GO:0005886|GO:0005509|GO:0016021|GO:0007156	NM_032097	THC2601415	Hs.368160
A_33_P3363001	1.75062	0.807867	up		DA372173 BRTHA2 Homo sapiens cDNA clone BRTHA2002342 5', mRNA sequence [DA372173]	ATCAGAAGACATAGAATCAAATGATGCCGTGACTCACCGGGACGCAAATGTTCTCTCTCA			DA372173		chr2:122962361-122962420				Hs.640908
A_21_P0001372	2.11885	1.08328	up	XLOC_000387	BROAD Institute lincRNA (XLOC_000387), lincRNA [TCONS_00001139]	TCTGGGACATTGAAGAAGGCCTAGAACTCAATCAAGGAACAAAAATATCTAAGCATTGTA					chr1:147267244-147267303			THC2681064
A_32_P458472	2.19139	1.13185	up	C1orf95	Homo sapiens chromosome 1 open reading frame 95 (C1orf95), mRNA [NM_001003665]	ACAGGCTTGCAGAGAAAGTCAGAGGCAATGAGATGCTCCCAGTACCAAACTGTGACACTG	ENST00000366788	375057	NM_001003665	chromosome 1 open reading frame 95	chr1:226792564-226792623	GO:0016021	NM_001003665	THC2620035	Hs.116827
A_21_P0014947	6.022	2.59024	up	TMLHE-AS1	TMLHE antisense RNA 1 [Source:HGNC Symbol;Acc:44261] [ENST00000541151]	ATCCACCATGTGGTTCTTTGAGTTCTCGGTTTCTTTTCTGAGCTCAGTAATCTCCTTTTT	ENST00000541151	100507404	AK098761	TMLHE antisense RNA 1	chrX:154697262-154697321			THC2484554	Hs.638368
A_21_P0012520	4.91231	2.2964	up	XLOC_014512	BROAD Institute lincRNA (XLOC_014512), lincRNA [TCONS_l2_00020003]	CATCTGTAAGAAGAAAAGTGATGGCGTCTACATCCTACATCTGAAGAGGACCTGGGAGAA					chr3:183605453-183605512			THC2731531
A_21_P0001747	1.58768	0.666922	up	XLOC_001097	BROAD Institute lincRNA (XLOC_001097), lincRNA [TCONS_00002518]	TCAGGATCCCCAGCCAGTGAGCCTAAAATGGGTAGAAGGAAAAGATATTTCTTACCCTAC					chr1:174967785-174966815			THC2527124	Hs.596210
A_33_P3309911	-1.88405	-0.913838	down	PRAMEF5	Homo sapiens PRAME family member 5 (PRAMEF5), mRNA [NM_001013407]	ATGGGACTTTGGGGACCTGTGTCCTGTAGAGTGGAAAATGGGAATTTGAATGTCTAGAGT	ENST00000376168	343068	NM_001013407	PRAME family member 5	chr1:13368919-13368978	GO:0043066|GO:0008284|GO:0048387|GO:0045596|GO:0042974|GO:0045892	NM_001013407	THC2479503	Hs.567864
A_21_P0006834	2.60253	1.37991	up	XLOC_008380	BROAD Institute lincRNA (XLOC_008380), lincRNA [TCONS_00018119]	CATCAAGACAGCAAGAAATGTCCAGCTGGCAGCATTTGCCCCTGTCTGATCATTAAATTG					chr10:8084775-8084834
A_23_P255328	5.7649	2.52729	up	PRDM8	Homo sapiens PR domain containing 8 (PRDM8), transcript variant 1, mRNA [NM_020226]	CCTGTGTCCTGAGCCATACTTCCCTATATGACAGCATAGCTTTCATAGCTCTCAAGTCTA	ENST00000515013	56978	NM_020226	PR domain containing 8	chr4:81121362-81121421	GO:0021540|GO:0021957|GO:0003714|GO:0003682|GO:0046974|GO:0005634|GO:0045892|GO:0003677|GO:0046872|GO:0006351	NM_020226	THC2606207	Hs.373642
A_33_P3255176	-2.38145	-1.25184	down	XLOC_014512	BROAD Institute lincRNA (XLOC_014512), lincRNA [TCONS_l2_00000169]	TCTGGAGGTGACCTTGGCCTTCAACCTGATCCGCTTCTCGACCAGCGATACACTGTACCT					chr1:26551643-26551702
A_33_P3222362	2.35506	1.23576	up	LOC729950	Homo sapiens uncharacterized LOC729950 (LOC729950), long non-coding RNA [NR_040033]	CTTCTAAAGGAAAACTGTCCTCCCAAATGCTACGAAATAGCAGTCTATTTTTGGATATTA	ENST00000577994	729950		uncharacterized LOC729950	chr18:22240729-22240788		NR_040033	THC2616344	Hs.585850
A_24_P384200	-2.86779	-1.51994	down			AATGTTTGATGTAACATCAAGAGTTACTTACATGTGCCTATGGCATAGAGATCAGGTGAG					chr4:174555262-174555201
A_23_P37359	-2.15855	-1.11006	down	CIDEB	Homo sapiens cell death-inducing DFFA-like effector b (CIDEB), mRNA [NM_014430]	CTCGTGACAGAACCTTTCAGCATAACGCCTCACATCCCAAGTCTATACCCTTACCTGAAG	ENST00000336557	27141	NM_014430	cell death-inducing DFFA-like effector b	chr14:24774705-24774646	GO:0005515|GO:0008630|GO:0097194|GO:0006915|GO:0042802|GO:0005829	NM_014430	THC2470582	Hs.642693
A_23_P218675	-1.7354	-0.795268	down	WFDC2	Homo sapiens WAP four-disulfide core domain 2 (WFDC2), mRNA [NM_006103]	CTGGCCAGATGAAATGCTGCCGCAATGGCTGTGGGAAGGTGTCCTGTGTCACTCCCAATT	ENST00000447118	10406	NM_006103	WAP four-disulfide core domain 2	chr20:44108669-44108728	GO:0010951|GO:0019828|GO:0004869|GO:0004866|GO:0004867|GO:0006508|GO:0007283|GO:0005615	NM_006103	THC2486044	Hs.2719
A_33_P3236698	1.91492	0.937287	up	ANKRD19P	Homo sapiens cDNA FLJ77364 complete cds, highly similar to Homo sapiens ankyrin repeat domain 19 (ANKRD19), mRNA. [AK292218]	GCAATGTCAATTACCCTCTAGTTGTGTTTACTCACAACCTTTGTCAATTAATCTTTACTG		138649	AK292218	ankyrin repeat domain 19, pseudogene	chr9:95596275-95596334				Hs.643597
A_33_P3365432	-1.70132	-0.766652	down	NCF4	Homo sapiens neutrophil cytosolic factor 4, 40kDa (NCF4), transcript variant 1, mRNA [NM_000631]	AAGACTTCCCTGAGGAGGACGACCCCACCAACTGGCTGCGTTGCTACTACTACGAAGACA	ENST00000447071	4689	NM_000631	neutrophil cytosolic factor 4, 40kDa	chr22:37271750-37271809	GO:0005515|GO:0002474|GO:0051701|GO:0042590|GO:0005829|GO:0006955|GO:0007154|GO:0016020|GO:0046983|GO:0002479|GO:0032010|GO:0043020|GO:0035091|GO:0090382|GO:0055114	NM_000631	THC2672791	Hs.474781
A_24_P67142	-1.57747	-0.657615	down	SON	Homo sapiens SON DNA binding protein (SON), transcript variant b, mRNA [NM_032195]	AAACAGATCGCACAGAGTAAAGAAGATGATGATGTAATAGTGAATAAACCTCATGTTTCG	ENST00000300278	6651	NM_032195	SON DNA binding protein	chr21:34931542-34931601	GO:0005515|GO:0006397|GO:0008380|GO:0043066|GO:0003723|GO:0005730|GO:0000226|GO:0005634|GO:0050733|GO:0003676|GO:0003677|GO:0000910|GO:0016607|GO:0051726|GO:0043484	NM_032195	THC2593602	Hs.517262
A_23_P130961	3.21148	1.68324	up	ELANE	Homo sapiens elastase, neutrophil expressed (ELANE), mRNA [NM_001972]	AACGGCTACGACCCCGTAAACTTGCTCAACGACATCGTGATTCTCCAGCTCAACGGGTCG	ENST00000590230	1991	NM_001972	elastase, neutrophil expressed	chr19:853356-855575	GO:0006909|GO:0005515|GO:0002438|GO:0004252|GO:0050900|GO:0002020|GO:0001878|GO:0030163|GO:0050922|GO:0022617|GO:0030198|GO:0043406|GO:0030574|GO:0045079|GO:0006508|GO:0032496|GO:0030141|GO:0044130|GO:0009411|GO:0008201|GO:0070947|GO:0009986|GO:0045415|GO:0045416|GO:0006874|GO:0005576|GO:0048661|GO:0019955|GO:0004175|GO:0050778|GO:0050728|GO:0008233	NM_001972	THC2472602	Hs.99863
A_32_P104518	-2.1661	-1.1151	down	LINC00476	Homo sapiens long intergenic non-protein coding RNA 476 (LINC00476), transcript variant 2, long non-coding RNA [NR_023389]	GCGAGAACGAAATCTTCCTTTCTGTGGGCGGAGCAATCTTCCCGATGTCTCTTCCCTCTG	ENST00000321517	100128782	NR_023389	long intergenic non-protein coding RNA 476	chr9:98637886-98637827		NR_023389	THC2477533	Hs.494549
A_23_P216402	-1.52584	-0.609607	down	UCK1	Homo sapiens uridine-cytidine kinase 1 (UCK1), transcript variant 1, mRNA [NM_031432]	GGAGGCTTCTGTGAGGAATGTGAGGCACATTATTGGGGAAATTGAGGAGACAGCCTAGAC	ENST00000491309	83549	NM_031432	uridine-cytidine kinase 1	chr9:134400144-134400085	GO:0044211|GO:0044206|GO:0004849|GO:0016773|GO:0055086|GO:0044281|GO:0043097|GO:0019206|GO:0006206|GO:0005524|GO:0005829	NM_031432	THC2620738	Hs.9597
A_24_P48057	2.00138	1.001	up	IRX5	Homo sapiens iroquois homeobox 5 (IRX5), transcript variant 1, mRNA [NM_005853]	CAGCTAGACCTGTGCAAAGACTCTCCCTATGAATTGAAGAAAGGTATGTCCGACATTTAA	ENST00000394636	10265	NM_005853	iroquois homeobox 5	chr16:54967726-54967785	GO:0043565|GO:0008406|GO:0003700|GO:0002027|GO:0060040|GO:0042551|GO:0005634|GO:0005499|GO:0048701|GO:0007601|GO:0050896|GO:0006351	NM_005853	THC2478316	Hs.435730
A_21_P0012335	1.83561	0.87626	up	ANKRD62	Homo sapiens ankyrin repeat domain 62 (ANKRD62), mRNA [NM_001277333]	TTAGGCCAGAGGAGAAGTCAAGTATGTATGAAACTTAGCATGTCAACAGTTACTCTGTAG	ENST00000338526	342850	NM_001277333	ankyrin repeat domain 62	chr18:12127879-12127938	GO:0046621|GO:0060259|GO:0040015|GO:0045599|GO:0046627|GO:0005884|GO:0070373|GO:0042593|GO:0019217	NM_001277333	THC2498480	Hs.448906
A_24_P368943	-1.62729	-0.702468	down	EVX1	Homo sapiens even-skipped homeobox 1 (EVX1), mRNA [NM_001989]	CCTTCCTCACCTTCGCGCCCTCGGTGCTCAGCAAGGCCTCCTCCGTCGCGCTGGACCAGA	ENST00000535619	2128	NM_001989	even-skipped homeobox 1	chr7:27285959-27286018	GO:0043565|GO:0003700|GO:0045944|GO:0005634|GO:0009792|GO:0021913	NM_001989	THC2484995	Hs.369879
A_23_P256572	1.94049	0.95642	up	RHAG	Homo sapiens Rh-associated glycoprotein (RHAG), mRNA [NM_000324]	TGCTATGATGATTCTGTTTATTGGAAGGTCCCTAAGACGAGATAACTTGACAATCAGTTC	ENST00000229810	6005	NM_000324	Rh-associated glycoprotein	chr6:49574587-49573511	GO:0005886|GO:0015696|GO:0005887|GO:0072488|GO:0051739|GO:0030506|GO:0015701|GO:0008519|GO:0006873|GO:0044281|GO:0015670|GO:0055085	NM_000324	NP085334	Hs.120950
A_33_P3217307	-1.66227	-0.733153	down	ZBTB8OS	zinc finger and BTB domain containing 8 opposite strand [Source:HGNC Symbol;Acc:24094] [ENST00000341885]	TATTCTCATCTTCACTCAAGTGCCATCTGGAATCCTTATCTCCATCTGATGGGGACATAA	ENST00000341885	339487	AY158005	zinc finger and BTB domain containing 8 opposite strand	chr1:33065913-33065854			NP818644	Hs.655921
A_23_P128808	1.68851	0.755753	up	GPR132	Homo sapiens G protein-coupled receptor 132 (GPR132), transcript variant 2, mRNA [NM_013345]	CCTCCCCTTGAGAGTCATCAGAAAAATACATTAGGAAAATGTGTTTAGAAATAAAAGCAC	ENST00000551869	29933	NM_013345	G protein-coupled receptor 132	chr14:105515958-105515899	GO:0000082|GO:0005886|GO:0004930|GO:0006950|GO:0016021	NM_013345	THC2688586	Hs.532504
A_21_P0013575	1.73406	0.794157	up	XLOC_014512	BROAD Institute lincRNA (XLOC_014512), lincRNA [TCONS_l2_00028768]	ACTAACAAGACGCAACTCAGATGCTCACCATCAACTGTACACACGTTTCTGTGTCTGTCT					chr9:67333490-67333549
A_23_P154420	-1.50661	-0.591309	down	HOXD12	Homo sapiens homeobox D12 (HOXD12), mRNA [NM_021193]	CGTCAACGAATTCATCAACAGGCAGAAACGCAAGGAATTGTCCAATAGGCTGAACCTCAG	ENST00000406506	3238	NM_021193	homeobox D12	chr2:176965341-176965400	GO:0043565|GO:0007389|GO:0005667|GO:0006355|GO:0001501|GO:0003700|GO:0007275|GO:0000228|GO:0042733|GO:0006351	NM_021193	THC2604296	Hs.450028
A_33_P3346871	-1.95187	-0.964854	down		hg11b12.x1 Soares_NFL_T_GBC_S1 Homo sapiens cDNA clone IMAGE:2945279 3' similar to gb:X62048_cds1 WEE1-LIKE PROTEIN KINASE (HUMAN);, mRNA sequence [AW593215]	GGTGTCCACAAGTTCTGTTCATTGGCACTGTGGAACCCCCATAAAATCAAAGAAAAATCA			AW593215		chr17:22192476-22192417				Hs.259162
A_33_P3214803	-1.55059	-0.632813	down	PRDM13	Homo sapiens PR domain containing 13 (PRDM13), mRNA [NM_021620]	ACTCAAGTGCAAAGTCTGTCTGCGGCCCTTCGGCGACCCCAGCAATCTCAACAAGCACAT	ENST00000369215	59336	NM_021620	PR domain containing 13	chr6:100062311-100062370	GO:0006355|GO:0008168|GO:0005634|GO:0003677|GO:0046872|GO:0006351|GO:0022008	NM_021620	THC2487854	Hs.287386
A_33_P3249066	2.67579	1.41997	up			AGCGGTGGCCGAGATGGCCCACCAATAGTTGCAGGAGACCCGGTTGAGGGAGTTGATGAG					chr15:020738967-020738908
A_21_P0000723	1.71428	0.777604	up	LOC100616530	Homo sapiens tospeak (LOC100616530), transcript variant 8, long non-coding RNA [NR_038208]	AGGAGAGTCTCTGCACCCTACAATACACCAACTGGCAGTTCCATCATTTGAAAGAAAATC		100616530	NR_038208	tospeak	chr8:96313414-96812776		NR_038208		Hs.738554
A_33_P3360197	-1.60802	-0.685283	down			GAAGCAAGATAACCAGACAGTGCTAATGTCCCAGAATAAAGACTGCAAAGGGGCAGTTAA	ENST00000413986				chr6:90661649-90661708
A_21_P0001311	1.82858	0.870724	up		601341285F1 NIH_MGC_53 Homo sapiens cDNA clone IMAGE:3683445 5', mRNA sequence [BE567116]	TGAGAATCCAAAGGCAGCGGGAAATCCTCAACAGGAACTGGAGAGGTTGGAGAAATAATA	ENST00000456878				chr1:60614243-60614302				Hs.576398
A_21_P0011176	1.51859	0.60273	up	LINC00539	PREDICTED: Homo sapiens long intergenic non-protein coding RNA 539 (LINC00539), transcript variant X1, misc_RNA [XR_245369]	TTTTCCTTGACATGAGTAACCAAGAGTCGGCTCCTTCAGGCTGATAGAAAATCCTGCTTC		100652865		long intergenic non-protein coding RNA 539	chr13:21877494-21877435		XR_245369	THC2675404
A_23_P41145	2.45238	1.29418	up	FAM3D	Homo sapiens family with sequence similarity 3, member D (FAM3D), mRNA [NM_138805]	AAGACCAGCCTCAGAGGGTCCTTCTGGAACCAGCTGTCTGTGGAGAGAATGGGGTGCTTT	ENST00000358781	131177	NM_138805	family with sequence similarity 3, member D	chr3:58619819-58619760	GO:0005576|GO:0046676|GO:0005125	NM_138805	THC2463910	Hs.61265
A_21_P0002799	-1.53128	-0.614734	down	LOC646168	Homo sapiens uncharacterized LOC646168 (LOC646168), non-coding RNA [NR_033843]	ACTGAATGACACCAAGCTCTCATCCTAAAACTTATAGTTACATCCACCCTTCTGAAATAT	ENST00000496891	646168	NR_033843	uncharacterized LOC646168	chr3:167640302-167640361		NR_033843	THC2626270	Hs.390443
A_33_P3209185	2.61201	1.38516	up			AAGAGCAGAATGGAGCCCATGAATTTATTGGTAGACGACCCAAATGAGAGACCAGATGCA					chr16:075728387-075728328
A_21_P0010477	-1.67211	-0.741667	down	XLOC_014351	BROAD Institute lincRNA (XLOC_014351), lincRNA [TCONS_00029899]	AACTGAACATCAACTGCCTTCTGGAAGTTCTCATCTGGCAAGCTAGTGCAGGTATCTTGT					chr22:32904890-32904831
A_21_P0011723	2.14684	1.10221	up			CAGGACTTGGCAACACCAAGAAGCATTCAAATATAATGATTTATTCAACTGTGTATTGTC	ENST00000589310				chr19:15937955-15937896
A_24_P316430	-1.68249	-0.7506	down	NT5E	Homo sapiens 5'-nucleotidase, ecto (CD73) (NT5E), transcript variant 1, mRNA [NM_002526]	CAAATCCAGGGACAAATTTAGTGTTTGAAGATGAAATCACTGCATTACAACCTGAAGTAG	ENST00000369646	4907	NM_002526	5'-nucleotidase, ecto (CD73)	chr6:86176992-86181005	GO:0005886|GO:0055086|GO:0006259|GO:0031225|GO:0044281|GO:0046086|GO:0046872|GO:0006196|GO:0046135|GO:0005737|GO:0006195|GO:0000166|GO:0016020|GO:0006144|GO:0050728|GO:0008253|GO:0006206|GO:0070062	NM_002526	THC2481082	Hs.153952
A_33_P3261097	-5.05659	-2.33817	down			TCCATCCCTCGGGCCCGGACACGCTGCCTATCTGGGCCATTGAAATGTCCAAACACATAA					chr16:078079775-078079716
A_33_P3247609	2.62886	1.39444	up	ZNF835	Homo sapiens zinc finger protein 835 (ZNF835), mRNA [NM_001005850]	GGAGAAACCTGTCAACAGGGGTGCCCTGGCAGAAACCCGCGTGGACCAGCAGAAGATTAA	ENST00000537055	90485	NM_001005850	zinc finger protein 835	chr19:57175012-57174953	GO:0006355|GO:0005634|GO:0003677|GO:0046872|GO:0006351	NM_001005850	THC2492965	Hs.458438
A_33_P3240757	1.85413	0.890746	up	IGSF3	Homo sapiens immunoglobulin superfamily, member 3 (IGSF3), transcript variant 2, mRNA [NM_001007237]	TATCCTGAAGACCACCCACAACTCCGCCTTCGAATACGGTACTTACGTGGAGGAGGAGGG	ENST00000318837	3321	NM_001007237	immunoglobulin superfamily, member 3	chr1:117131569-117131510	GO:0016021	NM_001007237	THC2483798	Hs.171057
A_21_P0014566	1.51113	0.595629	up			TACTACTTCTGACCTATTAACAGCTCCTGGCCTTCCATTTCTAGTTATCCCAGAAGGACA					chr12:087724765-087724824			THC2676954
A_33_P3276585	1.65457	0.726456	up	IFT74	Homo sapiens intraflagellar transport 74 homolog (Chlamydomonas) (IFT74), transcript variant 4, mRNA [NM_001099224]	CAGACTAAGAGAGAGCGTAAAGTGCTGTCTCTCAACAAGAAAATAAAATTCTTAGATCTT	ENST00000429045	80173	NM_001099224	intraflagellar transport 74 homolog (Chlamydomonas)	chr9:27036732-27036791	GO:0005813|GO:0005737|GO:0031514|GO:0045944|GO:0003682|GO:0033630|GO:0030992|GO:0016023|GO:0005634	NM_001099224	THC2482111	Hs.145402
A_33_P3409518	1.58332	0.662951	up	TUBBP5	Homo sapiens tubulin, beta pseudogene 5 (TUBBP5), non-coding RNA [NR_027156]	CCTGCTGCTGCATTTTAAAGCACTTTTATAGTGTGCAGTTTTGACTAATAAAGTATTCTC		643224	NR_027156	tubulin, beta pseudogene 5	chr9:141071820-141071879	GO:0051258|GO:0005737|GO:0005874|GO:0005200|GO:0003924|GO:0007017|GO:0005525	NR_027156	THC2493332	Hs.551805
A_21_P0000606	-1.55177	-0.633917	down	LINC00927	Homo sapiens long intergenic non-protein coding RNA 927 (LINC00927), long non-coding RNA [NR_033833]	ATACAAGGAATAAAAATGGAAAGGAAGCCCTCCGCAATTCCATCACTCTAACAAATCAAA	ENST00000558913	283688		long intergenic non-protein coding RNA 927	chr15:080555468-080555410		NR_033833	THC2607260	Hs.525933
A_24_P123119	-2.28815	-1.19418	down	EHHADH	Homo sapiens enoyl-CoA, hydratase/3-hydroxyacyl CoA dehydrogenase (EHHADH), transcript variant 1, mRNA [NM_001966]	TTTCCTCTTCTGTTTATGGAGAAATAATAGAAAGTAGTAAGTCGTTAACTTAGTGTAAGA	ENST00000231887	1962	NM_001966	enoyl-CoA, hydratase/3-hydroxyacyl CoA dehydrogenase	chr3:184909483-184909424	GO:0050662|GO:0006635|GO:0005102|GO:0005730|GO:0003857|GO:0005634|GO:0043231|GO:0005829|GO:0005739|GO:0005737|GO:0004165|GO:0004300|GO:0006475|GO:0019899|GO:0005777	NM_001966	THC2464597	Hs.429879
A_21_P0006665	-2.0771	-1.05457	down			CCATGTCAAAGGAAAGTTTCAAGATAAAGTAGCCTTGTCTCAAGGACTGTTAAATTTTGA	ENST00000450581				chr10:30946294-30946353
A_33_P3283262	3.36495	1.75059	up	USP17L25	Homo sapiens ubiquitin specific peptidase 17-like family member 25 (USP17L25), mRNA [NM_001242326]	TTCTCTTATGTCAAAGCTCAAGAAGGCCAGTGGTATAAAATGGATGATGCCGAGGTCACC	ENST00000504104	728373	NM_001242326	ubiquitin specific peptidase 17-like family member 25	chr4:9327896-9327955		NM_001242326	THC2525229	Hs.553810
A_21_P0010232	1.92297	0.943333	up	XLOC_013913	BROAD Institute lincRNA (XLOC_013913), lincRNA [TCONS_00028994]	AAGGGTCCTGCTGAGATTGTGTTTGGCTTGGCACAAAGTCCAGCGGGAAAATGACCAGAG					chr21:33891970-33892029
A_33_P3408162	6.73644	2.75199	up			CTCTACCTTCTGCAGGAACTTATAGTGAACAAATGGGTGACTCTTAAAACAGGAACTTGA					chr11:089721922-089721863
A_32_P212058	-1.84644	-0.884743	down	CEP19	Homo sapiens centrosomal protein 19kDa (CEP19), mRNA [NM_032898]	GGTGCATGAGGAGTATGGGAAAAACAGAATAAAGGAATCTGCCTTTAAGGAGCTTACAAT	ENST00000409690	84984	NM_032898	centrosomal protein 19kDa	chr3:196434263-196434204	GO:0000922|GO:0005814	NM_032898	THC2489078	Hs.282800
A_33_P3237879	-1.82112	-0.864828	down		Homo sapiens cDNA FLJ16652 fis, clone TESTI4036767. [AK131480]	ATACAGAGCGGCTCAGCGGGATTCTCGATACAGAGCCCCTCAGCGAATCCCAGATACACA			AK131480		chr10:9450183-9450242			THC2488954	Hs.532673
A_21_P0000387	-1.93118	-0.94948	down	SNORD90	Homo sapiens small nucleolar RNA, C/D box 90 (SNORD90), small nucleolar RNA [NR_003071]	GTGAAAATTTAATTCATCACTGATACTCCTACTGTGGAATCTGAAGACACTTGAAAACGT		692206	NR_003071	small nucleolar RNA, C/D box 90	chr9:125642551-125642492		NR_003071		Hs.693253
A_33_P3888485	1.69235	0.759028	up	BCO2	Homo sapiens beta-carotene oxygenase 2 (BCO2), transcript variant 1, mRNA [NM_031938]	GGGCAGGGGTTAAAAAGCTACCTATTGAATACTATGTTCCCTATTTGGGTGATGGGTTCG	ENST00000438022	83875	NM_031938	beta-carotene oxygenase 2	chr11:112088707-112088766	GO:0005739|GO:0005622|GO:0042574|GO:0016119|GO:0042573|GO:0051881|GO:2000377|GO:0016702|GO:0046872|GO:0055114|GO:0016121|GO:0016116	NM_031938	NP369786	Hs.728325
A_21_P0005631	2.68864	1.42687	up		Homo sapiens, clone IMAGE:4549923, mRNA, partial cds. [BC014119]	TCAGAAATAAAAGGAGTCAGAAGCTGAAGACCTAAGGGTAACACAAGACTTCCGGGTTCT	ENST00000523173				chr8:129571746-129571687				Hs.636657
A_21_P0003274	1.51962	0.603712	up	XLOC_002995	BROAD Institute lincRNA (XLOC_002995), lincRNA [TCONS_00007072]	TTTCCTCAGCTTGTACTGGAGGTGTGTGGCCCCATGAAGCCCATAGTCACCGTTCACCCT					chr3:195365657-195365716			THC2491611
A_21_P0003221	-2.05761	-1.04097	down	XLOC_002588	BROAD Institute lincRNA (XLOC_002588), lincRNA [TCONS_00006796]	AGCAACAGAAATCCACTCTGGGCAACCTAAGCCAGAAAGGAAGATAAATTGAAGAACCAG					chr3:16580344-16580403
A_33_P3256031	1.5053	0.590046	up		T cell receptor beta variable 4-1 [Source:HGNC Symbol;Acc:12215] [ENST00000390357]	AAGCAGAAAGCTAAGAAGCCACCGGAGCTCATGTTTGTCTACAGCTATGAGAAACTCTCT	ENST00000390357		A25970		chr7:142013308-142013367			NP321636	Hs.534422
A_21_P0009302	1.78489	0.835835	up	CDRT1	Homo sapiens CMT1A duplicated region transcript 1 (CDRT1), transcript variant 2, mRNA [NM_001282540]	GAATTTCAAAGGAAAATCAATCCAACGTGCAGTTGATCGGTTGAGATTGAGCAATCCTCC	ENST00000395667	374286	NM_001282540	CMT1A duplicated region transcript 1	chr17:15469438-15469379	GO:0008150|GO:0003674|GO:0005575	NM_001282540	NP303487	Hs.592128
A_33_P3381851	1.65393	0.725894	up	KRTAP10-10	Homo sapiens keratin associated protein 10-10 (KRTAP10-10), mRNA [NM_181688]	CCTCCCAGCTGCCCCAGCAAGCTCTGCCCTCTCTGGCTTTGACACCCTCAGAAGGTGGGG	ENST00000380095	353333	NM_181688	keratin associated protein 10-10	chr21:46058134-46058193	GO:0045095	NM_181688	NP883181	Hs.474001
A_33_P3390576	-1.77062	-0.824252	down	KMT2A	Homo sapiens lysine (K)-specific methyltransferase 2A (KMT2A), transcript variant 1, mRNA [NM_001197104]	TCTGAAGCAAGTTCTGACAGCTTTGTTGAATTCTCGGACTACCAGCCATTTGCTACGCTA	ENST00000389506	4297	NM_001197104	lysine (K)-specific methyltransferase 2A	chr11:118362577-118362636	GO:0005515|GO:0008285|GO:0003700|GO:0006366|GO:0044212|GO:2001040|GO:0080182|GO:0032411|GO:0005634|GO:0009952|GO:0042800|GO:0042803|GO:0042802|GO:0045322|GO:0071339|GO:0045944|GO:0070577|GO:0035162|GO:0051569|GO:0051568|GO:0006915|GO:0006306|GO:0035097|GO:0006461|GO:0003680|GO:0043984|GO:0003682|GO:0008270|GO:0045893	NM_001197104	THC2493286	Hs.258855
A_21_P0009169	2.34429	1.22915	up	LOC100506373	PREDICTED: Homo sapiens uncharacterized LOC100506373 (LOC100506373), misc_RNA [XR_109398]	ATCTTTTCTGGAACTGAACATCCATCCTTAAGGCCAGATTTCTCCCATCACCAACTTTAA	ENST00000492522	100506373	XR_109398	uncharacterized LOC100506373	chr17:46783472-46783531		XR_109398	THC2656978	Hs.599877
A_33_P3349252	-2.2451	-1.16678	down		Uncharacterized protein [Source:UniProtKB/TrEMBL;Acc:M0QZ11] [ENST00000595502]	CCCTCGCCTGAACACGCCCTACACTCTGGCATGGGGGAACCCGGCCCCGCAGAGCCCTGG	ENST00000594169		AL512723		chr15:22011903-22011962			NP304591	Hs.567600
A_23_P209449	1.5706	0.651314	up	FZD7	Homo sapiens frizzled family receptor 7 (FZD7), mRNA [NM_003507]	TTTTAAAACTCCAACACAGGTTTTGGCATCTTTTGTGCTGTATCTTTTAAGTGCATGTGA	ENST00000286201	8324	NM_003507	frizzled family receptor 7	chr2:202902930-202902989	GO:0008406|GO:0005515|GO:0048103|GO:0017147|GO:0005886|GO:0071300|GO:0038031|GO:0007199|GO:0046330|GO:0010812|GO:0007409|GO:0042666|GO:0007223|GO:0035412|GO:0005737|GO:0030182|GO:0034446|GO:0014834|GO:0060070|GO:0001944|GO:0060054|GO:0042813|GO:0006355|GO:0033077|GO:0004930|GO:0060231|GO:0045177|GO:0030165|GO:0032589|GO:0007420|GO:0019827|GO:0016021|GO:0045893|GO:0042327	NM_003507	THC2462537	Hs.173859
A_33_P3232203	1.577	0.657178	up	SAG	S-antigen; retina and pineal gland (arrestin) [Source:HGNC Symbol;Acc:10521] [ENST00000412969]	CGAACCGAACCATGTTATCTTCAAGAAGATCTCCCGGGACAAATCGGTGAGTGGTGCACA	ENST00000412969	6295	BX641043	S-antigen; retina and pineal gland (arrestin)	chr2:234217865-234217924	GO:0051219|GO:0001917|GO:0007603|GO:0004864|GO:0022400|GO:0002046|GO:0007601|GO:0007166|GO:0016056|GO:0005829|GO:0001750		THC2486341
A_33_P3250263	1.84329	0.882279	up			ATAAACGCCAACGTCTGTATGTACACAGCCCTTTGAGATTAAAACACTGCTACACATATA					chr11:123280100-123280041
A_21_P0012913	-2.10429	-1.07334	down	ANKRD31	Homo sapiens ankyrin repeat domain 31 (ANKRD31), mRNA [NM_001164443]	CTTAGTCAAAGAGAAAAGAAGGAAATTTCTCACAAACCAGGAATGAAAGCAGGTAGGATC	ENST00000274361	256006		ankyrin repeat domain 31	chr5:74441851-74434789		NM_001164443		Hs.482533
A_33_P3284004	2.27657	1.18686	up	GNN	Homo sapiens Grp94 neighboring nucleotidase pseudogene (GNN), non-coding RNA [NR_027249]	AATAAAGGAAAATGCAGAAACTCTGGCCAAGTCCTCACTCCTCAGGAAGCAACTGAGCAT	ENST00000548527	253724	NR_027249	Grp94 neighboring nucleotidase pseudogene	chr12:104250976-104250917	GO:0005737	NR_027249	THC2610936	Hs.506549
A_21_P0003113	2.21793	1.14922	up	XLOC_003094	BROAD Institute lincRNA (XLOC_003094), lincRNA [TCONS_00006492]	TAGAGGCCTTAAACACTGAGACTGTTAAGATGTCACCCTAGTACGTATCTCAAATAAAAC					chr3:40758960-40758901
A_21_P0002110	4.63737	2.21331	up		DB451714 RIKEN full-length enriched human cDNA library, testis Homo sapiens cDNA clone H013054J06 5', mRNA sequence [DB451714]	AAACTAAAGGGAGCCTTAATACATTCACCCTATGTGAGACCAGCCAGAATGAGGACTCCT	ENST00000454965				chr2:146051911-146051852				Hs.642229
A_21_P0010839	1.96801	0.976735	up	XLOC_014512	BROAD Institute lincRNA (XLOC_014512), lincRNA [TCONS_l2_00003169]	CTCCACTCCCTTAACCTGCTACAGAATTAATAAACTAATCTTGAGCATAGTGGATATATA					chr10:92821868-92821927
A_23_P124438	-2.52259	-1.33491	down	ZNF718	Homo sapiens zinc finger protein 718 (ZNF718), mRNA [NM_001039127]	GGAATATTAAAAGTGTGGCAAAACCTTTAACCAATGCTCATATCTCTTTGCACATGATAG	ENST00000400172	255403	NM_001039127	zinc finger protein 718	chr4:156150-156209	GO:0006355|GO:0005634|GO:0003677|GO:0046872|GO:0006351	NM_001039127	THC2508026	Hs.745062
A_33_P3479449	4.27412	2.09563	up	LINC01127	Homo sapiens cDNA FLJ31315 fis, clone LIVER1000303. [AK055877]	ATTAGAAAGCAGAGCAGGTCTCAAGATTCAATGAAACAATTGCCTGGAAGCTGGAAGATA		100506328		long intergenic non-protein coding RNA 1127	chr2:102603250-102603309			THC2620383	Hs.516245
A_21_P0014495	1.61812	0.694314	up		PREDICTED: Homo sapiens uncharacterized LOC100505775 (LOC100505775), misc_RNA [XR_133485]	AACTTTTGTCAAAAATCAGAATGCACCAGCCTTGCCTTTGGAGCCACCTACATCGACTTC	ENST00000524012		XR_133485		chr8:47840330-47840389			THC2624426	Hs.730423
A_24_P639665	2.06769	1.04802	up		PREDICTED: Homo sapiens uncharacterized LOC101929407 (LOC101929407), misc_RNA [XR_242529]	AGTTCCTAGAAGTACTTGGAAGATTTATTCTCATTTATCATGAGGCATCCTAACAGGAGA	ENST00000430766		XR_242529		chr9:8861154-8861213		XR_242529	THC2614708	Hs.649971
A_33_P3423590	-1.54952	-0.63182	down	LOC100129275	Homo sapiens cDNA FLJ44272 fis, clone TOVAR2000649. [AK126260]	CTAAAATCAAACCAGCTTAGTCATTATTCTCACCAGAGCAGTCCTAGACATCACTTCTAG		100129275	AK126260	uncharacterized LOC100129275	chr3:119553782-119553723			THC2490247	Hs.689537
A_21_P0000964	1.55651	0.638313	up	LOC284551	Homo sapiens uncharacterized LOC284551 (LOC284551), long non-coding RNA [NR_027085]	GACATCATCATCACCATTAACAGCTGAAATGTGTGAGGTGGTTGGGATGTACCAACAACC	ENST00000417514	284551	NR_027085	uncharacterized LOC284551	chr1:31988709-31988768		NR_027085	THC2602635	Hs.658659
A_21_P0000303	2.05707	1.04059	up	SNORA75	Homo sapiens small nucleolar RNA, H/ACA box 75 (SNORA75), small nucleolar RNA [NR_002921]	GAGAAGAAGAGAGAATTCACAGAACTAGCATTATTTTACCTTCTGTCTTTACAGAGGTAT		654321	NR_002921	small nucleolar RNA, H/ACA box 75	chr2:232320594-232320535		NR_002921	THC2562477	Hs.674388
A_21_P0009882	2.48343	1.31233	up			GAAGAATGTAGCATTGCAGTGGTTCCGGCTGAACCAATAAATCATGACCTGAAAACACCA	ENST00000442389				chr20:12286320-12286261
A_33_P3635136	2.5616	1.35704	up		602018404F1 NCI_CGAP_Brn67 Homo sapiens cDNA clone IMAGE:4154136 5', mRNA sequence [BF346224]	CATAAAGCAAAGTGGAGGGTTTGTCTTTTGGAAAAACAAAGTCGTTTTCTCCTCTGGAAA			BF346224		chr6:8086714-8086655				Hs.659987
A_33_P3293675	-2.52885	-1.33848	down	SLC12A7	Homo sapiens solute carrier family 12 (potassium/chloride transporter), member 7 (SLC12A7), mRNA [NM_006598]	CTACCTGGGCACGACGTTTGCAGGGGCCATGTATATTTTGGGGACCATCGAGATTTTTCT	ENST00000264930	10723	NM_006598	solute carrier family 12 (potassium/chloride transporter), member 7	chr5:1087078-1087019	GO:0015379|GO:0005886|GO:0005887|GO:0006810|GO:0055085|GO:0006813|GO:0006884|GO:0006811	NM_006598	NP923564	Hs.172613
A_21_P0012385	-1.66316	-0.733923	down	XLOC_014512	BROAD Institute lincRNA (XLOC_014512), lincRNA [TCONS_l2_00018713]	CCAAGCTGAAAATCTTCCTTCTCTTCCACTAACTTCTTACTTAGATTTTACTTTCTGAAT					chr3:101426799-101426858
A_19_P00320727	1.50307	0.587912	up		Q68PJ0_9HEMI (Q68PJ0) Cytochrome b, partial (5%) [THC2685638]	CTGTAAGCACCTGATTTCCTGTATCATGTCTTTTCTAGCTTAAAATATAGTGCTTTTTCC	ENST00000505155				chr4:68286617-68286558			THC2685638
A_21_P0010469	2.22872	1.15622	up	XLOC_014288	BROAD Institute lincRNA (XLOC_014288), lincRNA [TCONS_00029845]	ATTTTATAGCGAAAGAGCCTTAGGATCTGCTGGATTAGAGCCTGTTTCCCAGGTAGGAAC					chr22:51025365-51025741			THC2734298	Hs.657275
A_21_P0005195	-3.51692	-1.81431	down	XLOC_006193	BROAD Institute lincRNA (XLOC_006193), lincRNA [TCONS_00012886]	ACTCATTGGTCATCACCTGGCAACTCTGTCCTTCCTTGCATCTGGCCAACTTCTTTTTCC					chr7:100264211-100264270			THC2521542	Hs.489345
A_24_P293530	-2.44017	-1.28698	down	CYP4X1	Homo sapiens cytochrome P450, family 4, subfamily X, polypeptide 1 (CYP4X1), mRNA [NM_178033]	CACAGTGTGTCAGCTAGATCTGTTTCTATATAACTTTGGGAGATTTTCAGATCTTTTCTG	ENST00000538609	260293	NM_178033	cytochrome P450, family 4, subfamily X, polypeptide 1	chr1:47516002-47516061	GO:0070330|GO:0005506|GO:0005789|GO:0016021|GO:0020037	NM_178033	THC2464026	Hs.439760
A_21_P0003915	-1.61179	-0.688661	down	XLOC_004205	BROAD Institute lincRNA (XLOC_004205), lincRNA [TCONS_00009189]	GTCTGTCACACCTCAGGAAACCTGCCAGGAATACCAAAGGGAGTGAAAAATCCAAGGAAT					chr4:185303343-185297695			THC2612998
A_33_P3289352	-1.5698	-0.650582	down	PYGO2	Homo sapiens pygopus family PHD finger 2 (PYGO2), mRNA [NM_138300]	TTCTGCCGTCTGGGCCTGCGATCTCTGCCTCAAGACCAAGGAGATCCAGTCTGTCTACAT	ENST00000368456	90780	NM_138300	pygopus family PHD finger 2	chr1:154931357-154931298	GO:0005515|GO:0001822|GO:0005634|GO:0030879|GO:0009791|GO:0001701|GO:0033599|GO:0042393|GO:0048589|GO:0002088|GO:0007420|GO:0060021|GO:0008270|GO:0060070|GO:0051569	NM_138300	THC2520494	Hs.533597
A_23_P432056	-4.39841	-2.13698	down	RTN4RL1	Homo sapiens reticulon 4 receptor-like 1 (RTN4RL1), mRNA [NM_178568]	ACATCTTCGTGGACCTGGTCAACCTCAGCCACCTGTTTCTCCACGGCAACAAGCTGTGGA	ENST00000331238	146760	NM_178568	reticulon 4 receptor-like 1	chr17:1840616-1840557	GO:0031103|GO:0009986|GO:0045121|GO:0004872|GO:0046658|GO:0009897	NM_178568	THC2602362	Hs.22917
A_21_P0006723	2.167	1.1157	up		RST35292 Athersys RAGE Library Homo sapiens cDNA, mRNA sequence [BG215621]	TTTGGTTATTTTATTATTTCATAATGCTGAGCTGTGATGGACCTGACGACATCTGAGAAA	ENST00000426811				chr10:3574377-3574318				Hs.312685
A_33_P3330786	1.7016	0.766891	up	LOC728339	PREDICTED: Homo sapiens uncharacterized LOC728339 (LOC728339), misc_RNA [XR_249722]	CCCTTGTGTTCTTTGTGCGTGATTTATGACAAAATTATGAGACCTTTACATTTGTGGAAA		728339		uncharacterized LOC728339	chr4:190784690-190784631		XR_249722	THC2609522	Hs.98902
A_21_P0009004	4.85766	2.28026	up	XLOC_011865	BROAD Institute lincRNA (XLOC_011865), lincRNA [TCONS_00024563]	ACCCTTTCAAGAGCAGACAGAATGGAAGGGAGGTAATACAGATCAATTACAGATGTGGGT					chr16:3993292-3993233
A_32_P187663	2.25458	1.17286	up	ZNF596	Homo sapiens zinc finger protein 596 (ZNF596), transcript variant 1, mRNA [NM_001042416]	ATGTGGGAAAGCCTTCAGTAAAAGTTCTAACCTTAGACGACATGAGATGATTCACACTAG	ENST00000320552	169270	NM_001042416	zinc finger protein 596	chr8:195612-195671	GO:0006355|GO:0005634|GO:0003677|GO:0046872|GO:0006351	NM_001042416	THC2474722	Hs.591388
A_23_P1691	1.53274	0.61611	up	MMP1	Homo sapiens matrix metallopeptidase 1 (interstitial collagenase) (MMP1), transcript variant 1, mRNA [NM_002421]	ACATGTGCAGTCACTGGTGTCACCCTGGATAGGCAAGGGATAACTCTTCTAACACAAAAT	ENST00000315274	4312	NM_002421	matrix metallopeptidase 1 (interstitial collagenase)	chr11:102660756-102660697	GO:0005509|GO:0005578|GO:0005576|GO:0050900|GO:0022617|GO:0007596|GO:0030198|GO:0019048|GO:0030574|GO:0006508|GO:0008270|GO:0004222|GO:0044267	NM_002421	THC2465642	Hs.83169
A_23_P372368	3.09481	1.62985	up	BRWD1-IT2	Homo sapiens BRWD1 intronic transcript 2 (non-protein coding) (BRWD1-IT2), long non-coding RNA [NR_033800]	TTTCTGGTCGTCGTCCACCTCTCCAACCTCACATCCTACTAGTCTTCCAAGAGGATTCTA		257357	NR_033800	BRWD1 intronic transcript 2 (non-protein coding)	chr21:40686498-40686439		NR_033800	THC2478660	Hs.729612
A_23_P144337	-1.88512	-0.914653	down	CCRN4L	Homo sapiens CCR4 carbon catabolite repression 4-like (S. cerevisiae) (CCRN4L), mRNA [NM_012118]	GACCAGATGGTTGTGCCTTATTTTTTCTTCAAAACCGATTCAAGCTAGTCAACAGTGCCA	ENST00000515616	25819	NM_012118	CCR4 carbon catabolite repression 4-like (S. cerevisiae)	chr4:139966027-139966086	GO:0004535|GO:0006355|GO:0033962|GO:0003700|GO:0006366|GO:0000932|GO:0000290|GO:0005654|GO:0005634|GO:0048511	NM_012118	THC2479751	Hs.656047
A_32_P790284	1.99594	0.997071	up	KATNAL2	Homo sapiens katanin p60 subunit A-like 2 (KATNAL2), mRNA [NM_031303]	ATTTATTAACTTACCATTATCGATGTCAGCAAAATATTGAGAGTTTCAGTTACATACATA	ENST00000245121	83473	NM_031303	katanin p60 subunit A-like 2	chr18:44627536-44627595	GO:0008568|GO:0008017|GO:0051013|GO:0005737|GO:0005874|GO:0005524	NM_031303	THC2603027	Hs.404137
A_21_P0004058	-2.09699	-1.06832	down			TATGCAGAGAAACCCCAAATCTGGGGCAAAGCCCTCCTGTTCATTTTATCTCACACAAGA	ENST00000509456				chr5:124255757-124257264
A_21_P0004498	2.49205	1.31733	up	XLOC_004325	BROAD Institute lincRNA (XLOC_004325), lincRNA [TCONS_00010658]	CAGCATCCCCAGGATAAACAGCTATGTCATTTCTATATTGCCTGACCTAAAGGAAAAGAA					chr5:29169673-29177037
A_21_P0014475	2.02833	1.02029	up	LOC100506944	PREDICTED: Homo sapiens chitinase-like protein PB1E7.04c-like (LOC100506944), mRNA [XM_005264776]	CAACATACAGGTGAAAAACTAAATCAATTCAATAACCAACCTATGGCCAAAGTGCAATCC		100506944	XM_005264776	chitinase-like protein PB1E7.04c-like	chr3:88514592-88514651		XM_005264776	THC2619518	Hs.146614
A_33_P3306342	-1.54846	-0.630834	down	OR52N5	Homo sapiens olfactory receptor, family 52, subfamily N, member 5 (OR52N5), mRNA [NM_001001922]	CTTCTTCCCCCAACTCTAAACCCTATTGTTTATGGAGTAAAGACAAAACAGATACGCAAG	ENST00000317093	390075	NM_001001922	olfactory receptor, family 52, subfamily N, member 5	chr11:5798991-5798932	GO:0004984|GO:0005886|GO:0004930|GO:0016021	NM_001001922	NP1215060	Hs.690207
A_21_P0002135	-1.83371	-0.874767	down		DB076017 TESTI4 Homo sapiens cDNA clone TESTI4020105 5', mRNA sequence [DB076017]	TCACTGAAGCAAGAGAACAAATGGGGAAGATAATCTTTAAGAAAAAGCTCCAGACCATTT	ENST00000419860				chr2:205092931-205092872				Hs.580033
A_32_P449380	1.76114	0.81651	up	WDR38	Homo sapiens WD repeat domain 38 (WDR38), transcript variant 2, mRNA [NM_001045476]	TATCCAACTGAAGGGCCATGTCACCTGGGTGAAGAGCATAGCCTTCTCTCCCGACGAGCT	ENST00000373574	401551	NM_001045476	WD repeat domain 38	chr9:127619070-127619129		NM_001045476	THC2684615	Hs.343383
A_33_P3339865	4.54815	2.18528	up	CALML5	Homo sapiens calmodulin-like 5 (CALML5), mRNA [NM_017422]	GCAGTGGAATGAGGGCCCCTCAGCCCCGCATTGATCTAAATAAAGGACTGCCGAGTTCCA	ENST00000380332	51806	NM_017422	calmodulin-like 5	chr10:5540719-5540660	GO:0007165|GO:0008544|GO:0005509	NM_017422	THC2476793	Hs.180142
A_33_P3722782	-1.75952	-0.815178	down	TMEM72-AS1	Homo sapiens TMEM72 antisense RNA 1 (TMEM72-AS1), long non-coding RNA [NR_033842]	GATTAGCTTGCAGGAAACACAAAATAAGTATGCATAAATAAATGAGTGGCTCAGCACACC	ENST00000450287	220980	NR_033842	TMEM72 antisense RNA 1	chr10:45306531-45306472		NR_033842	THC2617338	Hs.568801
A_21_P0012638	3.29275	1.71929	up	XLOC_014512	BROAD Institute lincRNA (XLOC_014512), lincRNA [TCONS_l2_00020917]	GAAGCATGCAGACTGGAGATACTATGAACTCTGATCACATAAATGAAGGATTCACTGTAC					chr4:183956600-183956659
A_33_P3270295	2.08178	1.05782	up	FRS3	Homo sapiens fibroblast growth factor receptor substrate 3 (FRS3), mRNA [NM_006653]	CTGTTGATTTTATTTATCAGTTTATTTTTCTATTTATTGTTTTAAATGTAATTTAACATA	ENST00000373018	10817	NM_006653	fibroblast growth factor receptor substrate 3	chr6:41738005-41737946	GO:0007165|GO:0005886|GO:0008543|GO:0005158|GO:0005104	NM_006653	THC2473186	Hs.194208
A_19_P00320603	1.90518	0.929925	up	XLOC_004016	BROAD Institute lincRNA (XLOC_004016), lincRNA [TCONS_00008529]	ATGATGCCTGCTGTACATACCCCCCAGTCATTCCTCTTTAGAGAAATTGCTGAAATGTCA					chr4:90472630-90472571
A_21_P0001709	1.99178	0.994055	up		PREDICTED: Homo sapiens uncharacterized LOC101929120 (LOC101929120), transcript variant X1, misc_RNA [XR_248651]	AGACTGAGGCGCTGAATGATAGAGGGAATAAACATTTGCCCTGGATAAAAATGTTCTTGG	ENST00000424735		XR_248651		chr1:190448212-190449475		XR_248651	THC2536390	Hs.602301
A_33_P3246623	-1.81635	-0.861045	down	CCDC18	Homo sapiens coiled-coil domain containing 18 (CCDC18), mRNA [NM_206886]	TTATTTTATTTATTGTTTTTTGGCTTAAACTTGCTGCTTTCTTTTGCTTTTTATATAAAA	ENST00000557479	343099	NM_206886	coiled-coil domain containing 18	chr1:93744211-93744270		NM_206886		Hs.745125
A_21_P0009083	-2.20666	-1.14187	down	XLOC_012044	BROAD Institute lincRNA (XLOC_012044), lincRNA [TCONS_00024763]	AAGTGTATTGACGGACGTCTGGATGGATGGAGGGATAGACGTGTGTTAAACTAAACAGAC					chr16:86255820-86255761
A_32_P218355	2.00333	1.0024	up	C6orf132	Homo sapiens chromosome 6 open reading frame 132 (C6orf132), mRNA [NM_001164446]	GGCCAGGTCTCATATGGGATTTGGAGAAGGCATTTTTCCTAACACTGATACTACAAGTCA		647024	NM_001164446	chromosome 6 open reading frame 132	chr6:42070638-42070579		NM_001164446	THC2608413	Hs.444277
A_21_P0007650	3.32604	1.7338	up	XLOC_009927	BROAD Institute lincRNA (XLOC_009927), lincRNA [TCONS_00020612]	AGATGATAGGAGCCTAAATCAGTGGGTGGAACAGATTCAAGCAATTTTAGGGCAATACCG					chr12:124725503-124725562
A_24_P419039	-1.60434	-0.681978	down	PCDH19	Homo sapiens protocadherin 19 (PCDH19), transcript variant 2, mRNA [NM_020766]	TGCTATTTGAATGCTAAGGTATTAGTTGCAATAGGCTTACGCCTTCGCTCCTCTAGTGAG	ENST00000255531	57526	NM_020766	protocadherin 19	chrX:99547090-99547031	GO:0005886|GO:0005509|GO:0016021|GO:0007156	NM_020766	THC2601730	Hs.4993
A_32_P105825	3.97122	1.98958	up	MPPED2	Homo sapiens metallophosphoesterase domain containing 2 (MPPED2), transcript variant 1, mRNA [NM_001584]	GGAGGAAGGATGGCACATGGGATTCCTTCTCAAGGCAAAGTTACCATAACGGTGGATGAG	ENST00000528686	744	NM_001584	metallophosphoesterase domain containing 2	chr11:30601929-30601870	GO:0016787|GO:0046872|GO:0007399	NM_001584	THC2785877	Hs.289795
A_23_P127824	2.22926	1.15656	up	TNNT3	Homo sapiens troponin T type 3 (skeletal, fast) (TNNT3), transcript variant 3, mRNA [NM_001042780]	GACAAGGCCAAGGAGCTCTGGGAGACCCTGCACCAGCTGGAGATTGACAAGTTCGAGTTT	ENST00000381563	7140	NM_001042780	troponin T type 3 (skeletal, fast)	chr11:1956060-1956119	GO:0030172|GO:0031013|GO:0030049|GO:0005861|GO:0003009|GO:0043462|GO:0006942|GO:0003779|GO:0030899|GO:0005523|GO:0048306|GO:0005829	NM_001042780	THC2618857	Hs.73454
A_21_P0014868	4.09242	2.03295	up		POTEH antisense RNA 1 [Source:HGNC Symbol;Acc:40058] [ENST00000422014]	TTCTCTTTATCACACCACTACGGCTTGTCTTCATTAAAGGAAAAGTGTATCCACTTAAAA	ENST00000547584		XR_245739		chr14:20010899-20010958		XR_245739		Hs.433218
A_33_P3379492	1.69396	0.760401	up	LOC100131581	Homo sapiens cDNA FLJ35225 fis, clone PROST2001116. [AK092544]	AATCTTTCCCTTATTTCAAGGCTTAGTTCAAATGTTACCTCTTAACTAAGCCTTCCCTGC		100131581	AK092544	uncharacterized LOC100131581	chr8:12436689-12436748			THC2478143	Hs.638992
A_23_P317756	-1.50827	-0.592894	down	ACSM3	Homo sapiens acyl-CoA synthetase medium-chain family member 3 (ACSM3), transcript variant 2, mRNA [NM_202000]	CAAGTACCCCATCACAGTCTTCTGTTCAGCACCAACTGTATACCGAATGCTTGTACAGAA	ENST00000440284	6296	NM_202000	acyl-CoA synthetase medium-chain family member 3	chr16:20793038-20793097	GO:0042632|GO:0015645|GO:0003674|GO:0005759|GO:0008217|GO:0006633|GO:0005575|GO:0005524|GO:0047760|GO:0046872	NM_202000	THC2464576	Hs.706754
A_21_P0006263	1.87592	0.907596	up	XLOC_007680	BROAD Institute lincRNA (XLOC_007680), lincRNA [TCONS_00016312]	CCACTCCACTTGTCCTGTTCATGCAGTGCCATTTTAATCCTCTCCAAAAATGTTTCTGTT					chr9:36313603-36313544				Hs.584185
A_21_P0007565	-1.51081	-0.595326	down			TAAGGGTAAGACTGCACAGGGGCCAGATGGGCTGGTTTGGAGAAGGGTAATGAGATCCCA	ENST00000548617				chr12:54823117-54823176
A_33_P3465440	3.80697	1.92864	up			GGTGGAGCAAAAGCACCCACATAATATGTAAATGAATGAATGTGGCAATGTTCAAATAAA					chr1:035833777-035833718
A_33_P3327076	2.2233	1.1527	up	OR2T27	Homo sapiens olfactory receptor, family 2, subfamily T, member 27 (OR2T27), mRNA [NM_001001824]	GGGGCCCTACAGAAGGTTGTGGGGAGGTGTGTGTCCTCAGGAAAGGTAACCACTTTCTAA	ENST00000344889	403239	NM_001001824	olfactory receptor, family 2, subfamily T, member 27	chr1:248813291-248813232	GO:0004984|GO:0005886|GO:0004930|GO:0016021	NM_001001824	NP1215005	Hs.553814
A_24_P237936	3.08001	1.62293	up	TCF23	Homo sapiens transcription factor 23 (TCF23), mRNA [NM_175769]	CTGGAGAGGCAGATGCTCTCCTTTCCACCACACCACTCTCACCAGCTCTTGGTGACAAAT	ENST00000296096	150921	NM_175769	transcription factor 23	chr2:27375674-27375733	GO:0007517|GO:0046983|GO:0005634|GO:0030154	NM_175769	THC2652629	Hs.591583
A_32_P177040	1.53677	0.619905	up	SPDYE5	Homo sapiens speedy/RINGO cell cycle regulator family member E5 (SPDYE5), mRNA [NM_001099435]	AATCTTTGTATCTATTATTACACGTGTTGCTGAAGGGAGCATGGTTTTTATCTGTGATAC	ENST00000426970	442590	NM_001099435	speedy/RINGO cell cycle regulator family member E5	chr7:75133310-75133369		NM_001099435	THC2477275	Hs.632298
A_21_P0002610	1.77889	0.830979	up	XLOC_001674	BROAD Institute lincRNA (XLOC_001674), lincRNA [TCONS_00004888]	GGACATTTGAATGCAGAGTAAGTCAAACTCTTAGGGCAGGGGAGTCAAGAATGCTCCATT					chr2:132166845-132166904
A_33_P3258557	2.2022	1.13895	up	REXO1L2P	Homo sapiens REX1, RNA exonuclease 1 homolog (S. cerevisiae)-like 2 (pseudogene) (REXO1L2P), non-coding RNA [NR_003594]	ATCCAGGAATCTACGCCTTGGACTGTGAGATGTGCTACACCACGCATGGCCTGGAGCTGA	ENST00000425429	100288527	NR_003594	REX1, RNA exonuclease 1 homolog (S. cerevisiae)-like 2 (pseudogene)	chr8:86775619-86775560	GO:0004527|GO:0003676	NR_003594	THC2603070	Hs.535056
A_21_P0014296	2.27256	1.18432	up		Homo sapiens cDNA FLJ43528 fis, clone PLACE6015211. [AK125516]	GTGGTCAGATTAGACCTGTGTGACAACATTCCGTGACTCTAGGTCAATTTGGTTAAGCTG	ENST00000558888		AK125516		chr15:63124646-63124587			THC2518219	Hs.703789
A_33_P3347477	1.90331	0.928513	up		DA375949 BRTHA2 Homo sapiens cDNA clone BRTHA2007423 5', mRNA sequence [DA375949]	CCACAACAGGGCAGTAGAAAGATGCAATGAAACATATACGAGTTATTAAATATTGTCATC	ENST00000419440		DA375949		chr11:131747657-131747598				Hs.576925
A_33_P3279119	2.00741	1.00533	up		MGC5.5.1.1.1.G05.R.1 NIH_MGC_331 Homo sapiens cDNA clone MGC5.5.1.1.1.G05, mRNA sequence [DR007930]	AGCAGCAGCCAGATGGGCATTGTCATTCTGTAGCAGGATGTTGGCATTGTCCACGGTGGC			DR007930		chr17:018331790-018331731				Hs.565076
A_21_P0006115	8.41513	3.07299	up		603025214F1 NIH_MGC_114 Homo sapiens cDNA clone IMAGE:5195666 5', mRNA sequence [BI754780]	TGTAGAGTCTTGCCTTGGGCCTTCTCGAGTATCCCTTGATGTTCTGCCCAGGAGGAGGGT	ENST00000452377				chr9:138096964-138096905				Hs.583991
A_23_P371729	3.03779	1.60302	up	GJA5	Homo sapiens gap junction protein, alpha 5, 40kDa (GJA5), transcript variant A, mRNA [NM_005266]	TTCCCAGCCAATAGACAGCATGAATCAAGGAACTTGCATTATATGTGCTCTTGAATCTGT	ENST00000369237	2702	NM_005266	gap junction protein, alpha 5, 40kDa	chr1:147229843-147229784	GO:0035922|GO:0086053|GO:0003161|GO:0003283|GO:0003284|GO:0003281|GO:0048844|GO:0055077|GO:0016264|GO:0030326|GO:0060307|GO:0086091|GO:0086075|GO:0060371|GO:0042312|GO:0086069|GO:0060373|GO:0014704|GO:0086005|GO:0003294|GO:0035050|GO:0060413|GO:0060412|GO:0003193|GO:0003174|GO:0001525|GO:0086064|GO:0003151|GO:0003071|GO:0001501|GO:1900133|GO:0005887|GO:0086077|GO:0055117|GO:0086014|GO:0005921|GO:…	NM_005266	THC2491214	Hs.447968
A_21_P0014696	-1.73882	-0.79811	down		Q3JNJ0_BURP1 (Q3JNJ0) Monofunctional biosynthetic peptidoglycan transglycosylase , partial (5%) [THC2640149]	AAACACGTCCATGTTTTTCCACGTCTAATGAGAACAGGTCTGATGTGAAAGGAATTGGAG					chr18:044526202-044526261			THC2640149
A_21_P0001652	1.55518	0.637084	up	XLOC_001286	BROAD Institute lincRNA (XLOC_001286), lincRNA [TCONS_00001898]	ATCACAGCCACAAAGACGTGGAAATGTCTGCCGTCAAGAAATTGGAAATCGTATCGAGAA					chr1:244210793-244210583
A_24_P151106	-1.80516	-0.85213	down	ZFP28	Homo sapiens ZFP28 zinc finger protein (ZFP28), mRNA [NM_020828]	TTTGCAAGATTTGACTTGTTTAAAAATCACATTTATAAGTGAACCGTATTAAAACTTTTA	ENST00000301318	140612	NM_020828	ZFP28 zinc finger protein	chr19:57067376-57067435	GO:0006355|GO:0005634|GO:0003677|GO:0046872|GO:0006351	NM_020828	THC2473821	Hs.14794
A_21_P0006244	1.51053	0.595051	up	XLOC_007615	BROAD Institute lincRNA (XLOC_007615), lincRNA [TCONS_00016726]	TAAAACATTGCTAGGGAAACGCTCTGACATCTTCCGTAGAGGTGAAAAAGCACAGGTCTG					chr9:139543164-139543223
A_21_P0001033	2.70997	1.43828	up			TTGCAAGCCCCAGAAGTAACAGCAATTACAAAATAAAGAAAAATAAGAACTTGTCAGCTC	ENST00000428646				chr1:182059188-182059247
A_33_P3319896	2.7934	1.48202	up	PRAMEF4	Homo sapiens PRAME family member 4 (PRAMEF4), mRNA [NM_001009611]	AGAGTCGAAAATGGGAATCTGAATGTCTAGAGTGGAATTCAGGCTTGAGAATACATGAGG	ENST00000235349	400735	NM_001009611	PRAME family member 4	chr1:12939152-12939093	GO:0043066|GO:0008284|GO:0048387|GO:0045596|GO:0042974|GO:0045892	NM_001009611	THC2479503	Hs.551617
A_33_P3276282	1.78796	0.838314	up	PTPRF	protein tyrosine phosphatase, receptor type, F [Source:HGNC Symbol;Acc:9670] [ENST00000436724]	CGACTTCTTGGTGTATGTGCATGTGTGTGTGCACACACGGGCACACTTATCTGTGTGTAA	ENST00000436724	5792	BC048416	protein tyrosine phosphatase, receptor type, F	chr1:44044897-44044956	GO:0005887|GO:0005001|GO:0007185|GO:0007155|GO:0008201|GO:0035335|GO:0004725		THC2484742	Hs.272062
A_21_P0012752	2.08293	1.05861	up		PREDICTED: Homo sapiens uncharacterized LOC101927849 (LOC101927849), misc_RNA [XR_244737]	CCACTGCACTGGGATTACATACAAACTTTATTGCACAGGTCATATCGATAATTTACTAAA	ENST00000503100		XR_244737		chr4:150199169-150199228		XR_244737	THC2607907	Hs.434595
A_24_P148907	-4.7345	-2.24321	down	MAB21L2	Homo sapiens mab-21-like 2 (C. elegans) (MAB21L2), mRNA [NM_006439]	CAACTACCACATGAAGACGCTGCTGCTGTACGAGTGCGAGAAACACCCACGAGAAACGGA	ENST00000317605	10586	NM_006439	mab-21-like 2 (C. elegans)	chr4:151504991-151505050	GO:0010172|GO:0008284|GO:0048568|GO:0043010|GO:0005634|GO:0007399	NM_006439	THC2472779	Hs.584852
A_33_P3393013	1.51783	0.602009	up	PKDCC	protein kinase domain containing, cytoplasmic [Source:HGNC Symbol;Acc:25123] [ENST00000485578]	CGCACAGGCTGACTCAGCCACCGGCCAAAGGGTTCAAAAAAGAAGCAAGACTTAAAGGAT	ENST00000485578	91461		protein kinase domain containing, cytoplasmic	chr2:42280622-42280681	GO:0005794|GO:0030501|GO:0048286|GO:0042997|GO:0030282|GO:0048566|GO:0015031|GO:0005524|GO:0030154|GO:0001501|GO:0004672|GO:0035264|GO:0060021|GO:0032332		THC2628839
A_33_P3315470	2.1887	1.13007	up	LINC01018	Homo sapiens long intergenic non-protein coding RNA 1018 (LINC01018), long non-coding RNA [NR_024424]	CCGTTAGTATGATGCTTGATACAGGATTTCTGGTACATACGCCTTATCAAATTAAATAAG	ENST00000505626	255167		long intergenic non-protein coding RNA 1018	chr5:6588365-6588424		NR_024424	THC2601786	Hs.435515
A_24_P367432	2.91952	1.54573	up		immunoglobulin heavy variable 1-69 [Source:HGNC Symbol;Acc:5558] [ENST00000390633]	CAGGCCCCTGGACAAGGGCTTGAGTGGATGGGAAGGATCATCCCTATCCTTGGTATAGCA	ENST00000390633		KC802097		chr14:107170110-107170051			NP1084138	Hs.704366
A_24_P101651	1.9243	0.944331	up	CSAG4	Homo sapiens CSAG family, member 4 (pseudogene) (CSAG4), non-coding RNA [NR_073432]	AACACTATCCAGCCACTCCGACCAGCCAAAAGAACTCAATCAAAATGAGACACAGTAGGA	ENST00000361201	100130935	NR_073432	CSAG family, member 4 (pseudogene)	chrX:151896238-151896179		NR_073432	THC2489728	Hs.169246
A_24_P687326	1.67882	0.747447	up	FAM225A	Homo sapiens family with sequence similarity 225, member A (non-protein coding) (FAM225A), long non-coding RNA [NR_024366]	GGAAAACGAGCTAATTCCGTGCCGATGGAGGTGTTGATGGATGTCCACCACTCTCCACTT	ENST00000453010	286333	NR_024366	family with sequence similarity 225, member A (non-protein coding)	chr9:115881596-115881655		NR_024366	THC2497994	Hs.99052
A_23_P52499	-3.54812	-1.82706	down	SLC18A2	Homo sapiens solute carrier family 18 (vesicular monoamine transporter), member 2 (SLC18A2), mRNA [NM_003054]	TCTCATGGATCACAACTGCCCTATTAAAACAAAAATGTACACTCAGAATAATATCCAGTC	ENST00000497497	6571	NM_003054	solute carrier family 18 (vesicular monoamine transporter), member 2	chr10:119036678-119036737	GO:0070083|GO:0005886|GO:0032456|GO:0016265|GO:0007268|GO:0031045|GO:0005275|GO:0009791|GO:0042220|GO:0010043|GO:0007269|GO:0042594|GO:0043195|GO:0008144|GO:0031072|GO:0043025|GO:0007626|GO:0030672|GO:0051589|GO:0051412|GO:0015222|GO:0007568|GO:0009635|GO:0042593|GO:0055085|GO:0035690|GO:0001975|GO:0016020|GO:0005887|GO:0008504|GO:0071242|GO:0015844|GO:0019899|GO:0030073	NM_003054	THC2477663	Hs.596992
A_33_P3404241	-1.82719	-0.869626	down			GCATGACTAATCACTACATCTGTACCTTTATTATAAGTAAAAGAGCGTGCTATTTTAGGC					chr1:174818596-174818537
A_32_P46191	-1.53905	-0.622035	down	ZNF727	Homo sapiens zinc finger protein 727 (ZNF727), mRNA [NM_001159522]	ACACTGGAGAGAAACCCTACAAATGTGAAGAATGTGGCAAAAGCTTTACCTGCTCCTCAA	ENST00000550760	442319	NM_001159522	zinc finger protein 727	chr7:63538596-63538655	GO:0006355|GO:0005634|GO:0003677|GO:0046872|GO:0006351	NM_001159522	THC2588191	Hs.640774
A_21_P0010752	2.45852	1.29779	up			CTGTCTCAAGGAGGTATCTTAAATAGTGAAGATGGAGAAATAGTCAATAATGAAGAGCAT	ENST00000435300				chr1:752766-745505
A_33_P3222598	4.27099	2.09457	up			CAGCAGAACAGTATTGGAACGGTGGTAATACAAGGAAATAGTATCATCATATTAGAAACT					chr21:039874471-039874530
A_32_P21579	2.03754	1.02683	up	TRDMT1	Homo sapiens tRNA aspartic acid methyltransferase 1 (TRDMT1), mRNA [NM_004412]	TGGAATGTGATACTCCTTGTGTAGTAGAAATGAGTTGACTTTCATATTTAAGAGCTGATC	ENST00000354631	1787	NM_004412	tRNA aspartic acid methyltransferase 1	chr10:17185471-17185412	GO:0090116|GO:0001975|GO:0003886|GO:0003723|GO:0005634|GO:0003677|GO:0008033	NM_004412	THC2497545	Hs.351665
A_33_P3228564	-1.57016	-0.650908	down	DOK3	Homo sapiens docking protein 3 (DOK3), transcript variant 2, mRNA [NM_001144875]	ATTCCAGGGGGAGAGAAGTTTCCTGAAGACTTCCATGCTGCGTTCCCTCCTCTGCTCCTG	ENST00000312943	79930	NM_001144875	docking protein 3	chr5:176930223-176930164	GO:0005515|GO:0005737|GO:0005543|GO:0005886|GO:0005158|GO:0007265	NM_001144875	THC2482593	Hs.720849
A_21_P0000379	-3.14752	-1.65422	down	SNORD67	Homo sapiens small nucleolar RNA, C/D box 67 (SNORD67), small nucleolar RNA [NR_003056]	GGCACCACTCAGTATCACCCTGGTGACAAAATCAAGTGCACAGGGGCCATCTGACTCACA		692108	NR_003056	small nucleolar RNA, C/D box 67	chr11:46783998-46783939		NR_003056		Hs.693252
A_21_P0009363	3.30262	1.72361	up	XLOC_012572	BROAD Institute lincRNA (XLOC_012572), lincRNA [TCONS_00025763]	GCCAAGGACTTGCCCCTGTAAGGAAATTTGGAATAAGCAAAAAAGATCACTAGGTGTCGC					chr17:72058634-72058575
A_33_P3415617	-1.50355	-0.588377	down			TTTTTGAGACGGAGTCTTCCTCTGTTGCCCAGGCTGGAGTGCAAGGGTACGATCTCGGCT					chr10:101941285-101941344
A_33_P3252889	1.95887	0.970021	up	PHF12	Homo sapiens PHD finger protein 12 (PHF12), transcript variant 2, mRNA [NM_020889]	TATCTTGGCCACAACAGCCAACCAACGATTCAGCTCACCAGCGCCATCGTCAGGTGAGTG	ENST00000268756	57649	NM_020889	PHD finger protein 12	chr17:27239552-27239493	GO:0005515|GO:0001222|GO:0016580|GO:0001106|GO:0017053|GO:0005730|GO:0008270|GO:0005634|GO:0000122|GO:0035091|GO:0045892	NM_020889	THC2482036	Hs.444173
A_33_P3347193	3.00004	1.58498	up	VSTM2A	Homo sapiens V-set and transmembrane domain containing 2A (VSTM2A), mRNA [NM_182546]	AGGCCTATCTGAAAGTCAATGCCAACAGCCATGCCCGCAGAATGCAGGCCTTCGAAGCCT	ENST00000466888	222008	NM_182546	V-set and transmembrane domain containing 2A	chr7:54617657-54617716	GO:0005576	NM_182546	THC2647450	Hs.731937
A_19_P00318187	1.60715	0.684508	up			TACAAAGGGTGTCCTTTGCTGATATGAGAGGGGGGTGTCAAACTTTTGAGTGATCACTGT	ENST00000417485				chr2:216578423-216578482
A_23_P5968	-1.69294	-0.759531	down	SEMG2	Homo sapiens semenogelin II (SEMG2), mRNA [NM_003008]	AAGGCAGTATTTCGATCCAAACTGAAGAGCAAATACATGGCAAGTCTCAAAACCAGGTAA	ENST00000372769	6407	NM_003008	semenogelin II	chr20:43851385-43851444	GO:0019953|GO:0005198|GO:0030141|GO:0005615	NM_003008	THC2633254	Hs.537218
A_23_P169017	1.90023	0.926175	up	DEFB103B	Homo sapiens defensin, beta 103B (DEFB103B), mRNA [NM_018661]	GCGTGGCCGAAAATGCTGCCGAAGAAAGAAATAAAAACCCTGAAACATGACGAGAGTGTT	ENST00000314357	55894	NM_018661	defensin, beta 103B	chr8:7740057-7740116		NM_018661	THC2482921	Hs.283082
A_23_P17190	2.09871	1.0695	up	KLHL41	Homo sapiens kelch-like family member 41 (KLHL41), mRNA [NM_006063]	GCTGGGATGTTGAAGGAAATACGTTATGCTTCAGGAGCTAGTTGCCTAGCAACACGTTTA	ENST00000554017	10324	NM_006063	kelch-like family member 41	chr2:170382120-170382179	GO:0005515|GO:0005813|GO:0016567|GO:2000291|GO:0005886|GO:0031275|GO:0005730|GO:0006941|GO:0005634|GO:0035914|GO:0031430|GO:0001726|GO:0045661|GO:0031143|GO:0005737|GO:0030239|GO:0031463|GO:2001014|GO:0005856	NM_006063	THC2614481	Hs.50550
A_33_P3274811	1.70165	0.766933	up	SPRR2F	Homo sapiens small proline-rich protein 2F (SPRR2F), mRNA [NM_001014450]	AACCATTAGAGAATTCTGTTGATGTTTTCTGTGTCTGTCTGTCCCCTGGGCATGAGCTTC	ENST00000468739	6705	NM_001014450	small proline-rich protein 2F	chr1:153084715-153084656	GO:0005737|GO:0008544|GO:0030216|GO:0031424|GO:0001533	NM_001014450	THC2473989	Hs.490252
A_33_P3284858	1.95035	0.963735	up		PREDICTED: Homo sapiens uncharacterized LOC729867 (LOC729867), misc_RNA [XR_248628]	AGCTGCAGAGAGGGTGCTATCGAGCAGCACATAATCACTTAATTACATATTGCTTTGTAT	ENST00000418602		XR_248628		chr1:160172052-160171993		XR_248628		Hs.674191
A_23_P105873	1.51513	0.599441	up	TRPC4	Homo sapiens transient receptor potential cation channel, subfamily C, member 4 (TRPC4), transcript variant alpha, mRNA [NM_016179]	GCAAAAGAAGAGGACTCTAGTATAGACTATGATCTAAACCTCCCAGACACAGTCACCCAC	ENST00000447043	7223	NM_016179	transient receptor potential cation channel, subfamily C, member 4	chr13:38211126-38211067	GO:0005515|GO:0045296|GO:0005886|GO:0008013|GO:0009986|GO:0014051|GO:0034704|GO:0070679|GO:0016323|GO:0070509|GO:0005911|GO:0007411|GO:0005901|GO:0006816|GO:0015279|GO:0030863	NM_016179	NP405607	Hs.262960
A_21_P0011174	1.57985	0.659785	up	XLOC_014512	BROAD Institute lincRNA (XLOC_014512), lincRNA [TCONS_l2_00007058]	GATACGGAATTGAGGACAGTAAGAAATCATTTGAACCAGGTAAAATCATCTGTGGTAAAA					chr13:19869379-19869320
A_21_P0014057	1.73477	0.794745	up	RGS5	Q32R99_9PICI (Q32R99) NADH dehydrogenase subunit 2, partial (5%) [THC2526838]	CCAGAGTTGCAAACAAATTACCCTCATTGTCTTTTCCGAGTCCCTTAATTTACTTTATTT	ENST00000451759	8490		regulator of G-protein signaling 5	chr1:163214437-163214378	GO:0043547|GO:0007165|GO:0005737|GO:0008277|GO:0005886|GO:0038032|GO:0005096		THC2526838
A_23_P22565	1.93972	0.955847	up	FATE1	Homo sapiens fetal and adult testis expressed 1 (FATE1), mRNA [NM_033085]	CAATGTACTGGAGATGGAAGTCATGAGAAGACAGCTGTATGCAGTCAACCGGCGTCTGCG	ENST00000370350	89885	NM_033085	fetal and adult testis expressed 1	chrX:150890420-150891125	GO:0005783|GO:0016021	NM_033085	THC2463873	Hs.301960
A_21_P0004310	2.91857	1.54526	up	XLOC_004587	BROAD Institute lincRNA (XLOC_004587), lincRNA [TCONS_00010121]	GTTCAATCAGCAATTCTCAACCAGGAAGGGAGGTGAGATGGGCTACATAAAGAGGATTTT					chr5:141756976-141757035
A_21_P0003145	2.06844	1.04854	up	XLOC_003200	BROAD Institute lincRNA (XLOC_003200), lincRNA [TCONS_00006577]	CCAGGTTGATTTCTTAGTCTCCATGTTCTCCATGTCTGCTTATGACTTTACAGAAAAAAT					chr3:106403860-106403801
A_33_P3567961	3.03255	1.60053	up		Uncharacterized protein [Source:UniProtKB/TrEMBL;Acc:F5H5A5] [ENST00000445770]	AGAAGTTCGGGATTGCAAAATGGGACTCTGGCAGCAAATTTCAAACTGTATGCCAGACCT	ENST00000445770		AK023539		chr5:86534703-86534644			THC2499655	Hs.677194
A_33_P3892710	2.45614	1.29639	up	SNORA22	DKFZp686E1139_r1 686 (synonym: hlcc3) Homo sapiens cDNA clone DKFZp686E1139 5', mRNA sequence [AL706006]	GCCTCCGCTAGTATTAACACATCAATTTGTATAAATAAGTATCTGACACGTCCTATATAC		677807	AL706006	small nucleolar RNA, H/ACA box 22	chr7:64525910-64525851			THC2537507	Hs.675336
A_24_P53778	2.03098	1.02217	up	ITLN2	Homo sapiens intelectin 2 (ITLN2), mRNA [NM_080878]	ACTTCTCCGCCTTTGACTGGGATGGATATGGAACTCACGTTAAGAGCAGCTGCAGTCGGG	ENST00000494442	142683	NM_080878	intelectin 2	chr1:160915027-160914968	GO:0005576	NM_080878	THC2479048	Hs.385631
A_21_P0010616	1.91715	0.938965	up	SLC25A3P1	solute carrier family 25 (mitochondrial carrier; phosphate carrier), member 3 pseudogene 1 [Source:HGNC Symbol;Acc:26869] [ENST00000563752]	GGGACTATGTGACTACCACCCTCTAAGTGAGGTTTTGAAAATAAACACTTGAAAGTCTGC	ENST00000563752	163742		solute carrier family 25 (mitochondrial carrier; phosphate carrier), member 3 pseudogene 1	chr1:53878881-53878822
A_21_P0008179	2.70418	1.43519	up	XLOC_010648	BROAD Institute lincRNA (XLOC_010648), lincRNA [TCONS_00022047]	CGAGGGCAAGGAATCAATCTCATTTGCAGCCATCATCATGAATCTGCTATACACTCAGCA					chr13:68157290-68157231			THC2606017	Hs.626282
A_21_P0004881	1.96375	0.973613	up	XLOC_005286	BROAD Institute lincRNA (XLOC_005286), lincRNA [TCONS_00011812]	TAAATCATGTCAGCATTGGAACATGATCCTAAAACCCAGAGTCTTTATGCAATATCATGC					chr6:40685453-40685512
A_33_P3340828	1.78526	0.836132	up			CTAGGAAGCATCCAGGAGAAGCTATACAGGAGGATAAGGAGGAGGACAAGTGCATTGCGT					chr6:044445578-044445637
A_21_P0007313	-2.1354	-1.09451	down	XLOC_009361	BROAD Institute lincRNA (XLOC_009361), lincRNA [TCONS_00019566]	AACCCTACTACAATGTGGACACGGCAAGGACAAGGCATAATTCCAAACGAACACTGATGA					chr11:2900693-2900634
A_21_P0005094	1.72332	0.785188	up			GTGACCTCTCTGACCTGAGGCAACTATAATGAATGGAAAGGAAACCGGATTGTACTTTAA	ENST00000413088				chr6:170125535-170125372
A_33_P3283636	1.97988	0.985412	up		LRFN2_HUMAN (Q9ULH4) Leucine-rich repeat and fibronectin type-III domain-containing protein 2 precursor, partial (3%) [THC2731370]	TGCTTCACCTCTCTCAGATTTGGGGATTGAAACGTATTAATAAATTGAACGTTGTCTGTA	ENST00000597973				chr19:57862275-57862216			THC2731370
A_32_P393316	1.61248	0.689281	up	RAPGEF3	Homo sapiens Rap guanine nucleotide exchange factor (GEF) 3 (RAPGEF3), transcript variant 1, mRNA [NM_001098531]	TGGCTGCTCTCCTTCCCAATAGTCACAAGATTTACCATGATAATAATAGGTTAAGACTTG	ENST00000405493	10411	NM_001098531	Rap guanine nucleotide exchange factor (GEF) 3	chr12:48128514-48128455	GO:0005515|GO:0008603|GO:0005886|GO:0008283|GO:0044281|GO:0032854|GO:0005085|GO:2000249|GO:0030552|GO:0061028|GO:0017034|GO:0005952|GO:0032486|GO:0030168|GO:0001525|GO:0045766|GO:0012505|GO:0007165|GO:0006112|GO:0016020|GO:0050796|GO:0007596|GO:0019933|GO:0051496|GO:0030822|GO:0071320	NM_001098531	THC2696603	Hs.8578
A_21_P0005099	-2.00693	-1.00499	down	LINC01128	Homo sapiens long intergenic non-protein coding RNA 1128 (LINC01128), transcript variant 9, long non-coding RNA [NR_047526]	TCGGTGTGCCGTGGGTCCGCGCTGCTTCCACCCAACTTCCTGTTAGTTTCTCTCCTGTCA	ENST00000416570	643837	NR_047526	long intergenic non-protein coding RNA 1128	chr1:763110-764396		NR_047526	THC2518363	Hs.133183
A_33_P3330084	3.44857	1.786	up			TAGAATTGGCTGGGGACGGAACAGCACTGCATCAGAAGGAGAAATAAACCTGGATCTAAA					chr8:094439206-094439147
A_24_P148836	-1.57204	-0.652634	down	KLHDC8B	Homo sapiens kelch domain containing 8B (KLHDC8B), mRNA [NM_173546]	GCCCACACTTTGTCAACACTGTGGAGATGTTTGACCTGGAGCATGGGTCCTGGACCAAAT	ENST00000459846	200942	NM_173546	kelch domain containing 8B	chr3:49212355-49212509	GO:0005737	NM_173546	THC2609431	Hs.13781
A_33_P3388222	-1.58007	-0.659986	down	LOC642620	Homo sapiens cDNA FLJ32758 fis, clone TESTI2001792. [AK057320]	TTTGTTCTGGCAGCCCCAAAAGCCTCACACAGCTCGGCTTTGAGTACAGGGAGCGTGTCT		642620	AK057320	uncharacterized LOC642620	chr7:157654294-157654235			THC2486692	Hs.666511
A_33_P3546363	-2.7919	-1.48125	down	LINC01071	AGENCOURT_8883169 Lupski_sciatic_nerve Homo sapiens cDNA clone IMAGE:6199956 5', mRNA sequence [BQ950045]	TACGTTCGTCGCCGGCCGGCCCACGCCTCGCCGCTATCCCCCCGCCGGCGCCGCGTCTCC		400128	BQ950045	long intergenic non-protein coding RNA 1071					Hs.438480
A_33_P3281435	1.85999	0.895292	up		immunoglobulin kappa variable 1D-8 [Source:HGNC Symbol;Acc:5759] [ENST00000471857]	TTGCCTGCAGTCTGAAGATTTTGCAACTTATTACTGTCAACAGTATTATAGTTTCCCTCC	ENST00000471857		AF035035		chr2:90260191-90260248			THC2548990	Hs.574701
A_33_P3325899	2.29307	1.19728	up		DA797466 OCBBF3 Homo sapiens cDNA clone OCBBF3000584 5', mRNA sequence [DA797466]	AAGTCAGGCTTTGCCAGCCTCTAGCCCTACAGATGGCTCTTTGCAGAGGAAAAAATTAAT	ENST00000558110		DA797466		chr15:85045499-85045556				Hs.578669
A_21_P0002468	2.01061	1.00763	up	XLOC_002186	BROAD Institute lincRNA (XLOC_002186), lincRNA [TCONS_00004321]	TAGTGCAGAAACCCTGACCCAATGGCTACCTTTGGGTAAGTGTTGGTGTCCTGTAACATA					chr2:84697343-84697284
A_21_P0006547	-2.01734	-1.01246	down	XLOC_008216	BROAD Institute lincRNA (XLOC_008216), lincRNA [TCONS_00017365]	GATGTGCCTACCTGGAATCCATGATCTTCCTGAAATTGCAGGCTGAAATCTAAACCACAA					chrX:117956681-117956470
A_21_P0011077	3.28252	1.7148	up		PREDICTED: Homo sapiens uncharacterized LOC101929584 (LOC101929584), transcript variant X2, misc_RNA [XR_253009]	TCCAAGAGCCAGAATCAGATTTCAACCGTATGGAATCATCTACAATGCAGCAGATGGGTT	ENST00000536518		XR_253009		chr12:5347455-5347396		XR_253009	THC2620529	Hs.436529
A_23_P155123	1.63527	0.709528	up	CYP2D6	Homo sapiens cytochrome P450, family 2, subfamily D, polypeptide 6 (CYP2D6), transcript variant 1, mRNA [NM_000106]	TACAGGGCTTCCGCATCCCTAAGGGAACGACACTCATCACCAACCTGTCATCGGTGCTGA	ENST00000359033	1565	NM_000106	cytochrome P450, family 2, subfamily D, polypeptide 6	chr22:42523471-42522958	GO:0033076|GO:0006805|GO:0070330|GO:0017144|GO:0005506|GO:0005783|GO:0070989|GO:0009804|GO:0016098|GO:0044281|GO:0005739|GO:0051100|GO:0004497|GO:0042737|GO:0009820|GO:0009822|GO:0008144|GO:0005789|GO:0016491|GO:0090350|GO:0008202|GO:0055114|GO:0046483|GO:0020037	NM_000106	NP113563	Hs.648256
A_21_P0009620	-2.1268	-1.08868	down	C18orf61	Homo sapiens uncharacterized LOC497259 (C18orf61), long non-coding RNA [NR_049896]	AAACTTGCTGGATCTAGTGTACGGAAACCTGATTCTGGGTTCCTTTGGGAAGGAGCATTA	ENST00000592801	497259		uncharacterized LOC497259	chr18:12202010-12202069		NR_049896	THC2540286	Hs.451609
A_21_P0011365	2.67834	1.42134	up			TTGAATATATTTTCTACACCATGGTTTCTCAACCAGAGGTGATACAGCACTGTCTCCAAA	ENST00000564702				chr15:30785805-30785864			THC2522342
A_21_P0003736	2.75974	1.46453	up	XLOC_003919	BROAD Institute lincRNA (XLOC_003919), lincRNA [TCONS_00008457]	GCTGCCTGCGAGAAGAAAATTCAACACTATTAAATAAGTCAATTCATCACATATTAGGCA					chr4:32561676-32441615
A_21_P0014846	2.24297	1.16541	up	SRGAP3-AS3	Homo sapiens SRGAP3 antisense RNA 3 (SRGAP3-AS3), long non-coding RNA [NR_103443]	TCTAAGCATAAACGCTTAGCAGAGAAAATAAACACACCGTCCATATACACCATGCCCAGC		100288831	NR_103443	SRGAP3 antisense RNA 3	chr3:9260066-9260125		NR_103443	THC2640787	Hs.694646
A_33_P3410599	1.69393	0.760372	up	FAM46A	Homo sapiens family with sequence similarity 46, member A (FAM46A), mRNA [NM_017633]	GAATCAGTGCTAGAGGGAACAGATTGTGAATTTTGTTTACAGCATCCAATATTTGGATTT	ENST00000369754	55603	NM_017633	family with sequence similarity 46, member A	chr6:82455540-82455481		NM_017633	THC2492108	Hs.10784
A_21_P0014180	2.11506	1.0807	up	GPR146	G protein-coupled receptor 146 [Source:HGNC Symbol;Acc:21718] [ENST00000474396]	TGCTGGTCAAGATGTGTTAGTGAGGAGCTAGACAAGATGAGCACGTGAGAAGCAGGGGCC	ENST00000474396	115330		G protein-coupled receptor 146	chr7:1095841-1095900	GO:0005886|GO:0004930|GO:0016021		THC2637218
A_21_P0006838	2.46659	1.30252	up	XLOC_008407	BROAD Institute lincRNA (XLOC_008407), lincRNA [TCONS_00018132]	GGGCAAGGGCATTGTGAAACTTATAATTTCGTTCTGCTCAACTGACTGTAATAATATTAA					chr10:19219514-19219573
A_21_P0006908	2.26193	1.17756	up	XLOC_008608	BROAD Institute lincRNA (XLOC_008608), lincRNA [TCONS_00018329]	CTGGAAAATAGAGCAGCCAGTCTCCAGCTAAGAGATGCTGTGTAAAGAAGAGAAAAAACG					chr10:110600359-110600418
A_21_P0008529	3.52922	1.81935	up	XLOC_010978	BROAD Institute lincRNA (XLOC_010978), lincRNA [TCONS_00023084]	AGAGAAGGCACTATAGGAAGAAACAGTGAACTCTTAACAGCTGGGCAAGCAATGAGTCAG					chr14:25591162-25591103
A_21_P0001082	1.86217	0.896981	up	LOC149134		ACAGGATCCCAGAAAGGGTCGTCATCTCGAGCCACAGGGCCGTGATCTCCATCTAGAAAG	ENST00000509202	149134		uncharacterized LOC149134	chr1:246943747-246943806			THC2612622	Hs.720494
A_33_P3326382	-3.23127	-1.6921	down	STX1B	Homo sapiens syntaxin 1B (STX1B), mRNA [NM_052874]	TGTTCTTGGACAAATGTGTGCTACCTGCCCAGGCGCCTGCAACCATTGAGCCCACATGTG	ENST00000215095	112755	NM_052874	syntaxin 1B	chr16:31001280-31001221	GO:0005230|GO:0005815|GO:0005234|GO:0019904|GO:0005819|GO:0007268|GO:0005634|GO:0006886|GO:0005484|GO:0005737|GO:0005887|GO:0017157|GO:0006810|GO:0006836|GO:0016192	NM_052874	THC2473719	Hs.542230
A_33_P3219279	1.57368	0.654143	up	JPH4	Homo sapiens junctophilin 4 (JPH4), transcript variant 1, mRNA [NM_032452]	AATTTGGGATTGAAGTTAAACTACAACAGTGCCGCCAACACCAAGTCTTGCAGGAAAAAA	ENST00000397118	84502	NM_032452	junctophilin 4	chr14:24037356-24037297	GO:0014701|GO:0060402|GO:0005886|GO:0048167|GO:0043198|GO:0060314|GO:0050885|GO:0016021|GO:0007612|GO:0005790	NM_032452	THC2570866	Hs.597841
A_32_P216520	2.61859	1.38879	up	WIF1	Homo sapiens WNT inhibitory factor 1 (WIF1), mRNA [NM_007191]	AAATTGGGCAAAAATGCGTAAGTCACAAGAATTTGGATGGTGCAGTTAATGTTGAAGTTA	ENST00000286574	11197	NM_007191	WNT inhibitory factor 1	chr12:65444791-65444732	GO:0005515|GO:0007165|GO:0045600|GO:0007275|GO:0005576|GO:0016055	NM_007191	THC2462036	Hs.284122
A_33_P3390637	2.23546	1.16057	up	SLC23A3	Homo sapiens solute carrier family 23, member 3 (SLC23A3), transcript variant 1, mRNA [NM_144712]	TCCAGGCTCCATCCTTAGAGTTCCTTATCCCTGCTCTGGTGCTGACCAGCCAGAAGCTAC	ENST00000421779	151295	NM_144712	solute carrier family 23, member 3	chr2:220034117-220034058	GO:0005215|GO:0016021|GO:0055085	NM_144712	THC2741672	Hs.124565
A_21_P0010822	2.18674	1.12878	up	LOC100129055	Homo sapiens cyclin Y-like pseudogene (LOC100129055), non-coding RNA [NR_024524]	GCAAGCACAATATTCCTGAGAAAATCTCAAATAGATGTGTGACCTTGGTGATATATTAAC	ENST00000423162	100129055		cyclin Y-like pseudogene	chr10:38466867-38484558		NR_024524	THC2606126	Hs.148265
A_23_P33093	-1.88928	-0.917838	down	ST6GALNAC5	Homo sapiens ST6 (alpha-N-acetyl-neuraminyl-2,3-beta-galactosyl-1,3)-N-acetylgalactosaminide alpha-2,6-sialyltransferase 5 (ST6GALNAC5), mRNA [NM_030965]	ACGCCTACCAGGGGTGACAAAGCAGTGCAGTTGGATTGTAAGGAAAAATTCCGGAATTAA	ENST00000318803	81849	NM_030965	ST6 (alpha-N-acetyl-neuraminyl-2,3-beta-galactosyl-1,3)-N-acetylgalactosaminide alpha-2,6-sialyltransferase 5	chr1:77529022-77529081	GO:0001665|GO:0030173|GO:0009312|GO:0008373|GO:0006688|GO:0006486	NM_030965	THC2464933	Hs.303609
A_21_P0004999	-1.7169	-0.779806	down	XLOC_005607	BROAD Institute lincRNA (XLOC_005607), lincRNA [TCONS_00012082]	AAGGCCCTACAAATGTGAGGAATGGGACTGGAACACAACATTTGTTGCTGAAGTTACATA					chr6:11868341-11865836
A_32_P221991	-1.53683	-0.619954	down	RALGPS1	Homo sapiens Ral GEF with PH domain and SH3 binding motif 1 (RALGPS1), transcript variant 1, mRNA [NM_014636]	CCGTTGTCTTCGATGTCTTGAAAGTGACCCCAGAGGAGTTTGCTAGCCAGATTACATTAA	ENST00000472427	9649	NM_014636	Ral GEF with PH domain and SH3 binding motif 1	chr9:129728187-129739989	GO:0035556|GO:0005085|GO:0005737|GO:0005543|GO:0008321|GO:0005886|GO:0032485|GO:0007264|GO:0005575	NM_014636	THC2607361	Hs.432842
A_33_P3329339	3.79633	1.9246	up	THRB-AS1	Homo sapiens THRB antisense RNA 1 (THRB-AS1), long non-coding RNA [NR_046244]	CCCCTGTATAATCACCTCCCAGAACAACATAGAAAATACTTCATATAAATGGAATCATAC	ENST00000432368	644990	NR_046244	THRB antisense RNA 1	chr3:24541439-24541498		NR_046244	THC2648046	Hs.631912
A_33_P3853081	2.39653	1.26095	up	ALDOAP2	Human aldolase pseudogene mRNA, complete cds. [M21191]	AAGTTGAACGCCTTTGCTCCAAGAACTGAAACAAGACAAGGATTCTCACTTTCACCATTC		228	M21191	aldolase A, fructose-bisphosphate pseudogene 2	chr10:127354871-127354812				Hs.652473
A_33_P3420635	1.81022	0.856167	up	OR4D6	Homo sapiens olfactory receptor, family 4, subfamily D, member 6 (OR4D6), mRNA [NM_001004708]	TCATTACCCCCATGCTGAACCCCATCATCTATTCCCTGAGAAATCAAGAGATGAAGTCAG	ENST00000300127	219983	NM_001004708	olfactory receptor, family 4, subfamily D, member 6	chr11:59225263-59225322	GO:0004984|GO:0005886|GO:0004930|GO:0016021	NM_001004708	THC2613790	Hs.553650
A_21_P0014695	-1.63728	-0.711298	down	KATNAL2	PREDICTED: Homo sapiens katanin p60 subunit A-like 2 (KATNAL2), transcript variant X2, mRNA [XM_005258358]	GAAAACACGTCCATGTTTTTCCACGTCTAATGAGAACAGGGTCCTAGCACAGTGTCTGAT		83473	XM_005258358	katanin p60 subunit A-like 2	chr18:44526200-44526837	GO:0008568|GO:0008017|GO:0051013|GO:0005737|GO:0005874|GO:0005524	XM_005258358	THC2603027	Hs.404137
A_33_P3394793	2.51557	1.33088	up	SUSD2	Homo sapiens sushi domain containing 2 (SUSD2), mRNA [NM_019601]	CAGCTACCAGAGATGGCGAGTGGGTGCACTTTGGATCATCGACAGCAAAAATTACGCAGG	ENST00000358321	56241	NM_019601	sushi domain containing 2	chr22:24580843-24580902	GO:0006955|GO:0030247|GO:0016021|GO:0005044	NM_019601	THC2467618	Hs.131819
A_21_P0002216	1.52414	0.608	up	XLOC_001474	BROAD Institute lincRNA (XLOC_001474), lincRNA [TCONS_00003680]	GATACTAAAGCTCTCCATGGGAATGAAAGTTAAGAAGGGCACCAGGGAGGCCACTGGCAC					chr2:54660021-54660080
A_24_P288298	2.30112	1.20234	up	KIR2DL4	Homo sapiens killer cell immunoglobulin-like receptor, two domains, long cytoplasmic tail, 4 (KIR2DL4), transcript variant 1, mRNA [NM_002255]	AGTTGGATCACTGCATTTTCACACAGAGAAAAATCACTGGCCCTTCTCAGAGGAGCAAGA	ENST00000396293	3805	NM_002255	killer cell immunoglobulin-like receptor, two domains, long cytoplasmic tail, 4	chr19:55325337-55325396	GO:0005515|GO:0007165|GO:0006968|GO:0005886|GO:0005887|GO:0050776|GO:0004888	NM_002255	NP365687	Hs.661219
A_19_P00320996	3.22695	1.69017	up	LOC646329	PREDICTED: Homo sapiens uncharacterized LOC646329 (LOC646329), transcript variant X1, misc_RNA [XR_242260]	TTTCTGTGCCTGGAAAATATCTGTTAACAGACTGCTTTTACACCTACGTAAGTAGAGGCT	ENST00000418546	646329	XR_242260	uncharacterized LOC646329	chr7:130569122-130569063		XR_242260	THC2525908
A_21_P0012827	1.70799	0.772297	up		DKFZp686F24249_r1 686 (synonym: hlcc3) Homo sapiens cDNA clone DKFZp686F24249 5', mRNA sequence [BX485935]	GCCACAATAACAACGAAATTGATGCTTTCATCTCCCAGAAATATGGCTGTGCTGTGATCC	ENST00000503577				chr5:33248670-33248729				Hs.582475
A_21_P0003783	4.22495	2.07893	up			GAGAAAAAGAGATGCAGTAAATGCTTAATGGGTTTTTCTTCAATGCCACAAAGTCAGTAG	ENST00000504755				chr4:150069029-150068970
A_33_P3228190	-1.55707	-0.638835	down	KCNAB2	Homo sapiens potassium voltage-gated channel, shaker-related subfamily, beta member 2 (KCNAB2), transcript variant 3, mRNA [NM_001199860]	CCTTGGCCTATGATAATGGCATCAACCTCTTCGATACAGCAGAAGTCTACGCAGCCGGCA	ENST00000435937	8514	NM_001199860	potassium voltage-gated channel, shaker-related subfamily, beta member 2	chr1:6142274-6142333	GO:0005737|GO:0005886|GO:0044224|GO:0005249|GO:0015459|GO:0007268|GO:0016021|GO:0051291	NM_001199860	THC2630609	Hs.440497
A_21_P0000875	-2.12368	-1.08657	down	LINC00645	Homo sapiens long intergenic non-protein coding RNA 645 (LINC00645), long non-coding RNA [NR_039992]	GGATGAATGGTGGGTAACTTTTTTACTCACTCAAGCTACATCGTATTCTATTCAGATTAA	ENST00000557399	100505967	NR_039992	long intergenic non-protein coding RNA 645	chr14:28108705-28108764		NR_039992	THC2601142	Hs.668484
A_33_P3274678	1.82732	0.86973	up		immunoglobulin heavy variable 2-26 [Source:HGNC Symbol;Acc:5575] [ENST00000390611]	TTTTCGAATGACGAAAAATCCTACAGCACATCTCTGAAGAGCAGGCTCACCATCTCCAAG	ENST00000390611		GQ232939		chr14:106757790-106757731			NP1083997	Hs.731095
A_33_P3704280	2.46345	1.30068	up	SAP30L-AS1	Homo sapiens cDNA FLJ38109 fis, clone D3OST2001788. [AK095428]	GCAGGTGTAATTAGACATGCTGTACCACTTTTTATTCCCAACATAAATTTGTTGTTTGAC		386627	AK095428	SAP30L antisense RNA 1 (head to head)	chr5:153813457-153813398			THC2518298	Hs.652021
A_21_P0006211	-1.80241	-0.849928	down	XLOC_007516	BROAD Institute lincRNA (XLOC_007516), lincRNA [TCONS_00016129]	GCCAATGTTCTTCAAATCTACAGAGCAACAAGAACAACCAAAATGAGAAATAGTAGATTC					chr9:113100839-113100898
A_23_P124905	7.72651	2.94982	up	NPTX1	Homo sapiens neuronal pentraxin I (NPTX1), mRNA [NM_002522]	TCAACTAACGATGGGAAATGTATTACTTCCGTACACAGTGGACTGAAGTGCAATTTGTTG	ENST00000306773	4884	NM_002522	neuronal pentraxin I	chr17:78441076-78441017	GO:0030133|GO:0060385|GO:0006810|GO:0007268|GO:0007417|GO:0046872	NM_002522	THC2608154	Hs.514556
A_33_P3262510	-1.60169	-0.679592	down	LIPK	Homo sapiens lipase, family member K (LIPK), mRNA [NM_001080518]	GAGAGGATGCACCTCAGGAAATTTACCAAGACCTAATTATATTGATGGAAGAATATTTAC	ENST00000404190	643414	NM_001080518	lipase, family member K	chr10:90512446-90512505	GO:0016042|GO:0016788|GO:0005576	NM_001080518	THC2608020	Hs.632092
A_21_P0008359	1.75907	0.814813	up	XLOC_010880	BROAD Institute lincRNA (XLOC_010880), lincRNA [TCONS_00022561]	ATGAGAAAATACAGCAGTCCCTAGAGAACTTGAAAGCTGCACTTGGCTGACAGAGCCAAA					chr14:77394770-77394829				Hs.737297
A_32_P87568	1.55762	0.639341	up	ENAH	Homo sapiens enabled homolog (Drosophila) (ENAH), transcript variant 1, mRNA [NM_001008493]	CTTGCTTGACTCAAGTTGTTTGAAAATCTGAATTAAACAGGATCTCATTGTCAGGAAACA		55740	NM_001008493	enabled homolog (Drosophila)	chr1:225675153-225675094	GO:0005515|GO:0050852|GO:0001725|GO:0017124|GO:0030054|GO:0005886|GO:0050699|GO:0045202|GO:0001843|GO:0046907|GO:0003779|GO:0030175|GO:0030027|GO:0005829|GO:0005737|GO:0007411|GO:0008154|GO:0005925	NM_001008493	THC2526906	Hs.497893
A_33_P3244473	-2.02325	-1.01668	down	LRRC1	Homo sapiens leucine rich repeat containing 1 (LRRC1), mRNA [NM_018214]	CTGAATTACAGAATTTAACATGTCTTTCTGTAAATGACATCTCACTACAGTCTCTACCTG	ENST00000370882	55227	NM_018214	leucine rich repeat containing 1	chr6:53747702-53747761	GO:0005737|GO:0016020	NM_018214	THC2654793	Hs.606493
A_19_P00315764	2.77295	1.47142	up	LOC644277	PREDICTED: Homo sapiens uncharacterized LOC644277 (LOC644277), misc_RNA [XR_110541]	ATCAGTGTGAACCCCGTCACCAAGTTGATGGTCCCTGGCCCCAACTCCTTGATGCTTCCA		644277	XR_110541	uncharacterized LOC644277	chr11:111327269-111327328		XR_110541		Hs.577348
A_23_P26771	3.64769	1.86698	up	CD300C	Homo sapiens CD300c molecule (CD300C), mRNA [NM_006678]	ACCAAAGGGTCAGCAGGGAAAAGGAATGGCCGAGTGTCCATCAGGGACAGTCCTGCAAAC	ENST00000330793	10871	NM_006678	CD300c molecule	chr17:72540937-72540878	GO:0006968|GO:0005887|GO:0004888	NM_006678	NP094476	Hs.2605
A_19_P00317949	2.03608	1.02579	up	LINC00598	Homo sapiens long intergenic non-protein coding RNA 598 (LINC00598), transcript variant TTL-B2, long non-coding RNA [NR_024507]	GACACAGCACCTACTCTCCTTATCTCTGTAGAGGCTTCCTCCAAAATTTCTATTACTTAA		646982	NR_024507	long intergenic non-protein coding RNA 598	chr13:40922338-40922279		NR_024507		Hs.287664
A_21_P0007086	-1.68374	-0.751667	down	XLOC_008653	BROAD Institute lincRNA (XLOC_008653), lincRNA [TCONS_00018847]	GCAGGCACAATCTTAGGTGTGGAGGATACAATACAACAATTGGGACATTGGCTTTTTCCT					chr10:125319676-125321564			THC2688731
A_21_P0001040	3.06692	1.61679	up		PREDICTED: Homo sapiens uncharacterized LOC101929120 (LOC101929120), misc_RNA [XR_241164]	AATGCATTTGTTTATTGAGGACCCACCCGGACTTAAATTGGAAAAATGTAACATTCAGAT	ENST00000424735		XR_241164		chr1:190449747-190449806		XR_241164	THC2536390	Hs.602301
A_19_P00322316	1.69101	0.757884	up	AOX2P	Homo sapiens aldehyde oxidase 2 pseudogene (AOX2P), non-coding RNA [NR_001557]	ATTCATGAACAACGGGCGGATCAAAGCTCTAGACATTGAGTGCTACATTAACGGAGGATG	ENST00000470911	344454		aldehyde oxidase 2 pseudogene	chr2:201626623-201626682		NR_001557	THC2681651	Hs.148269
A_21_P0001494	1.56621	0.647282	up	XLOC_000801	BROAD Institute lincRNA (XLOC_000801), lincRNA [TCONS_00001475]	TTTACATCTCCGCAGGAATGAGGAGAGAAAGGAAGCAGAGGAAGGACAATTTCCTCTGAA					chr1:41431338-41431279
A_21_P0013819	-1.80236	-0.849889	down	FTX	PREDICTED: Homo sapiens FTX transcript, XIST regulator (non-protein coding) (FTX), transcript variant X2, misc_RNA [XR_244490]	TCCTTGCACACCTGGGATTTTACAAGGATATTATAATCTTGGTTCAGTTTGACTTACTGA		100302692		FTX transcript, XIST regulator (non-protein coding)	chrX:73466010-73465951		XR_244490	THC2750108
A_21_P0009071	1.63697	0.711027	up			TTGAAGATGAATCCAAATTTGGATCCTGGCCTGGAAAGGCTCAAAGCCCAATATGGGAGT	ENST00000567317		XR_243481		chr16:80601903-80600990		XR_243481	THC2719706	Hs.149769
A_33_P3802116	1.9825	0.987319	up		PREDICTED: Homo sapiens uncharacterized LOC101929604 (LOC101929604), misc_RNA [XR_247160]	GATTCACAGAACAAATGCATGCAAACCTTGCTATCAATAAATTACACATGCACTTACGTA	ENST00000519691		XR_247160		chr8:37455070-37455011		XR_247160	THC2668323	Hs.170296
A_33_P3274647	1.73034	0.791053	up	CAMK2A	Homo sapiens calcium/calmodulin-dependent protein kinase II alpha (CAMK2A), transcript variant 1, mRNA [NM_015981]	TTATAAAAGTGACAGAGCAGCTGATTGAAGCCATAAGCAATGGAGATTTTGAGTCCTACA	ENST00000351010	815	NM_015981	calcium/calmodulin-dependent protein kinase II alpha	chr5:149610928-149610869	GO:0005515|GO:0005516|GO:0030054|GO:0005886|GO:0019221|GO:0046928|GO:0007268|GO:0005524|GO:0005829|GO:0030666|GO:0042734|GO:0000082|GO:0051092|GO:0046777|GO:0048168|GO:0016301|GO:0035254|GO:0005654|GO:0006468|GO:0006816|GO:0004683|GO:0060333	NM_015981	THC2465817	Hs.743976
A_33_P3293180	1.67042	0.740212	up	FAM95B1	family with sequence similarity 95, member B1 [Source:HGNC Symbol;Acc:32318] [ENST00000592873]	TCATTAAGAGTAGTAATGAAAAACATGCTCAGTGCTGACCGTGTGCCTGGGGGTGTTGTA	ENST00000592873	100133036	AK093443	family with sequence similarity 95, member B1	chr9:43029058-43028999			THC2496050	Hs.584289
A_33_P3221859	2.13797	1.09624	up	SHOX2	Homo sapiens short stature homeobox 2 (SHOX2), transcript variant 1, mRNA [NM_003030]	AGACCACCAGCAAGAACTCCAGCATCGCCGATCTCAGACTGAAAGCCAAAAAGCACGCCG	ENST00000441443	6474	NM_003030	short stature homeobox 2	chr3:157815892-157815833	GO:0000976|GO:0060415|GO:0003700|GO:0003170|GO:0002053|GO:0005634|GO:0032330|GO:0000122|GO:0001649|GO:0003209|GO:0007399|GO:0007507|GO:0045880|GO:0001501|GO:0048743|GO:0048557|GO:0002063|GO:0060351|GO:0060272|GO:0045944|GO:2000172|GO:0050772|GO:0035115	NM_003030	THC2487735	Hs.55967
A_33_P3265249	-1.9091	-0.932896	down			CCACATATTGTGCTACCTTCTTAGTTTCTGGAAACTTCATCTTTCTGAACTTTGGGCACA					chr8:066634671-066634730
A_33_P3419865	1.53821	0.621255	up	LOC646719	Homo sapiens cDNA FLJ10039 fis, clone HEMBA1000975. [AK000901]	CCGAGGTAATGAAAATGCTCTAAAATTGACTGTAGTGATGATTGCACATATCTGTGAATA		646719		uncharacterized LOC646719	chr5:36864662-36864603			THC2513537
A_19_P00321636	2.62537	1.39252	up			TGAAGATTCTGCTCTCAGGGTGTTGATTGACGTCTGGAAGGCAGAGACTCGTGGATTAGC	ENST00000446336				chr22:27122616-27122675			THC2548196
A_33_P3269019	3.65594	1.87024	up		Homo sapiens cDNA FLJ13275 fis, clone OVARC1001032. [AK023337]	TTATCTTAGGTGAAATAAGCCTGGCATAGAAAAATAAACACCACAGGCCAGGCACGGTGG	ENST00000577956		AK023337		chr17:21814661-21814720			THC2595803	Hs.531684
A_21_P0014027	-3.72687	-1.89797	down			GGTACTAAATATGCAAATGGAAGAATAGGTATTCACTTGCTGGCAAAGGTTAAAATGTGA					chr12:070321935-070321994
A_33_P3279158	1.54352	0.626228	up	NBPF6	Homo sapiens neuroblastoma breakpoint family, member 6 (NBPF6), transcript variant 2, mRNA [NM_001143988]	TCTGCTCTGGTTGTAGAGAGTGAACACCCTCATGATGAAGAGGAGGAAGCTCTAAACATT	ENST00000545941	653149	NM_001143988	neuroblastoma breakpoint family, member 6	chr1:108998153-108998212	GO:0005737	NM_001143988	THC2493504	Hs.712226
A_21_P0003642	1.82439	0.867418	up	XLOC_003665	BROAD Institute lincRNA (XLOC_003665), lincRNA [TCONS_00008209]	GATCTTTCTTCCTCACATTGTCCTAGTAACCCCAGCATCATGAAATTGAATACAATTACA					chr4:119772311-119772370
A_33_P3365408	1.74979	0.807181	up	C1RL-AS1	Homo sapiens C1RL antisense RNA 1 (C1RL-AS1), long non-coding RNA [NR_026947]	GACAGAATCGTGTGGGATATGCACACTTGCGTGGAAGAAAAACTGTTCCATTCACATTGA	ENST00000541775	283314	NR_026947	C1RL antisense RNA 1	chr12:7271213-7271272		NR_026947		Hs.744212
A_33_P3283515	2.30195	1.20286	up	PDZD2	PDZ domain containing 2 [Source:HGNC Symbol;Acc:18486] [ENST00000397559]	ACACAGAACAAAGGATGCAAGTACAGCAGCAACACAGCCAGGAGGGCAGCCCCAGAATTG	ENST00000397559	23037	XM_005248269	PDZ domain containing 2	chr5:32100973-32101030	GO:0005737|GO:0005911|GO:0005783|GO:0005634|GO:0005576|GO:0007155	XM_005248269	THC2512452	Hs.481819
A_33_P3408420	1.58386	0.663447	up	MDGA2	Homo sapiens MAM domain containing glycosylphosphatidylinositol anchor 2 (MDGA2), transcript variant 1, mRNA [NM_001113498]	GGACATTGAACAAACAAACTACCAAAGATTCCTCCACTGACTACTGACTCAAAAATAAAA	ENST00000357362	161357	NM_001113498	MAM domain containing glycosylphosphatidylinositol anchor 2	chr14:47311067-47311008	GO:0007389|GO:0021522|GO:0005886|GO:0031225	NM_001113498	THC2476353	Hs.436380
A_33_P3313640	2.51733	1.33189	up			TTTTGCCTTTTCCACTCTCATTGTGACTGATCCGCCTTCTCCATGGGACTTGTTAACAGA					chr2:001663722-001663663
A_21_P0006976	2.49617	1.31972	up		PREDICTED: Homo sapiens uncharacterized LOC101929117 (LOC101929117), transcript variant X1, misc_RNA [XR_242740]	ACCTACTCCTTCCTGGGCTAAAGATCTCAGACTTAGTTGCTTAATTTGGGAAAAATAAAT	ENST00000455612		XR_242740		chr10:26866702-26866643		XR_242740
A_33_P3319580	-2.58781	-1.37173	down		Homo sapiens cDNA FLJ40140 fis, clone TESTI2012835. [AK097459]	TGCTCCTGCATCCCCAATCAACGACAAAGAGAAGGACAAAGCTGGAGGCAGGCTCCCAAG			AK097459		chr7:539803-539862			THC2486001
A_33_P3377714	1.85277	0.889683	up			AACATATAGATGAAAGTCAAAATGCTGGGCAGAACAGTAAGAGGCACACTGAGGCCCAGT					chr9:075680975-075680916
A_33_P3353916	-2.31091	-1.20846	down	SETMAR	Homo sapiens SET domain and mariner transposase fusion gene (SETMAR), transcript variant 4, mRNA [NM_001276325]	GGTTTGTCTGTGAATATGCTGGTGAGGTTTTAGGATTCTCTGAAGTTCAGAGAAGAATTC	ENST00000430981	6419	NM_001276325	SET domain and mariner transposase fusion gene	chr3:4354913-4354972	GO:0005515|GO:0071157|GO:0005694|GO:0005634|GO:0015074|GO:0006313|GO:0004803|GO:0042803|GO:0018024|GO:0004519|GO:2001251|GO:0043566|GO:0008270|GO:2001034|GO:0000737|GO:0000729	NM_001276325	THC2471661	Hs.475300
A_21_P0001284	2.4339	1.28327	up	XLOC_000144	BROAD Institute lincRNA (XLOC_000144), lincRNA [TCONS_00000891]	ATTGTGGAAGGCGGAAGGGCGAGAGAGGCTGGGTGACACCTCTTCTGTAAGGAGCTTAAC					chr1:37238869-37238928
A_21_P0010108	2.68477	1.4248	up	XLOC_013649	BROAD Institute lincRNA (XLOC_013649), lincRNA [TCONS_00028615]	TCAGTGTGACTGGAGAAAGATACCTATGGAGAGGGAATGTGTTTGAAGCCCTCACTCATT					chr20:10299034-10298975
A_23_P259071	2.21423	1.1468	up	AREG	Homo sapiens amphiregulin (AREG), mRNA [NM_001657]	TGAGTCGGTCCTCTTTCCAGTGGATCATAAGACAATGGACCCTTTTTGTTATGATGGTTT	ENST00000395748	374	NM_001657	amphiregulin	chr4:75320518-75320577		NM_001657	THC2470980	Hs.270833
A_33_P3237257	1.58599	0.665381	up	AGBL1-AS1	Homo sapiens AGBL1 antisense RNA 1 (AGBL1-AS1), long non-coding RNA [NR_046012]	GATTCACACAGCAGAGCTCAGACGAGTGCTATCAGCACAGCTGAGGAAGACAACAGTTAG	ENST00000563472	727915	NR_046012	AGBL1 antisense RNA 1	chr15:86860021-86859962		NR_046012	THC2741796	Hs.451281
A_33_P3390202	2.554	1.35276	up	SPATA25	Homo sapiens spermatogenesis associated 25 (SPATA25), mRNA [NM_080608]	CTAAAAGGGGCCAGCCTCCTGGCTCCTGCTTGTAGATGGATGAAATAGCACCAGATATGT	ENST00000372519	128497	NM_080608	spermatogenesis associated 25	chr20:44515190-44515131	GO:0003674|GO:0016021|GO:0007283|GO:0005575|GO:0030154	NM_080608	THC2608552	Hs.128235
A_21_P0005345	1.98249	0.987316	up	XLOC_005955	BROAD Institute lincRNA (XLOC_005955), lincRNA [TCONS_00014043]	TCAAAACACAACTTCACACAGCGTCCAAAACTCACGCTCACACACATCAAAACACAATGT					chr7:391200-391259
A_21_P0001047	1.70092	0.766312	up			CCTTTAACTTCTAAAGAAATTTTGTGAGAAGCATCTGAGACTCTTGACAGTTAAAATCCC	ENST00000422480				chr1:198954268-198954327			THC2608126
A_32_P178758	2.90991	1.54098	up	LY86-AS1	Homo sapiens LY86 antisense RNA 1 (LY86-AS1), long non-coding RNA [NR_026970]	CCATCTGAGAACAAAAGTTGTTGCTACTTCTCAGAGGCATTGAGACACACTGCATGCTGT	ENST00000429345	285780	NR_026970	LY86 antisense RNA 1	chr6:6346843-6346784		NR_026970	THC2503159	Hs.655737
A_21_P0002914	-3.63187	-1.86071	down		EIF2B5 antisense RNA 1 [Source:HGNC Symbol;Acc:40209] [ENST00000421870]	CCAGGGGCCCATGACTGTAGTCACCTAACTACCTGGGAATCTTTAAGAAACACCAAAGCC	ENST00000421870				chr3:184264869-184264810				Hs.574899
A_33_P3372869	-1.55965	-0.641221	down	DDX52	Homo sapiens DEAD (Asp-Glu-Ala-Asp) box polypeptide 52 (DDX52), mRNA [NM_007010]	GCTATAGACAGTTGGAACATGTAGACTTGTATAAACACTGCACACTTAACCTATACTAAA	ENST00000394367	11056	NM_007010	DEAD (Asp-Glu-Ala-Asp) box polypeptide 52	chr17:35972502-35972443	GO:0008026|GO:0003723|GO:0005730|GO:0005524	NM_007010	THC2634923	Hs.590937
A_21_P0011316	-1.70675	-0.771249	down	XLOC_014512	BROAD Institute lincRNA (XLOC_014512), lincRNA [TCONS_l2_00008583]	GAAAAAGCAATTGCCCTGCTGTTCTCAGTGCCTGATGGCTTGAATGAATTGATTAGCGAA					chr15:40619029-40619088
A_21_P0012214	1.51321	0.597615	up	LINC00189	long intergenic non-protein coding RNA 189 [Source:HGNC Symbol;Acc:18461] [ENST00000431661]	AATCTCACCAGGTTGGACAACTGGCTATGAAATGGCATGAAATATCTGTTCCCAATACTA	ENST00000431661	193629		long intergenic non-protein coding RNA 189	chr21:30601303-30656525
A_21_P0011339	-1.74219	-0.8009	down	XLOC_014512	BROAD Institute lincRNA (XLOC_014512), lincRNA [TCONS_l2_00008799]	CAGAAAGCCAAGCAGCTAATGTCAGATGAGAAATGCTTTAAGACACAGCCTTCCTCATCC					chr15:85121311-85133466
A_23_P20035	-1.50868	-0.593286	down	GPR146	Homo sapiens G protein-coupled receptor 146 (GPR146), mRNA [NM_138445]	AGTAAAATGAACAAAACCCTACGAAAGAATGGCAACAGCCAGGGTGGCCGGGCCCTGCCA	ENST00000397095	115330	NM_138445	G protein-coupled receptor 146	chr7:1098557-1098616	GO:0005886|GO:0004930|GO:0016021	NM_138445	THC2471076	Hs.718624
A_33_P3324899	1.81297	0.858352	up			ATTTTGGGGCCTAGGAACCCAGGAGCCGAGTGTAGGTGACATAGAGCAGCAGCATGAGGA					chr7:100172720-100172779
A_21_P0003561	5.64488	2.49694	up	XLOC_003430	BROAD Institute lincRNA (XLOC_003430), lincRNA [TCONS_00007958]	TTGGTCTAGGATGGATGGCACAGGTGAGCCAGGGAAGAACTCTGAAGACGCCCAGCAAGT					chr4:3641679-3643761
A_19_P00805812	2.0792	1.05603	up	XLOC_013282	BROAD Institute lincRNA (XLOC_013282), lincRNA [TCONS_00027263]	ACAGCAAGTTACTCTGAGTATTGTGGAAACAAACTGAAATTAGAGTGAGAGAGAGAGAGA					chr19:28262798-28262739			THC2535688
A_33_P3309621	-2.79612	-1.48343	down	SIGLEC17P	Homo sapiens sialic acid binding Ig-like lectin 17, pseudogene (SIGLEC17P), transcript variant 1, non-coding RNA [NR_047529]	TCCACAAGAAGAAGGCGGTGAGGGCAGTGGAGGTTGAGGAGAATGTATATGCTGTCATGG	ENST00000341811	284367	NR_047529	sialic acid binding Ig-like lectin 17, pseudogene	chr19:51675776-51675835		NR_047529	THC2602286	Hs.132045
A_21_P0003946	1.5741	0.654527	up		DB442410 RIKEN full-length enriched human cDNA library, testis Homo sapiens cDNA clone H013004D08 5', mRNA sequence [DB442410]	TTCGTCTTTCACCCCCATTCCTTGCTACTCCAGGGGCCGCGCCAGCAGCATTTTCCCAGG	ENST00000503386				chr5:1851381-1851440				Hs.641706
A_21_P0011559	1.60565	0.683162	up		Q86W16_HUMAN (Q86W16) MLL5 (Fragment), partial (14%) [THC2615674]	CATAAATAATTTTCAATGCCAGGAGAGGAGACGGTGGGAAGATGCATGGAAGGTTGAGAG	ENST00000576963				chr17:77800093-77800152			THC2615674
A_33_P3345653	-1.58747	-0.666731	down	LINC00905	Homo sapiens long intergenic non-protein coding RNA 905 (LINC00905), transcript variant 1, long non-coding RNA [NR_024335]	CCTGTACATGCCCAAGAAGCATATGAGTTTAATGGGACCCCAATAACTTCAAAAGCAAAA	ENST00000588838	148231	NR_024335	long intergenic non-protein coding RNA 905	chr19:16152861-16152920		NR_024335	THC2477628	Hs.631621
A_33_P3414868	1.77113	0.824667	up		CR736977 Soares_testis_NHT Homo sapiens cDNA clone IMAGp971B2176 ; IMAGE:1755160 5', mRNA sequence [CR736977]	TTCTACAGGTGGGCTGAGGACAGAAAAATCCTAAAGATGGAAGTATCATTAAAATCGTGC	ENST00000418620				chr2:174745652-174745593				Hs.632545
A_21_P0008661	-1.5593	-0.640902	down	XLOC_011327	BROAD Institute lincRNA (XLOC_011327), lincRNA [TCONS_00023479]	CAGGGCCAGCCCCTTTTGGATTGATTTAGCCTCTGAAGTTCTGGAAATTTAATGAGACAG					chr15:80490170-80490229
A_32_P453321	2.21879	1.14977	up	C1orf228	Homo sapiens chromosome 1 open reading frame 228 (C1orf228), mRNA [NM_001145636]	TCAGATGGCCTACCTCACACACTTCGAGGAGGATGTAGAATCAAAGGAGTAACAGCCCCT	ENST00000357508	339541	NM_001145636	chromosome 1 open reading frame 228	chr1:45191024-45191083		NM_001145636	THC2476404	Hs.173679
A_21_P0007932	2.15342	1.10663	up		long intergenic non-protein coding RNA 400 [Source:HGNC Symbol;Acc:42729] [ENST00000425609]	AGATAAACCATCTGTCTTCCCTTCCTGGGGAGTAGCAGGTTATGAATAAATTATGCTGCC	ENST00000425609				chr13:43733540-43733599			THC2707351
A_33_P3312802	1.52343	0.607326	up	RPL13AP17	Homo sapiens ribosomal protein L13a pseudogene 17 (RPL13AP17), non-coding RNA [NR_003680]	GCCCTTGCTCCTTCCCTGTATTTTGTGACCAGAATGAAATAAATTACTTTCAAAGAAAAA	ENST00000450028	399670	NR_003680	ribosomal protein L13a pseudogene 17	chr7:77988714-77988773		NR_003680		Hs.568045
A_33_P3209457	-3.38323	-1.7584	down	PRPS1	phosphoribosyl pyrophosphate synthetase 1 [Source:HGNC Symbol;Acc:9462] [ENST00000372419]	CTGCAGAGAAGCCAAAAATTATGCCCAAGTACATCTGAAATAAACTAGATATCAACAACA	ENST00000372419	5631		phosphoribosyl pyrophosphate synthetase 1	chrX:106884295-106884354	GO:0000287|GO:0005975|GO:0006221|GO:0044281|GO:0005524|GO:0042803|GO:0009156|GO:0005829|GO:0007399|GO:0034418|GO:0046101|GO:0006144|GO:0016301|GO:0004749|GO:0006015|GO:0006164
A_21_P0008394	2.21499	1.1473	up			ATTGTCCTTCCCACAACTTTATCTGAGAAGCATGACAACGGTGACAATCACAGGACTAGT	ENST00000553318				chr14:101915141-101915200
A_33_P3375766	-1.62048	-0.696424	down	KCNC2	Homo sapiens potassium voltage-gated channel, Shaw-related subfamily, member 2 (KCNC2), transcript variant 3, mRNA [NM_153748]	AGTACACAGAGTGACACATGTCTGGGCAAAGACAATCGACTTCTGGAACATAACAGATCA	ENST00000350228	3747	NM_153748	potassium voltage-gated channel, Shaw-related subfamily, member 2	chr12:75444230-75444171	GO:0005251|GO:0006112|GO:0050796|GO:0005886|GO:0008076|GO:0007268|GO:0051260|GO:0044281|GO:0001508	NM_153748	NP672500	Hs.27214
A_21_P0001300	1.58611	0.665497	up	XLOC_000205	BROAD Institute lincRNA (XLOC_000205), lincRNA [TCONS_00000949]	AATGGCTGAAGAGCAGATCCATCTACATGGGGCTGGGAGGGGAGGTGCGGTCACCGCTCA					chr1:55462642-55462701
A_21_P0008490	1.78626	0.836944	up	XLOC_011134	BROAD Institute lincRNA (XLOC_011134), lincRNA [TCONS_00022880]	CAGCTAGAAGAGAGAGGAGCTGGCCTATGATGTACTTAAGAAAGTTGTTTTGTACCTAAC					chr14:101820284-101820225
A_33_P3375613	1.83812	0.878229	up	C8orf44-SGK3	Homo sapiens C8orf44-SGK3 readthrough (C8orf44-SGK3), mRNA [NM_001204173]	ATTGGAATAACTTTATTCTGCAGATCATTTAAGAAGTAACAGGCCGGGCGCGGTGGCTCA	ENST00000520976	100533105	NM_001204173	C8orf44-SGK3 readthrough	chr8:67772367-67772426	GO:0030334|GO:0005515|GO:0005246|GO:0006950|GO:0015459|GO:0055085|GO:0001558|GO:0005524|GO:0005829|GO:0051090|GO:0034220|GO:0004672|GO:0007154|GO:0004674|GO:0042127|GO:0016023|GO:0006468|GO:0055037|GO:0035091|GO:0017081|GO:0005769|GO:0017080	NM_001204173	THC2762292	Hs.613417
A_21_P0008357	-3.56121	-1.83237	down	XLOC_010878	BROAD Institute lincRNA (XLOC_010878), lincRNA [TCONS_00022558]	AGTTCTGTTGTGACAGCCCTTGACAGCAGGTGTCTGTCATCTCCCCCATTCTATCCCCTC					chr14:76731149-76731208
A_21_P0002171	1.56693	0.647943	up	XLOC_001351	BROAD Institute lincRNA (XLOC_001351), lincRNA [TCONS_00003577]	GAGCTCAAACTTTATAGCAAGACAAAGCCAGAATGTTCAGGTGAAGAAGCAGAGAATGGC					chr2:11547487-11548076
A_24_P361457	-1.92021	-0.941262	down	ENDOV	Homo sapiens endonuclease V (ENDOV), transcript variant 1, mRNA [NM_173627]	GGGTGTGGGGCTCCGAACCCTAAATGGGTGAGAGTTGAAATGAAAGCGGCACCTGTAGTC	ENST00000518137	284131	NM_173627	endonuclease V	chr17:78411284-78411343	GO:0005737|GO:0003727|GO:0006281|GO:0000287|GO:0016891|GO:0043566|GO:0005730|GO:0016888	NM_173627	THC2478757	Hs.728933
A_21_P0004316	-3.98722	-1.99538	down	XLOC_004611	BROAD Institute lincRNA (XLOC_004611), lincRNA [TCONS_00010144]	CCTTCCAAACCCAGCACCACCTATAACCTTTGCAATCAACAACCATGAGCCTTCCAGGGG					chr5:154263168-154263227
A_33_P3776564	1.92744	0.946689	up	LOC158434	Homo sapiens uncharacterized LOC158434 (LOC158434), mRNA [NM_001256408]	GGGAAAGACCAATATCCAGAGTCAGTAGAATATATTATCTAAAATGTCCAGTTTCTCACA		158434	NM_001256408	uncharacterized LOC158434	chr9:98869232-98869173		NM_001256408	THC2630960	Hs.381771
A_21_P0013393	1.80963	0.855692	up		ZN695_HUMAN (Q8IW36) Zinc finger protein 695 (Zinc finger protein SBZF3), partial (8%) [THC2641926]	GCTGATAAGGACTTTCAGGTCAACAGCTGTAACTGCTAAATGAAGTTAATACTCTGGAAA	ENST00000415536				chr7:93693961-93694020			THC2641926
A_21_P0014708	-1.69199	-0.758719	down		ATPase, H+ transporting, lysosomal 31kDa, V1 subunit E2 [Source:HGNC Symbol;Acc:18125] [ENST00000505245]	TAGACTTCCTCCAACAAGGTTTAGAAAGCAGCCTCAAAAAGAGGAAGTTCATCCGCTACT	ENST00000505245		AK123751		chr2:46761864-46761805			THC2504718	Hs.437691
A_33_P3366754	-2.54939	-1.35015	down	LOC100128670	Homo sapiens cDNA FLJ44998 fis, clone BRAWH3010833. [AK126945]	TATGCATCTGAGTTGGTGTGCACCTGAGCTGGCATGCACCTCAGCCTGTATGCACCTGAG		100128670	AK126945	uncharacterized LOC100128670	chr9:92086591-92086532			THC2490731	Hs.689515
A_21_P0009662	2.03357	1.02402	up	XLOC_013038	BROAD Institute lincRNA (XLOC_013038), lincRNA [TCONS_00026829]	GTGCCTAGCAAGAACACAACACACAGACACACACCAATAGATACATGTATCTTACCACTA					chr19:32537912-32537971			THC2630287	Hs.443685
A_33_P3374076	-1.77546	-0.82819	down	SEZ6	Homo sapiens seizure related 6 homolog (mouse) (SEZ6), transcript variant 2, mRNA [NM_001098635]	CTGAGGGCCAGCGGCTACACCTGCACTTTGAGAAGGTTTCCCTGGCAGAGGATGATGACA	ENST00000335960	124925	NM_001098635	seizure related 6 homolog (mouse)	chr17:27287883-27287824	GO:0043197|GO:0005886|GO:0043198|GO:0060079|GO:0016021|GO:2000171|GO:0005615|GO:1900006	NM_001098635	THC2485944	Hs.21837
A_21_P0014595	-1.98835	-0.991572	down		PREDICTED: Homo sapiens uncharacterized LOC101927472 (LOC101927472), misc_RNA [XR_246182]	ATCTCTATGGCTGGGTTGTGGAGAGGACAGTGAGAAGAGACTACAAGGAGTAAAACAGTA	ENST00000434792		XR_246182		chr10:106086227-106086286		XR_246182	THC2664489
A_33_P3272808	2.03006	1.02152	up	PTCD3	Homo sapiens pentatricopeptide repeat domain 3 (PTCD3), mRNA [NM_017952]	GCTGGTAAAGGAACTACTAAGATTCAGAAGCTTGTAGTCTTCATTATTTTGTTTTACAGG	ENST00000254630	55037	NM_017952	pentatricopeptide repeat domain 3	chr2:86369198-86369257	GO:0005739|GO:0032543|GO:0043024|GO:0019843|GO:0006417	NM_017952	THC2533030	Hs.323489
A_33_P3414472	2.28439	1.19181	up			AGTCAGACGTGTGACAGAGGAAGAGTCTGAGAAGAGAAGACACCTTTACAGAATGTACAG					chr18:009536080-009536021
A_21_P0003289	-1.741	-0.799916	down	MTRNR2L8	MT-RNR2-like 12 (pseudogene) [Source:HGNC Symbol;Acc:37169] [ENST00000600213]	GAAGAGGCGGGCATAACATAGCAAGACTATGTTACTACATACAACTAACATGTTACTGAG	ENST00000600213	100463486		MT-RNR2-like 8	chr3:96336058-96335999	GO:0005737|GO:0005576
A_21_P0003867	2.74752	1.45813	up	XLOC_003805	BROAD Institute lincRNA (XLOC_003805), lincRNA [TCONS_00008950]	GTCCATATCTGGCATAAATGAATGTGAGTGGTCTTGGGAATCTAAATATAACATGTTTCT					chr4:185195350-185195409
A_33_P3236778	-1.60876	-0.685949	down			TCCTGTCATTCGTCCATGCCTAAAATTCTCCGATAAAGCCCATTAAATAAAAACTCAGTA					chr15:042302490-042302549
A_33_P3391295	-2.24157	-1.16451	down			ACAGGTATTGTGAGGATTAAATGAAGCCTGTGGTTAGCACAGTGCCTGGTACATAGGAAA					chr8:104032431-104032372
A_33_P3255220	2.31823	1.21302	up		DA797466 OCBBF3 Homo sapiens cDNA clone OCBBF3000584 5', mRNA sequence [DA797466]	AAGGTAGAAATCACTGAAAGTCAGGCAAAGGAACTGGCGTCCAGTAATGAGTCAGGCTTT	ENST00000558110		DA797466		chr15:85045450-85045509				Hs.578669
A_33_P3263902	1.59766	0.675963	up	MXI1	Homo sapiens MAX interactor 1, dimerization protein (MXI1), transcript variant 1, mRNA [NM_005962]	AAGATGATCAACGTGCAGCGTCTGCTGGAGGCTGCCGAGTTTTTGGAGCGCCGGGAGCGA	ENST00000393134	4601	NM_005962	MAX interactor 1, dimerization protein	chr10:111985981-111986040	GO:0008285|GO:0003714|GO:0046983|GO:0042994|GO:0005634|GO:0000122|GO:0003677|GO:0006351	NM_005962	THC2526907	Hs.728542
A_33_P3346067	1.76611	0.820578	up			TCTTGGCTTCCCCTGCAGAAGTGGAGAAATGGCAGTGACATTGCGACTTCATTATACTAT					chr21:015964309-015964250
A_21_P0002113	1.66891	0.738904	up	FLJ32955	Q39KM4_BURS3 (Q39KM4) Methyltransferase, partial (5%) [THC2653455]	TGTAGCTAGAATTGAGCCTGTGGACTTTTATCTTTGCCTTTGAATTCTGTTATATTGACA	ENST00000433174	150596		uncharacterized protein FLJ32955	chr2:150673072-150673013			THC2653455
A_23_P381351	6.1597	2.62286	up	CSH1	Homo sapiens chorionic somatomammotropin hormone 1 (placental lactogen) (CSH1), mRNA [NM_001317]	CTCCTTCTGCTTCTCAGACTCTATTCCGACACCCTCCAACATGGAGGAAACGCAACAGAA	ENST00000316193	1442	NM_001317	chorionic somatomammotropin hormone 1 (placental lactogen)	chr17:61973154-61973095	GO:0007165|GO:0007565|GO:0005179|GO:0005576|GO:0060397|GO:0046872	NM_001317	THC2578783	Hs.654390
A_21_P0003319	2.56268	1.35765	up	LOC100505685	PREDICTED: Homo sapiens uncharacterized LOC100505685 (LOC100505685), misc_RNA [XR_171473]	GCCCCACGCTCTGGTTTCTATCCCACGTACTGTATTTAATTTTAGCAAAATCCTAGTAAA	ENST00000515329	100505685	XR_171473	uncharacterized LOC100505685	chr4:152890449-152890508		XR_171473		Hs.585167
A_21_P0013974	2.06075	1.04317	up	LOC100506859	PREDICTED: Homo sapiens serine/threonine-protein kinase Nek5-like (LOC100506859), transcript variant X2, mRNA [XM_005266614]	ACCACATTTGTATTACTGATGAAGACCAAGGAACATCAACAACCAGTCAAAATATACAAG		100506859	XM_005266614	serine/threonine-protein kinase Nek5-like	chr13:52611148-52611089		XM_005266614		Hs.97365
[truncated: 9,473 more rows]
