# Supplementary material for: Exosomes released from pancreatic cancer cells enhance angiogenic activities via dynamin-dependent endocytosis in endothelial cells in vitro
Source: Sci Rep. 2018 Aug 10;8:11972. doi: 10.1038/s41598-018-30446-1 (PMC6086824; doi:10.1038/s41598-018-30446-1)
Supplement: Supplementary file 3 — Supplementary Table S2 [file 41598_2018_30446_MOESM3_ESM.xlsx]

## Sheet: Supplementary Table S2
Supplementary Table S2. Upstream analysis in HUVECs treated with exosomes released from PK-45H cells.
Upstream Regulator	Expr Fold Change	Molecule Type	Predicted Activation State	Activation z-score	p-value of overlap	Target molecules in dataset	Mechanistic Network
NFkB (complex)		complex	Activated	3.845	0.124	A2M,ABCB1,AGER,ANXA13,ATF3,BIRC3,BIRC5,C3,CCL20,CCL22,CCL5,CCR7,CD44,CD86,CEBPD,CETP,CFB,CIITA,CLU,COL1A2,CRHR1,CSF1,CSNK2A1,CXCL10,CXCL12,CXCL6,CXCL8,CXCR3,DEFB103A/DEFB103B,DMBT1,DTX3,ELF3,ELK1,ERAP1,FABP6,FAM46A,FAS,FCER2,FGF5,FOXP3,GFPT2,GLI2,HES5,HMOX1,HNF4A,IFNA10,IFNA4,IFNA6,IFNB1,IFNK,IGKC,IL13RA2,IL17C,IL1RN,IL2,IL23A,IL24,ITGAL,LSP1,MMP1,MUC2,MUC5AC,MUC5B,NCAM1,NGF,NOS1,NUAK2,NUMBL,OPRM…
decitabine		chemical drug	Activated	3.299	0.112	ABCB1,ABCC3,AIM2,ANGPTL4,BIRC3,BRCA2,CCR7,CD226,CD44,CD8A,CDH16,CDH6,CDK1,CHD5,CNMD,COL1A1,COL1A2,COL3A1,COL6A3,COL7A1,CXCL10,CXCR3,CYP11A1,CYP21A2,CYP2A6 (includes others),CYP3A5,CYP3A7,DEFB1,DLX4,DMBT1,EEF1A1,EPO,EVX1,FAS,FGFR3,FLG,FMR1,FOXE1,GCK,GLRA3,GPR37,GRIN2A,HLA-B,HNF4A,HOXA1,HPGD,HTR1B,IFIT2,IFITM1,IL12RB2,ITGA4,KIR2DS4 (includes others),KIR3DL1,KIR3DL2,KIR3DL3,KISS1,KLF6,KRT16,KRT8,MAG…
Ap1		complex	Activated	3.196	0.0392	ATF3,CCL5,CD44,CXCL12,CXCL8,DEFB103A/DEFB103B,FABP4,HMOX1,HSP90B1,IFNB1,IL2,IL23A,KCNN4,KLK3,LHCGR,MMP1,MMP7,MSR1,MUC5AC,MYOD1,NGF,OPRM1,PADI4,PRDM1,PRL,SELE,SFTPD,SLC8A1
PLAG1		transcription regulator	Activated	3.052	0.301	AQP1,CD300C,CGB3 (includes others),CHST1,CRLF1,IGF2,LILRB3,LSP1,MAP2,NPTXR,P2RX1,TNNT3,WT1-AS
TLR7		transmembrane receptor	Activated	3.046	0.0613	ATF3,CALCA,CCL20,CCL5,CCR7,CD44,CD86,CPA4,CXCL10,CXCL8,DPCR1,FLJ37035,GNG2,IFNA10,IFNA4,IFNA6,IFNB1,IFNK,KCNMA1,LINC00652,SELE
PTGS2		enzyme	Activated	2.965	0.0351	AQP1,BIRC3,CCL5,CCR7,CD44,CLU,CXCL10,CXCL12,CXCL8,ERBB3,GATA4,IFNB1,IL23A,ITGAL,ITGB4,MMP7,MSR1,PTMA,RPS3A,RUNX2,TNFSF10,TNFSF11
cigarette smoke		chemical toxicant	Activated	2.898	0.482	AREG,BIRC5,C3,CHRM3,CRLF2,CXCL8,CYP3A5,FABP5,FLG,HMOX1,HSPA5,LEP,MMP1,MUC4,MUC5AC,RAPGEF3,SREBF1
PDGF BB		complex	Activated	2.881	1	ATF3,CD44,CDK1,COL3A1,CXCL8,DCN,EPO,GHR,GJA5,GPR183,GREM1,HOMER2,IL2,KLF6,MMP1,MYH11,NR4A3,PIM1,PPARG,SHH,SREBF1,THPO
EPAS1		transcription regulator	Activated	2.761	1	ACP5,ANGPTL4,AREG,BIRC3,CA12,CKM,CKMT1A/CKMT1B,CNKSR2,EGLN3,EPO,FBLN2,FLG,FMO5,GYS2,HSPA5,IGFBP5,ITIH5,MB,PFKFB3,PKIB,PLIN2,POTEG (includes others),POU5F1,RASSF1,RET,SCGB3A1
IL33	-1.611	cytokine	Activated	2.75	0.41	CCL11,CXCL8,IL17F,IL2,MSR1,MUC5B,PLIN2,TNFSF11,TPSD1
HRAS		enzyme	Activated	2.739	1	AFP,ALDH1A3,AREG,BIRC5,CCL27,CD24,CD44,CLU,CSTA,CXCL8,ELK1,ELN,FAS,FOXD1,HDC,HLA-B,HMOX1,HSF1,IGF2,IL2,ITGA4,IVL,KRT16,MMP1,MUC2,MYOD1,NPPB,PCDHGC3,PDPK1,PRKCB,SASH1,SERP1,SERPINB2,SESN3,TWIST1
TCR		complex	Activated	2.737	0.26	AIM2,ARHGEF1,BATF,CCL22,CCL5,CCR7,CXCL10,CXCL8,CXCR3,FAS,FOXP3,GFI1,GRM1,ICOS,IFI44L,IFI6,IFIT1,IFIT2,IFIT3,IFNB1,IL12RB2,IL16,IL2,IL24,KIR3DL1,LCK,LCP2,MX1,OASL,P2RX7,PDE3B,PIM1,POMC,PTK2B,PTPRC,RSAD2,SELL,TLR10,TLR3,TNFRSF4,TNFSF11,TNFSF13B,VAV1,ZBTB32,ZNFX1
PGR		ligand-dependent nuclear receptor	Activated	2.725	1	AK4,ALDH1A3,AREG,BIRC3,CD44,CDK1,FKBP5,GREB1,HPGD,HSD11B2,IGFBP1,IGFBP5,KLF5,NEDD9,PFKFB3,PNMT,PRL,SERPINA5,TAT,VCAN,WNT4
doxorubicin		chemical drug	Activated	2.676	1	ABCB1,ABCC3,AFP,AREG,ATF3,ATM,BIRC3,BIRC5,BRCA2,CD44,CDK1,CLU,EEF1A1,FAS,FBLN1,FOXP3,GPR132,HMOX1,LOC102724788/PRODH,NPIPB5 (includes others),NPPB,NTN1,RELN,RGS6,RUNX1,TAP2,TFAP2A,TNFSF10,TNFSF11,WNT4
MEF2C		transcription regulator	Activated	2.64	0.0119	ACTC1,ACTN2,CCBE1,CKM,COL1A1,COL1A2,COL3A1,GJA5,ITGB1BP2,MMP10,MYL4,MYL7,MYOM1,NPPB,PLA2G2A,TNNI1,TTN
chenodeoxycholic acid		chemical - endogenous mammalian	Activated	2.617	0.218	ABCB11,ABCC3,ADH1B,CXCL8,FABP6,FGA,FGG,GLP2R,HNF1A,HNF4A,KNG1,MUC2,NR0B2,PRTN3,SLC51A,SLC51B
TLR4		transmembrane receptor	Activated	2.569	0.133	AREG,ATF3,C3,CCL5,CD86,CMA1,CXCL10,CXCL8,CYP27B1,EREG,FAS,IFNA10,IFNA4,IFNA6,IFNB1,IFNK,IL23A,IL27,MMP1,MUC5AC,MX1,PRDM1,SELE,TNFSF10,TREM1
TLR9	1.709	transmembrane receptor	Activated	2.554	0.0254	ATF3,CCL5,CCR7,CD86,CXCL10,CXCL8,IFNA10,IFNA4,IFNA6,IFNB1,IFNK,NR0B2,PRDM1,TNFSF10,TNFSF13B
beta-estradiol		chemical - endogenous mammalian	Activated	2.532	0.322	ABCB1,ACKR2,ACSM3,ACTC1,AGER,ALOX15,ANKS1B,AQP1,AREG,ARNT2,ATF3,ATP2B2,AVP,BATF,BCAS1,BCAS3,BIRC5,BMPR1A,BMPR1B,BRCA2,C3,C8orf44-SGK3/SGK3,CA12,CACNB1,CALCA,CALCR,CALR,CAP2,CAPN12,CAPN13,CBFA2T3,CCDC80,CCL20,CCL5,CCNE2,CD24,CD44,CD86,CDK1,CFB,CFHR4,CKM,CLCN3,CLDN4,CLU,CNP,COCH,COL1A2,CP,CRABP2,CRHR1,CUBN,CXCL10,CXCL12,CXCL8,CYP2A6 (includes others),DCN,DEFB1,ELF3,ELOVL2,EPO,ERBB3,ESR2,F7,FABP4,FA…
VEGFA		growth factor	Activated	2.529	1	AK4,ANP32A,BIRC5,CCRL2,CD34,CEACAM1,CST2,CXCL10,CXCL12,CXCL8,FABP4,GRIA2,HSD17B1,IGFBP5,MEOX2,MMP1,PIM1,RASGRP3,SELE,UNC5B
Hsp90		group	Activated	2.488	0.0528	CDK1,CIITA,CLU,ERBB3,ITGAL,KIR2DS4 (includes others),KLRD1,LCK,NCR1,NCR2,NCR3,NOS1,TSSK6
MAP2K6		kinase	Activated	2.481	0.00942	ACP5,CD86,CXCL10,CXCL8,IFIT2,IL13RA2,IL2,IVL,MMP1,MUC5AC,MYH11,NPPB,RGS7,TNFSF10
EDN1		cytokine	Activated	2.462	1	AVP,CCR7,COL7A1,COMP,CXCL8,CYP11A1,CYP11B2,GATA4,HSPA5,HSPA8,ITGB1BP2,IVL,LEP,MMP1,MMP7,MSN,NCF1,NOX5,NPPB,POMC,PRL,RAMP3,SELE,SELL,SERPINB2,SLC8A1,TUBB1,TYR,VCAN
metformin		chemical drug	Activated	2.42	1	ABCB1,AGER,CXCL8,CYP3A5,HMOX1,HSPA5,IL1RN,LEP,MUC5B,NPY,PLIN2,RARRES2,RETN,RUNX2,SHH,SLC22A1
MAP2K4		kinase	Activated	2.42	0.00431	ATF3,CCL5,CD44,CD86,CXCL10,CXCL8,IL2,MMP1,MUC5B
TRAF6		enzyme	Activated	2.407	0.396	BIRC3,CXCL8,IFNB1,IL2,MUC5AC,SELE,SERPINA3
diclofenac		chemical drug	Activated	2.401	0.425	CLDN4,HPGD,IL24,KCNA3,LBH,SELL
CDKN2A		transcription regulator	Activated	2.401	1	BIRC5,CDCA5,CDK1,CPA4,EEF1A1,FAM86B1,FMN2,KLK3,MMP1,RFC3
MAP3K14		kinase	Activated	2.376	0.218	BIRC3,CCL27,CCL5,CD44,CXCL8,FAS,IL2,IL21,MUC2,TNFSF10
SOX2		transcription regulator	Activated	2.36	0.0311	ABCC3,ABCC6,ATG10,BIRC5,DLX1,DLX4,ESX1,FGF3,FGF5,FOXD3,GLI2,GOLGA6A (includes others),LHX2,MEIS1,OTP,PAX6,POU5F1,SOX6,ZFHX3,ZIC3
phorbol myristate acetate		chemical drug	Activated	2.344	0.381	ABCB1,ADAMTS4,ADORA2A,AGER,ANGPTL4,AREG,ATM,AZU1,BIRC3,BIRC5,BMP7,C3,CALCR,CCL20,CCL5,CCR7,CD14,CD209,CD44,CD52,CDK1,CHGA,CIITA,CLDN1,CRHBP,CSF1,CSTA,CXCL10,CXCL8,CYP11A1,CYP11B2,CYP1A2,CYP21A2,CYP27B1,DCD,DMBT1,DSG1,DUSP2,DUSP8,ELANE,ELK1,ESR2,FAS,GLIS1,GP6,GRK5,HAS1,HAVCR1,HDC,HNF1A,HNF4A,HSD17B1,ICOS,IGF2,IGFBP1,IGFBP5,IL11,IL12RB2,IL2,IL21,IL6R,IRF2,ITGAD,ITGAL,ITGAX,IVL,JAK3,KCNN4,KLF5,KLK3,…
MIF		cytokine	Activated	2.338	0.347	CXCL8,GFI1,IL2,ITIH5,MMP1,OTP,RAMP2,SOX6,TPH2
TP53		transcription regulator	Activated	2.336	1	ABCB1,AFP,ALOX15,AREG,ATF3,ATP1A1,BIRC3,BIRC5,BRCA2,CCNE2,CD44,CDK1,CGB7,CHIC1,CKM,CLU,COL14A1,COL1A1,COL1A2,CXCL8,DLGAP1,DSC3,DUSP2,DYRK1A,FAS,FAT2,FOXP3,FXYD3,GML,HDC,HLA-B,HMOX1,HSF1,HSPA8,IGF2,IGH,IL2,ITGB4,KLK3,KRT8,LOC102724788/PRODH,LPIN1,MAGEB1,MAP4K1,MB,MMP1,MST1,MUC2,MX1,NDRG2,NR0B2,PADI4,PDE6A,PEG3,PFKFB3,PIM1,POSTN,PRKCB,PRKCG,PRKCZ,PRKN,PRL,PROM1,PTGER1,PTPN1,PVT1,RFC3,RPS6KB1,RUNX1,…
Tlr		group	Activated	2.284	1	CCL5,CCR7,CD86,CXCL10,CXCL8,IFNA10,IFNA4,IFNA6,IFNB1,IFNK,IL2,TNFSF13B,TREM1
P38 MAPK		group	Activated	2.283	0.151	AGER,ATF3,BIRC5,CCL11,CCL26,CCL5,CCR7,CD44,CD86,CHAT,COL3A1,CRHR1,CXCL10,CXCL12,CXCL8,DIO2,ELK1,FAS,FCER2,GOLGA2,HMOX1,IFNB1,IL11,IL1RN,IL2,IL23A,IRF6,ITGB4,IVL,LEP,MMP1,MUC2,MUC5AC,MUC5B,MYH11,NBR1,NOX1,NPPB,NR4A3,POSTN,PPARG,RAB7A,RBP1,RUNX2,S100A12,SELE,SERPINB2,SLC8A1,TNFSF10,TNFSF11,TYR,VLDLR
Akt		group	Activated	2.273	1	BIRC5,CCR7,COL3A1,CP,CXCL10,CXCL12,CXCL8,CXCR3,ELK1,EPO,ERBB3,FHIT,FOXP3,GLI2,HMOX1,HPGD,IL17F,IL27,KISS1,KL,MAP2,NOS1,NR0B2,POU5F1,PPARG,RUNX2,SHH,SYT1,VCAN
A23187		chemical reagent	Activated	2.265	0.286	CD14,CD86,CXCL8,CYP11A1,HSD17B1,HSP90B1,HSPA5,IL2,MSR1,MUC2,PDIA2,PPARG,PRL,REN,SDF2L1,SYN1,TNFSF10
TNFRSF1B		transmembrane receptor	Activated	2.236	0.0381	CXCL12,CXCL8,LEP,MMP1,MSR1,NTN1,OPRM1
IRAK1		kinase	Activated	2.219	0.0999	CXCL8,IFNA4,MMP1,MUC5AC,SELE
TNFRSF1A		transmembrane receptor	Activated	2.219	0.502	BIRC3,CXCL8,MMP1,MMP7,SELE
MAP2K7		kinase	Activated	2.204	0.12	ATF3,BIRC3,CCL5,CSTA,CXCL10,CXCL8,FAS,HSPA5,IL2,IVL,LSP1,MUC5B
E. coli lipopolysaccharide		chemical - endogenous non-mammalian	Activated	2.202	0.043	CCL22,CCL5,CD86,CXCL10,CXCL8,HSP90B1,HSPA5,IFNB1,IL23A,IL27,MX1,SELE
ionomycin		chemical reagent	Activated	2.201	1	ACAN,CLDN4,CUL9,CXCL10,CXCL8,CYP11B2,FGF18,ICOS,IL2,IL21,ITGAL,KCNN2,KCNN4,NGF,PIM1,PPARG,PRKCZ,PRL,RAG2,TNFSF10
mir-126		microrna	Activated	2.2	0.307	CXCL12,EGFL7,FOXP3,MMP7,PTPRC,TYR
ATF4		transcription regulator	Activated	2.2	1	ATF3,CALR,HSP90B1,HSPA5,PRKN
CEBPB		transcription regulator	Activated	2.198	0.00887	ABCB1,ADH7,C3,CCL5,CD14,CHIT1,COL1A1,CP,CPB2,CSH1/CSH2,CXCL8,CYP2A6 (includes others),F7,FABP4,FCAR,FGFR2,GH2,HPX,IL1RN,IL2,IL24,ITGAL,LBP,LEP,MMP1,MMP10,MSR1,PPARG,PRL,PRTN3,SFTPD,SLC10A1,SREBF1,STAR,TLR8,TLR9,TNFRSF19,VLDLR
MAPK9		kinase	Activated	2.198	1	BIRC3,CXCL8,DMD,IL2,ITGB4,LPL,LSM3,MUC5B,PLIN2,PPARG,SREBF1
MITF		transcription regulator	Activated	2.193	0.0644	ABCB5,ACAN,ACP5,ATP1A1,BEST1,C8orf44-SGK3/SGK3,CD44,COL1A1,CXCL8,FMOD,FOXD3,GPNMB,GREB1,GYG2,HAPLN1,HPGD,IL6R,KAZN,KCNN2,MC1R,MYL4,PHACTR1,POU5F1,SHTN1,SLC14A1,SLC45A2,SOX6,TFAP2A,TMCC2,TNFRSF14,TPH1,TYR
homocysteine		chemical - endogenous mammalian	Activated	2.19	1	ATF3,CLU,CXCL12,CXCL8,EEF1A1,HSPA5,LPL,OXTR,RETN,SREBF1
UCN		other	Activated	2.186	0.0508	CYP11A1,HPGD,LEP,NPY,STAR
FXR ligand-FXR-Retinoic acid-RXRﾎｱ		complex	Activated	2.172	1	ABCB11,ABCG8,FABP6,NR0B2,VLDLR
CCL2		cytokine	Activated	2.17	1	BIRC5,CXCL8,HDC,ITGAL,MMP1
22(R)-hydroxycholesterol		chemical - endogenous mammalian	Activated	2.169	0.386	ABCB11,ABCG8,CETP,LPL,NR0B2,SREBF1
reactive oxygen species		chemical toxicant	Activated	2.167	1	CCL5,CD24,CXCL8,DEFB103A/DEFB103B,ERBB3,FAS,GCK,HMOX1,HSPA5,LAMA1,LEP,LPIN1,MMP1,MUC5AC,OPRM1,TNFSF11
HAND2		transcription regulator	Activated	2.152	0.0156	ACTC1,ACTN2,CALB2,CCBE1,COL1A1,COL1A2,COL3A1,GJA5,ITGB1BP2,MYL4,MYL7,NPPB,PLA2G2A,TTN
TBX5		transcription regulator	Activated	2.141	0.0302	ACTC1,ACTN2,BIRC5,CCBE1,COL1A1,COL1A2,COL3A1,GJA5,ITGB1BP2,MYL4,MYL7,NPPB,PLA2G2A,TTN
Ca2+		chemical - endogenous mammalian	Activated	2.126	0.151	ABCB1,AGER,ATF3,CALCA,CALR,CD19,CD86,CUL9,CXCL8,CYP27B1,ELF3,ELK1,FABP5,FLG,HOXA1,HSPA5,IL2,IVL,KCNG1,KLK7,MSR1,NOS1,NOX5,NR4A3,PPARG,PRL,S100A7,S100A9,SCN9A,SERPINB2,STAR,TCHH,TRPV6
ERK1/2		group	Activated	2.118	0.149	AREG,AVP,BIRC3,CALR,CCL11,CCL20,CCL22,CCL26,CCL27,CCL5,CCR7,CD44,CD86,CDK1,COL1A1,COL3A1,CRHR1,CXCL10,CXCL6,CXCL8,ELK1,ESR2,FKBP5,GRK5,HSPA5,IFIT1,IFNB1,IL2,MAP4K1,MMP1,MUC5AC,MUC5B,NOX1,NR4A3,POSTN,RUNX2,SLC12A7,STAR,TACR1,TAP2
IL2	1.942	cytokine	Activated	2.088	1	ATM,AVP,BIRC3,CACNA1E,CALCA,CCL5,CCNE2,CCR7,CD244,CD247,CD44,CD86,CEACAM1,CMKLR1,CSF1,CSF2RA,CXCL12,CXCL8,CXCR3,CYP1A2,DKC1,DUSP2,FAS,FGFR1,FGFR2,FOXP3,HAVCR2,HEMGN,ICOS,IL12RB2,IL17F,IL18R1,IL2,IL24,ITGA4,JAK3,JAML,KIR2DL4,KIR3DL1,KLF6,KLRC1,KLRD1,LCK,LCP2,LRRC32,MX1,NCR1,NCR2,NCR3,NEAT1,OSM,PDE3B,PDE4A,PIM1,PLA2G10,PLCB1,PRDM1,PTCH1,PTPN7,PTPRC,RAG2,RFTN1,RGPD4 (includes others),SELL,SELPLG,SES…
IKBKB		kinase	Activated	2.07	0.148	BIRC3,CCL20,CCR7,CSF1,CXCL6,CXCL8,HAS1,IFNB1,IL17C,IL2,MMP1,MUC2,MUC5AC,MX1,SELE,TWIST1
TNF		cytokine	Activated	2.052	0.231	A4GALT,ABCC3,ACP5,ADAMTS4,ADORA2A,AGER,AKR1B10,ALDH1A3,ALDH3A1,ALOX15B,ANGPTL4,APOBEC3B,AQP1,ATF3,AVP,AZU1,B4GALNT1,BIRC3,BIRC5,BMPR1A,C3,CALCA,CASP10,CCL11,CCL19,CCL20,CCL22,CCL26,CCL27,CCL28,CCL5,CCR7,CD1B,CD1C,CD209,CD247,CD44,CD86,CFB,CGB3 (includes others),CIITA,CLDN4,CLU,CNR2,COL1A1,COL1A2,COLQ,CRHR1,CRLF1,CSF1,CXCL10,CXCL12,CXCL6,CXCL8,CXCR3,CYP11A1,CYP27B1,DCD,DCN,DEFB103A/DEFB103B,DEFB10…
MYD88		other	Activated	2.046	0.0828	C3,CCL5,CD86,CXCL10,CXCL12,CXCL8,HMOX1,IFNA10,IFNA4,IFNA6,IFNB1,IFNK,MUC2,MUC5AC,SELE
KITLG		growth factor	Activated	2.035	1	BIRC5,CD14,CD247,CXCL8,EPO,IL16,PIM1,PRKCB,RAG2,TYR
SP3		transcription regulator	Activated	2.034	0.153	ABCB1,ALOX15B,ATF3,BIRC5,CCL20,CETP,CGB3 (includes others),CHRNA3,CNMD,COL1A1,COL1A2,FOXP3,HSD11B2,HSD17B1,HSPA5,IFITM5,IGF2,IL12RB2,ITGAD,KISS1,KRT16,LHCGR,LPL,MUC2,MUC4,MUC5AC,NOS1,PADI4,PTPN1,SLC39A8,TCEAL1
TYR	2.638	enzyme	Activated	2	0.0336	IL2,KLRC1,KLRD1,TYR
POU5F1	2.026	transcription regulator	Activated	2	1	BIRC5,CXCL10,DLX1,DLX4,ESX1,FOXD3,GOLGA6A (includes others),LHX2,MEIS1,OTP,PAX6,POU5F1,ZFHX3,ZFP42,ZIC3
TNFRSF9	2.747	transmembrane receptor	Activated	2	0.162	BIRC5,CXCL8,IL2,PTPRC
MAP2K1		kinase		1.996	0.203	ABCB1,AREG,ATF3,BIRC3,CD44,COL1A1,COL1A2,COL3A1,CSTA,CXCL8,ELK1,GLI2,GRIN1,HDC,HSPA5,IL13RA2,IL2,ITGB4,IVL,MMP1,UNC5B
Creb		group		1.993	0.128	AREG,BCAS1,CALCA,CEBPD,CGB3 (includes others),CHGA,CXCL10,CXCL8,CYP11B2,GABRG2,GNAS,IL11,IL2,IVL,LEP,MMP1,MUC4,MUC5AC,MUC5B,NCOA2,NEDD9,NOX5,PRL,RET,SLC8A1,STAR
SYK		kinase		1.99	0.354	CCL5,CXCL10,CXCL8,IL2
SREBF1	1.715	transcription regulator		1.984	0.375	AK4,APOA5,CAPZB,CYP27B1,FABP6,GCK,HMOX1,HSPA5,KCNA2,LEP,LPIN1,LPL,MAT1A,NR0B2,PPARG,RETN,SREBF1,STAR
GFI1	1.608	transcription regulator		1.982	0.0128	AZU1,CSF1,CXCL8,ELANE,ENTPD1,IL2,IL6R,JAK3,NT5E,SERPINA3
NOD2		other		1.969	0.425	AREG,CXCL8,DMBT1,IFNB1,IL23A,TNFRSF9
dithiothreitol		chemical reagent		1.968	0.0683	ATF3,ERO1B,HMOX1,HSP90B1,HSPA5,SEL1L,SELE
MAP3K8		kinase		1.965	0.354	BIRC3,CXCL8,IL2,NGF
PTHLH		other		1.964	0.133	CDK1,COL10A1,CXCL8,IL11,IVL,KISS1,TNFRSF11B,TNFSF11
farnesol		chemical reagent		1.964	0.404	ATF3,HSP90B1,HSPA5,IVL
TAC1		other		1.962	0.256	CXCL10,CXCL8,HDC,HMOX1,IL1RN,IL2,NCR1,SELE,TACR1,TNFRSF11B,TNFSF11
MAPK3		kinase		1.96	1	CSTA,CXCL8,HDC,IL2,MMP1
CIITA	1.935	transcription regulator		1.949	0.416	COL1A1,COL1A2,GCNT2,HLA-B,HLA-DQB1
MAP2K3		kinase		1.948	0.0756	COL1A1,COL1A2,COL3A1,CXCL10,CXCL8,IVL,MMP1,MUC5AC,MUC5B,RGS7,TNFSF10
CALCA	2.059	other		1.947	0.161	CALCA,CD86,COL3A1,CXCL8,POMC,PRL,RAB7A
GATA4	2.272	transcription regulator		1.943	0.0061	ABCG8,ACTC1,ACTN2,CCBE1,CLDN1,COL1A1,COL1A2,COL3A1,EPO,GATA4,GJA5,HSPA5,INHA,ITGB1BP2,MUC4,MYL4,MYL7,NPPB,PLA2G2A,SLC8A1,TTN
leukotriene D4		chemical - endogenous mammalian		1.942	1	ATF3,CITED1,CXCL8,MMP1,NEDD9,NR4A3,SELE
eflornithine		chemical drug		1.939	1	C3,CCNE2,CDK1,ITGAL
IL12 (family)		group		1.931	0.199	CCL5,DEFB103A/DEFB103B,FOXP3,ICOS,IL17F,IL18R1,IL2,IL21,IRF8,NCR1,NCR3,PIM1,SAMHD1,TNFSF10
OSM	-1.969	cytokine		1.919	1	AADAC,ABCC3,ACKR2,ADAMTS4,AFP,AKR1B10,AKR1C1/AKR1C2,AMPD3,AQP7,BAIAP2,BBOX1,BMP10,BTC,C1S,CALB2,CBX3,CCL20,CCL5,CDSN,CEBPD,CGB3 (includes others),CH25H,CKM,CLDN4,CNTN6,COL3A1,CRLF1,CXCL10,CXCL12,CXCL8,CYP3A5,CYP4F3,DCTN1,DEFB103A/DEFB103B,DNAH17,DNM1L,ERBB3,FLG,FMO5,GOLGA2,GPNMB,GRIN2A,HLA-B,HMOX1,HSD11B2,HSPA5,IL6R,IL6ST,ITGAL,KCNG1,KLK7,KRT16,KRT9,LBP,LY6G6C,MAP2,MMP1,MMP10,MPP2,MX1,NTSR2,NUAK1…
thapsigargin		chemical toxicant		1.911	1	ATF3,BIRC3,CD86,CLDN4,CLU,CXCL8,DIO2,HDC,HSP90B1,HSPA5,IL2,LBH,LPIN1,NR4A3,TNFSF10
imatinib		chemical drug		1.91	0.453	BIRC5,BMP7,COL1A1,COL3A1,CXCL12,HMOX1,IGKC,IGLC1,ITGAX,MMP1,PLIN2,RAG2,TNFSF13B
dihydrotestosterone		chemical - endogenous mammalian		1.902	1	ADTRP,ALDH1A3,AREG,AVP,AZGP1,BCOR,CALCA,DIO2,ETV1,FKBP5,FOXE1,GAS8-AS1,GNMT,HECTD2,HOMER2,HPGD,HSD11B2,IGFBP5,KLK15,KLK3,KLK4,MMP1,MMP7,NR0B1,PBOV1,PRIM2,PROS1,RARRES2,SLC1A3,SLC32A1,SLC5A4,SLCO1B1,SMG7,SREBF1,SRGAP2,ST6GALNAC5,STBD1,TAPT1,TARP,TRPM8,TWIST1,UGT2B15,VCAN,WNT4,WNT7B
seocalcitol		chemical drug		1.897	1	AREG,BIRC5,CEACAM1,IGFBP5,IL24,LGALS2,MST1,NBR1,SYCP1,TFAP4
SMAD7		transcription regulator		1.891	0.356	COL1A1,COL1A2,COL6A3,DEPTOR,DNMT3B,FAS,HMOX1,MMP1,MUC4,PROM1
IL17A		cytokine		1.882	0.0264	C3,CCL11,CCL20,CCL22,CCL26,CCL5,CD14,CXCL12,CXCL6,CXCL8,DEFB103A/DEFB103B,DEFB104A/DEFB104B,ENTPD1,IL16,IL17F,IL17RA,IL1RN,IL20,IL27,IL33,IVL,LEP,MMP1,MUC5AC,S100A7,TLR3,TNFRSF11B,TNFSF11,VEGFD
GnRH analog		biologic drug		1.874	1	ADD2,AFF2,AGER,AQP7,ARHGEF7,ATF3,CACNA1D,CACNB1,CALR,CDK1,EFNA2,ERCC5,ESRRG,FAM214B,FAS,GDI2,GPER1,GPR3,HDDC2,IGHM,ITIH4,KLRC4,KYNU,L3MBTL1,MAP2,MUC3A,MYO7A,NOV,NTRK2,NTRK3,OGFR,PI4KA,PPM1E,RALGPS1,RELN,RFPL3S,RNGTT,TNK2,VPS52
Jnk		group		1.873	0.415	A2M,AGER,BIRC3,CCL11,CCL22,CCL5,CCR7,CD209,CD44,CD86,CXCL12,CXCL8,FAS,HMOX1,HSPA5,IFNB1,IL11,IL2,IL23A,MMP1,NCF1,S100A12,SELE,SHH,VCAN
CREBBP		transcription regulator		1.87	0.0843	BIRC5,CCL5,CKM,COL1A2,CXCL10,CXCL8,EPO,FGFR3,GNAS,HLA-B,IFNA4,IFNB1,IL2,KLK3,KRT14,MST1,NR4A3,PRL,SELE,SERPINA3,STAR,TNFSF10
STAT3		transcription regulator		1.851	0.0586	A2M,ALOX15,ANGPTL4,BATF,BIRC5,CCL11,CCL5,CD209,CD86,CDK1,CEACAM1,CEBPD,CFB,COL1A2,CXCL10,CXCL8,DNMT3B,DTX3,ESR2,FAS,FGA,FGG,FOXP3,HAVCR1,HES5,HIST2H2AA3/HIST2H2AA4,HMOX1,ICOS,IFI6,IFIT1,IFIT3,IFITM1,IFNB1,IGFBP1,IL11,IL17F,IL18R1,IL21,KLK3,LBP,LILRB4,MX1,NPY,NUMBL,OAS2,OAS3,OASL,OMP,PDCD1LG2,PIM1,PLA2G2A,POMC,POU5F1,PRDM1,RET,S100A7,SERPINA3,SHH,SOX6,TLR3,TNFSF10,TNFSF11,TRPM3,TWIST1,VCAN
AGT		growth factor		1.845	1	AGER,ALOX15,ANK3,ATF3,AVP,BACH1,CCL5,CCR7,CD44,CDK1,COL11A2,COL1A1,COL4A6,CXCL8,CYP11B2,HMOX1,IGFBP5,IL18R1,IL6ST,LEP,MATN2,NCF1,NGF,NOX5,NPPB,PPARG,PTGFR,REN,SELL,SERPINB2,SLC8A1,STAR,TBX2,TNFSF11
NCOA1		transcription regulator		1.826	1	C3,CD24,CELSR3,HNF1A,KLK3,MAPK8IP2,NOCT,PRL,SFTPA1,TLE1,ZNF746
ATF2		transcription regulator		1.813	0.392	ATF3,CXCL8,DUSP10,ENTPD1,IFNB1,IL2,IL23A,MMP1,NPPB,NUPR1,SULT4A1
phorbol esters		chemical - other		1.791	0.344	CD44,CXCL6,CXCL8,DUSP2,GRK4,IGFBP1,IL2,ITGAD,IVL,MMP1,MMP10,OSM,PRKCB,PRKCG,STMN2,TNFSF10
RXRA		ligand-dependent nuclear receptor		1.788	0.00737	ABCB1,ABCB11,ADH1B,AKR1C1/AKR1C2,APOA5,C3,CEBPD,CETP,CGB3 (includes others),CRABP2,CYP27B1,CYP3A5,CYP4A11,EHHADH,FABP4,FABP6,FGG,FOXA3,GPT,HMOX1,HNF1B,HNF4A,HOXA1,IGFBP1,IL2,KNG1,LTF,NEDD9,NPPB,NR0B2,PDPK1,PNMT,POU5F1,PPARG,REN,RET,SLC10A1,SLC10A2,SLC51A,SLC51B,SREBF1
Ras		group		1.787	1	CHD5,CLDN4,CXCL8,FAS,GRIN1,HMOX1,IL11,IL2,IVL,MMP1,MUC5B,MYH11,NOX1,PRDM1,PRL
IKBKE		kinase		1.773	0.0901	BIRC3,CCL5,CXCL10,CXCL8,IFIT1,IFIT2,IFNA4,IFNB1
FGF7		growth factor		1.767	0.41	ABCC3,CEBPD,CSF1,IRF2,RUNX2,SFTPA1,SFTPD,SHH,SREBF1
5-azacytidine		chemical drug		1.762	0.339	ABCB1,ATM,CALR,CD44,CIITA,CLDN1,COL1A1,CXCL12,DLK1,ESR2,FOXP3,HSP90B1,HSPA5,HSPA8,IFI6,IRF8,ITGAL,KLF6,MECP2,MUC2,MUC4,RASSF1,SHH,STK17A
8-chlorophenylthio-adenosine 3',5'-cyclic monophosphate		chemical - kinase inhibitor		1.761	0.0381	AREG,BIRC3,CALCA,KCNH2,NCOA2,PRL,SH2D2A
IL6R	-1.997	transmembrane receptor		1.757	0.0745	A2M,ABCC3,CCL5,CXCL10,CXCL6,CXCL8,EPO,IL6ST,SERPINA3
NRG1		growth factor		1.756	1	CXCL6,CXCL8,CXCR3,EEF1A1,ESR2,GATA4,GPER1,GRB7,GRIN2C,HMOX1,IGF2,KLK3,MST1,MUC5AC,NOS1,NR4A3,POU5F1,RUNX1,SELE,TNFRSF25
Collagen type I		complex		1.753	1	BRCA2,CCL5,COL1A1,F13A1,MMP1,RUNX2
IL1B		cytokine		1.746	2.61e-05	A2M,A4GALT,ACAN,AGER,AMPD3,ANGPTL4,AVP,BIRC3,C3,CALCA,CASP10,CCL11,CCL20,CCL22,CCL27,CCL28,CCL5,CCR7,CD44,CD86,CEBPD,CFB,CIITA,CMPK2,CNR2,COL1A1,CPB2,CRHR1,CSF1,CXCL10,CXCL12,CXCL6,CXCL8,CXCR3,CYP11A1,CYP1A2,DCN,ELF3,EPO,F13A1,FABP5,FAS,FCER2,FMR1,GHR,GSTA2,HAS1,HELZ2,HMOX1,HNF1B,HNF4A,IFIT1,IFIT3,IGFBP1,IL11,IL16,IL17F,IL18R1,IL1RAP,IL1RN,IL2,IL20,IL23A,IL24,IL27,IL33,IL36B,IL6R,IRAK2,LAMC2,LBP,…
IL1A		cytokine		1.729	0.0498	ADAMTS4,ADORA2A,ALDH1A3,BIRC3,CCL11,CCL20,CCL5,CD44,CD86,CSF1,CXCL10,CXCL12,CXCL8,CYP1A2,EPO,HDC,HLA-DRB4,HMOX1,IGFBP5,IL11,IL1RN,IL2,IL20,IL36B,LEP,LGALS9,MMP1,MMP10,PDCD1LG2,PI3,POMC,S100A12,S100A7,S100A9,SELE,SERPINA3,SFTPA1,TNFRSF11B,TNFSF11
NR5A2		ligand-dependent nuclear receptor		1.716	0.00534	ABCB11,ABCC3,ABCG8,AFP,CETP,CYP11A1,CYP21A2,HNF1A,IL24,NR0B1,NR0B2,POU5F1,SLC10A2,STAR
IL6		cytokine		1.702	0.0279	A2M,ABCB11,ABCC3,ADAMTS13,ADAMTS4,AFP,AVP,BIRC5,C3,CALCA,CCL20,CCL5,CCR7,CD209,CD44,CD48,CD86,CDK1,CEACAM1,CEBPD,CHAT,CHRNB4,CLU,CP,CPB2,CRLF1,CSH1/CSH2,CXCL10,CXCL6,CXCL8,CYP1A2,DCN,EPO,ESR2,FAS,FCER2,FGA,FGG,FOXP3,GP1BA,GRIN1,HMOX1,HPGD,HRK,HSPA5,ICOS,IFIT1,IFIT2,IGFBP1,IGHM,IL11,IL17F,IL1RN,IL2,IL20,IL21,IL23A,IL6R,IL6ST,KISS1,KLK3,KRT14,KRT8,LBP,LHCGR,LIN28A,LPL,LTF,LY86,MMP1,MMP10,MSR1,NPY,O…
MYOCD		transcription regulator		1.69	0.00491	ACTC1,ACTN2,CACNA1D,CCBE1,COL1A1,COL1A2,COL3A1,GATA4,GJA5,ITGB1BP2,KCNMB1,MYH11,MYL4,MYL7,NPPB,PLA2G2A,SCN5A,SCN9A,TNNI1,TTN,VCAN
JUN		transcription regulator		1.646	0.0253	ABCB1,ACP5,ADH7,AFP,ATF3,BIRC3,CD244,CDK1,CHGA,CLU,COL1A2,CSF1,CSTA,CXCL10,CXCL8,CYP11A1,DEFB103A/DEFB103B,DIO2,EREG,EVX1,FAS,FOLR2,GPT,HLA-B,HMOX1,IFNB1,IGFBP1,IL2,IL24,ITGB4,IVL,KRT16,LBP,LHCGR,MMP1,MMP10,MMP7,MSR1,MYOD1,NCAM1,NOV,NR0B2,OXTR,PADI4,PKIB,POU5F1,PRL,SDK1,SERPINB2,SFTPD,SLC10A2,SLC8A1,VSX1
IL7		cytokine		1.644	0.0188	CD19,CD247,CEACAM1,COL1A1,CSF1,FAS,FOXP3,GFI1,HAVCR2,ICOS,IL17F,IL18R1,IL2,IL21,IL24,JAK3,MX1,NTN1,PIM1,RAG2,RUNX2,SELL,TNFRSF9,TNFSF10,TNFSF11
ROCK2		kinase		1.63	5.06e-05	CXCL8,DSC1,DSG1,DSP,FABP5,IVL,MSN,PI3,PPL,S100A7,SPINK5,SPRR3
TLR8	-6.847	transmembrane receptor		1.564	0.0416	CCR7,CD86,CXCL10,CXCL8,CYP27B1,IFNA10,IFNA4,IFNA6,IFNB1,IFNK,IL27
CEBPD	-1.511	transcription regulator		1.446	0.0156	C3,CCL20,CD14,CPB2,CXCL8,CYP2A6 (includes others),IL23A,ITGAX,PPARG,PRL,PRTN3,TLR8,TLR9,VLDLR
TLR3	-1.722	transmembrane receptor		1.403	0.00612	AIM2,C3,CCL20,CCL5,CD86,CFB,CLU,CXCL10,CXCL8,DEFB1,DEFB104A/DEFB104B,IFI44L,IFI6,IFIT1,IFIT2,IFIT3,IFNA10,IFNA4,IFNA6,IFNB1,IFNK,IL27,IL33,MMP1,MX1,OASL,RSAD2,SELE,TLR3,TNFSF10,TNFSF13B,TREM1,ZBTB32,ZNFX1
NR1H4		ligand-dependent nuclear receptor		1.394	0.0315	ABCB11,ADH1B,APOA5,C3,CCL15,CETP,FABP6,HNF4A,KNG1,NDRG2,NR0B2,PNMT,SLC10A1,SLC10A2,SLC51A,SLC51B,SLCO1B1,SREBF1
IL17R		complex		1.369	0.0165	CCL20,CCL5,CXCL10,CXCL6,CXCL8,MMP1,S100A7,S100A9
TYROBP		transmembrane receptor		1.316	0.0236	CCR7,CD86,CXCL8,FCGR2B,ITGAX,KLRD1,NCR2,SIRPB1
MAP3K7		kinase		1.262	0.00108	BIRC3,CCL20,CCL5,CCR7,CFB,CH25H,CXCL10,CXCL8,GATA4,HMOX1,IFIT1,IL2,MMP1,MUC2,MUC5AC,SELE,TNFSF10,TNFSF13B,VHL
NR5A1		ligand-dependent nuclear receptor		1.246	0.02	AMH,CYP11A1,CYP11B2,CYP21A2,CYP26B1,GSTA2,INHA,LHCGR,NR0B2,POU5F1,STAR
NR0B2	2.717	ligand-dependent nuclear receptor		1.213	0.0366	CETP,ESRRG,GCK,HDC,HNF1A,PPARG,SLC10A1,SLCO1B1,SREBF1
IRF3 dimer		complex		1.165	0.0171	CCL5,IFIT2,IFNA4,IFNB1
bile salt		chemical - endogenous mammalian		1.154	0.00678	ABCB11,FABP6,HNF1A,SLCO1B1
CRH		cytokine		1.137	0.043	CRHR1,CYP11A1,HPGD,IL1RN,IVL,KCNMA1,KCNMB1,KRT14,NOS1,POMC,RAMP2,STAR
CEBPA		transcription regulator		1.116	0.00802	A2M,ADH1B,ADH7,ARHGEF5,C3,CD14,CETP,CPB2,CSF1,CSF2RA,CXCL8,CYP2A6 (includes others),ELANE,FABP4,FCAR,HLA-B,HMOX1,HPGD,IFI6,IL1RN,ITGAL,ITGAX,IVL,KCNMB1,KLF5,KLRC1,KLRC4,LEP,LPL,LTF,MC1R,OAS2,PPARG,PRL,PRTN3,PTPRC,RETN,S100A9,SERPINI1,STAR,TBXAS1,TFAP2A,TLR9,TNFRSF19,TNFSF10,TUBB2A,UBE2I,VLDLR
GATA6		transcription regulator		1.061	0.0308	ACTC1,ALOX15,CYP11A1,EPO,GATA4,HNF4A,SFTPA1,SHH,STAR,TNFSF10
ELANE	3.211	peptidase		1.058	0.0165	AZU1,CD14,CXCL8,ELANE,HSPA5,MMP7,MUC5AC,OSM
NANOG		transcription regulator		1.042	0.0468	ABCB1,BIRC5,CDRT1,CDRT15,COL3A1,DLX1,DLX4,ESX1,FGF5,FOXD3,GATA4,GOLGA6A (includes others),HOXA1,IGFBP1,LHX2,MEIS1,NPIPA7 (includes others),NPTX1,OTP,PAX6,POU5F1,TBC1D3 (includes others),VSTM2A,ZFHX3,ZFP42,ZIC3
IL10		cytokine		1.025	0.00179	AGER,ARNT2,BMPR1A,CCL19,CCL20,CCL22,CCL5,CCR7,CD14,CD209,CD44,CD86,COL1A1,CSF1,CXCL10,CXCL12,CXCL6,CXCL8,CXCR3,DCN,FAS,FCER2,FCGR2B,FKBP5,FOXP3,FPR1,HPGD,IFIT2,IFNB1,IL12RB2,IL17RA,IL1RN,IL2,IL23A,IL24,IL27,IL6ST,ITGA4,ITGAL,LILRB4,MMP1,MSR1,NEDD9,NR4A3,OSM,PDCD1LG2,PLA2G2A,PRDM1,PTPN1,RARRES1,SCGB3A2,SELE,SELL,SELPLG,SERPINB2,SHB,SLC1A3,SLC6A4,TAP2,TLR3,TLR5,TLR8,TLR9,TNFSF11,TNFSF13B,TREM1,VCAN
TICAM1		other		1.022	0.0101	CCL5,CD86,CXCL10,CXCL8,IFIT1,IFIT2,IFNA4,IFNB1,SELE
2-aminopurine		chemical reagent		1.019	0.00429	CXCL8,CYP2A6 (includes others),HMOX1,IFI6,IFIT1,IFIT2,IFNB1,NPPB
CRP		other		1.016	0.00431	AGER,IL1RN,IL6R,LPL,PRKCB,PRKCG,S100A12,SELL,TNFSF10
nitroglycerin		chemical drug		1	0.0336	CALCA,CXCL8,HMOX1,NOS1
ZBTB16	-2.345	transcription regulator		0.963	0.0366	AURKC,CD14,COL1A1,FGFR3,GP1BA,MPL,PF4,RUNX2,SHH
HOXB9		transcription regulator		0.958	0.0198	AREG,CXCL8,EREG,NCAM1,NRG2
TBK1		kinase		0.948	0.0325	ATF7,CCL5,CXCL10,CXCL8,IFIT1,IFIT2,IFNA4,IFNB1
TIRAP		other		0.947	0.0331	CD86,CXCL10,CXCL8,IFNB1,SELE
DLX2	1.536	transcription regulator		0.914	0.00125	ARX,BTC,DLX2,FOXJ1,GAD2,WNT1
IL22		cytokine		0.903	0.00541	CALML5,CXCL8,DEFB103A/DEFB103B,DEFB104A/DEFB104B,DMBT1,FLG,GPT,HLA-B,HMOX1,IL20,IVL,MMP1,MUC4,MUC5B,RAB7A,S100A7,S100A9,SERPINA3,TNFSF11
prostaglandin E2		chemical - endogenous mammalian		0.854	0.00872	ALOX15,ANGPTL4,AREG,ATF3,ATP2A3,BIRC3,BIRC5,CALCR,CCL20,CCL22,CCL5,CCR7,CD44,CD86,COL1A1,CSF1,CST7,CXCL10,CXCL12,CXCL8,CXCR3,DCN,EREG,FAS,FMOD,FOXP3,HMOX1,IGFBP1,IGFBP5,IL16,IL17F,IL1RN,IL2,IL23A,JAK3,MMP1,MUC2,MUC5AC,NEDD9,NT5E,NTF4,OSM,PDE4A,PRL,RUNX2,SCN9A,ST3GAL4,ST6GALNAC2,STAR,TNFRSF11B,TNFSF11,TREM1,TWIST1
MAVS		other		0.852	0.0101	CCL5,CXCL10,CXCL8,IFIT1,IFIT3,IFNA4,IFNA6,IFNB1,RSAD2
IFN alpha/beta		group		0.77	0.0204	CCR7,CD86,CXCL10,IFIT2,IL27,IRF8,TLR3,TNFSF10,TNFSF13B
HLA-G		other		0.746	0.0198	CD8A,FAS,KIR2DL4,LILRB1,LILRB4
IL12 (complex)		complex		0.703	0.0461	CCL22,CCR7,CD226,CD244,CD44,CD86,CEACAM1,CSF1,CXCL8,CXCR3,DDB1,ERCC5,FOXP3,HAVCR2,ICOS,IL12RB2,IL18R1,IL2,IL21,IL27,ITGA4,ITGAL,KLRC1,KLRD1,NCR1,PIM1,SELL,SELPLG,TNFRSF25,TNFRSF9
fluocinolone acetonide		chemical drug		0.535	0.004	ANGPTL4,ANKRD36B,ANOS1,AQP1,FKBP5,KLF15,LSP1,MT1E,MT1H,MXRA5,PCDH19,PF4,RUNX2,TAT,WNT4,ZBTB16
IL21	2.749	cytokine		0.491	0.00778	CCL5,CCR7,CD244,CD86,CXCL10,CXCL8,FCGR2B,FOXP3,IL12RB2,IL18R1,IL2,IL21,IL21R,KLRC1,KLRD1,NCR1,NCR2,NCR3,PRDM1,PTPRC,SELL,TNFSF11
FCER1G		transmembrane receptor		0.479	0.00263	CCL5,CD247,CD300LD,CXCL8,IFIT2,IL1RN,IL2,KIR2DL4,MX1,RSAD2
BCR (complex)		complex		0.471	0.0434	CCR7,CD1C,CD44,CD86,FAS,FCER2,IGSF1,IL2,IL23A,ITGA4,PIM1,PRDM1,RAG2,SELL,TLR10,TLR9,TNFSF8,ZBTB16
8-bromo-cAMP		chemical reagent		0.429	0.019	BMP7,CGB3 (includes others),CYP11A1,CYP11B2,CYP21A2,DCN,FAS,HPGD,HSD17B1,IGF2,IGFBP1,INHA,KRT8,PDE3B,PDE4A,PDE4D,POMC,PRL,PTGFR,SERPINB2,STAR,TFCP2L1,VLDLR
IL7R		transmembrane receptor		0.293	0.0171	CCR7,IL2,SELL,TNFSF11
IL1RN	-1.505	cytokine		0.27	0.0117	ATF3,CCL20,CHAC1,CIITA,CXCL8,HLA-DQB1,IFI44L,IFI6,IFIT3,IL2,KLF6,LGALS9,MMP1,MX1,NPY2R,OAS2,OAS3,OASL,RARRES1,RSAD2,RTP4,S100A9,SELE,SLC6A4,TCF7L2,TNFSF10,ZNF81
BDNF		growth factor		0.255	0.0224	BMP7,CALB2,CHN2,EPO,GRIA2,GRIN1,GRIN2A,GRIN2C,HSPA5,LEP,MMP1,NOS1,NPY,NTF3,NTRK2,SHH,SLC12A5,SLC6A4,SYN1,TNFRSF11B,TPH1,WNT2
EHF		transcription regulator		0.218	0.0351	ANGPTL4,CCBE1,CCL20,CDK1,CRABP2,EREG,GRHL3,HIST1H4H,HMOX1,IL1RN,KLK3,KLK6,KLK7,S100A12,S100A7,S100A9,SERPINA3,SPRR2D,SPRR2G,SPRR3,THY1,VNN1
corticosteroid		chemical drug		0.213	0.00802	AQP1,CXCL8,DEFB103A/DEFB103B,FKBP5,IL1RN,IL27,INHA,MMP1,POSTN,PPARG,SERPINB2
lipopolysaccharide		chemical drug		0.204	0.0379	ABCB1,ABCB11,ACP5,ADORA2A,AK4,AMPD3,ANGPTL4,APOBEC3B,AQP1,AQP7,AREG,ATF3,BIRC3,C3,CALCA,CCL11,CCL19,CCL20,CCL22,CCL5,CCR7,CCRL2,CD14,CD209,CD33,CD37,CD44,CD48,CD86,CEACAM1,CEBPD,CENPI,CETP,CFB,CH25H,CIITA,CLDN1,CMPK2,CNR2,COL1A1,CRLF2,CSF1,CSF2RA,CUBN,CXCL10,CXCL6,CXCL8,CXCR3,CYP1A2,CYP27B1,CYP3A5,DCN,DEFB1,DEFB103A/DEFB103B,DEFB104A/DEFB104B,DMBT1,DUSP2,ELANE,ELF3,ELK1,EREG,FABP3,FABP5,FAS,FPR1,…
TAB1	-2.617	enzyme		0.196	0.00238	BIRC3,CCL20,CCL5,CFB,CH25H,CXCL10,CXCL8,IFIT1,IL2,SELE,TNFSF10,TNFSF13B
sodium dodecyl sulfate		chemical drug		0.152	0.0171	FABP5,IVL,PI3,PRL
NTS	-2.212	other		0.092	0.000376	CXCL8,GPT,KLK3,NTS,NTSR2,PRL
mifepristone		chemical drug		0.059	0.0186	ABCB1,ABCC3,AQP1,AREG,ATF3,CYP3A5,FAS,FKBP5,HOXA10,HPGD,IGF2,ITGA4,JAK3,KLK3,MMP1,NPL,NPY,NR1I3,OPRM1,P2RX7,PFKFB3,RELN,RUNX2,SSTR2,STAR,TAT
PAX5		transcription regulator		0.035	0.00243	CD19,FCER2,GPRIN3,IGLL1/IGLL5,PAX2,PRDM1,RAG2,SLC16A10
CNTF		cytokine		0	0.0234	CALCA,CEBPD,CHAT,CXCL8,IL6ST,LBP,MMP1,MYOD1,NGF,NPY,NTF3,POMC,SERPINA3
NFkB (family)		group		0	0.0196	CXCL8,DCSTAMP,HNF4A,LPL,NCAM1,TNFSF10
mir-296		microrna		0	0.0336	CALML4,COL1A1,CRB3,PRSS1
acetylcholine		chemical - endogenous mammalian		0	0.00709	IL2,MMP1,NPY,PNMT,RELN,SELE,TNFRSF11B
27-hydroxycholesterol		chemical - endogenous non-mammalian		0	0.0171	ABCG8,CYP21A2,LEP,SREBF1
imiquimod		chemical drug		-0.028	0.0292	CCL22,CSTA,CXCL8,IFITM1,IFNA6,IFNB1,IL23A,MX1,OASL,RSAD2,SELL,SLC46A1,TNFSF10
bromodeoxyuridine		chemical drug		-0.112	0.018	BMP7,CSF1,CXCL10,CXCL8,IFI6,IFIT1,IFIT2,IFIT3,IFITM1,IFNB1,IL20,IL24,MX1,PYHIN1,TGFBI,TNFSF10,TYR
stallimycin		biologic drug		-0.118	0.0254	BMP7,CSF1,CXCL10,CXCL8,IFI6,IFIT1,IFIT2,IFIT3,IFITM1,IFNB1,IL20,IL24,MX1,PYHIN1,TNFSF10
CYLD		transcription regulator		-0.152	0.0336	CXCL8,ICOS,IL2,NTRK3
KLRD1	2.043	transmembrane receptor		-0.277	0.0105	CD3E,KLRC1,NCR1,NCR2,NCR3
FOSL2		transcription regulator		-0.298	0.00384	COL1A2,CXCL8,FAS,FOLR2,ITGB4,IVL,LEP,MYOD1,PRL,SERPINB2,SFTPD
STAT6		transcription regulator		-0.311	0.0372	ACP5,ALOX15,AREG,CCL11,CCL26,CCL5,COL1A2,FABP4,FCER2,FOXP3,GFI1,IL13RA2,IL1RN,OPRM1,SELE
PLAGL1		transcription regulator		-0.351	0.0118	ANGPTL4,FABP4,LOC102724788/PRODH,PLIN2,PPARG,RASGRF1
acetovanillone		chemical drug		-0.394	0.0198	CXCL10,HMOX1,MSR1,MUC5AC,NPPB
REST		transcription regulator		-0.421	0.000175	AVP,CACNA1H,CHRM4,CMKLR1,CREB3L3,DDX25,EFNA5,EPHA10,FUT9,GRIA2,GRIK3,GRIK4,GRIN2A,HPGD,KCNAB2,KCNJ6,LIN28A,LRRTM4,NCAM2,NKAIN2,NPTXR,NRXN3,NTRK3,OPRM1,POU4F1,RGS7,SCN2A,SLC7A14,STMN2,SYN1
IFNG		cytokine		-0.429	0.0399	A2M,ADORA2A,AGER,AIM2,ALOX15,ANGPTL4,ATF3,AUTS2,AZGP1,BACH1,BRCA2,C3,CABP7,CALCA,CARD17,CASP10,CCL11,CCL19,CCL20,CCL22,CCL26,CCL28,CCL5,CCRL2,CD14,CD209,CD86,CDKN2B-AS1,CEACAM1,CHAC1,CIITA,CLEC2D,COL1A1,COL1A2,CP,CRLF1,CSF1,CXCL10,CXCL12,CXCL8,CXCR3,DEFB1,DEFB103A/DEFB103B,DEFB104A/DEFB104B,DNAJB7,EFCAB6,EGLN3,EMID1,ERAP1,FAS,FCER2,FCGR1B,FCGR2B,FKBP5,FOXP3,GLIS1,GRM8,HCP5,HLA-B,HLA-DQB1,HMOX1,HR…
ORMDL3		other		-0.447	0.0118	CCL20,CD48,CXCL10,CXCL8,OAS2,OAS3
biochanin A		chemical toxicant		-0.447	0.0118	ACP5,CD86,CXCL10,CXCL8,RUNX2,TNFRSF11B
SOX9		transcription regulator		-0.503	0.0176	AMH,CNMD,COL10A1,DMBT1,HAPLN1,HIVEP3,MIA,MUC2,TCF7L2,TYR
STAT2		transcription regulator		-0.518	0.000993	CCL19,CXCL10,CXCL8,IFI6,IFIT1,IFIT2,IFIT3,IFITM1,MX1,OAS2,RSAD2,TNFSF10
PXR ligand-PXR-Retinoic acid-RXRﾎｱ		complex		-0.527	0.0416	ABCB1,ABCB11,ABCC3,CYP1A2,CYP2A6 (includes others),CYP3A5,CYP3A7,GSTA2,GSTM2,SLCO1B1,UGT1A7 (includes others)
ethanol		chemical - endogenous mammalian		-0.537	0.0267	ALOX15B,ANKS1B,AVP,CCL5,CD14,CETP,CHAT,CLU,CXCL8,CYP2A6 (includes others),CYP3A5,CYP4A11,FAS,GPT,GRIN2A,HCRT,HMOX1,HSP90B1,IL16,KISS1,LPIN1,MAP2,NCAN,NCF1,NPY,POMC,PRL,RARRES2,RBP1,SELE,SREBF1,STAR,SYT1,TAT,TLR6,TLR8,TLR9
UPF2		other		-0.664	0.0499	CACNA1D,CACNB2,CLU,DSP,KLHL41,MPPED2,PPCDC,PTPN21,PYGM,TNFRSF11B
choline		chemical - endogenous mammalian		-0.707	0.0111	AVP,ELN,HMOX1,NPY5R,OXTR,PRL,PTK2B,RBP4
PAF1		other		-0.775	0.0206	BIRC3,CCL3L3,CCL5,FAM46A,HCG4,HELZ2,IFI44L,IFIT3,LRRN3,MXD1,OAS2,OAS3,OASL,TAC3,ZNFX1
W7		chemical reagent		-0.946	0.0196	BIRC3,CD14,CD86,CXCL8,KLK3,NPPB
Iga		complex		-0.985	0.0336	CD86,CXCL10,FCGR2B,NGF
H-7		chemical - kinase inhibitor		-1.081	0.0016	ABCB1,AREG,COL1A1,COL1A2,FCER2,HDC,IFIT2,MMP1,PIM1,SELE
LIN28B	4.62	other		-1.131	0.0336	BCL11A,CA1,GCNT2,PROM1
GW3965		chemical reagent		-1.254	0.0499	CD86,CXCL10,CXCL8,CYP11A1,DGAT2,GCK,LPL,PLIN2,SREBF1,STAR
VDR		transcription regulator		-1.414	0.0373	ABCB11,ATM,CD14,COL10A1,COL1A1,CSH1/CSH2,CXCL8,FABP6,FGG,IFI44L,IL2,KL,NR0B2,PDLIM2,PLIN2,PRL,REN
TNFAIP3		enzyme		-1.435	0.00395	BIRC3,CCL20,CXCL10,CXCL8,IFNB1,IL2,SELE
CTCF		transcription regulator		-1.446	0.000598	IGF2,MUC2,MUC5AC,MUC5B,MUC6,PAX6,PBXIP1,PCDHA4,PCDHA8,PCDHGA9,PCDHGB1,PCDHGB3,PCDHGC3,ZBTB16
minocycline		chemical drug		-1.667	0.0416	ATF3,CD86,CXCL8,IL2,IL6R,IL6ST,ITGAX,KCNA3,NANOS1,NOS1,SLC12A5
budesonide		chemical drug		-1.698	0.0118	CCL5,CXCL10,CXCL8,CYP3A5,MUC5AC,SLC10A2
rottlerin		chemical toxicant		-1.752	0.277	BIRC3,BIRC5,CDK1,CIITA,CLDN1,COL1A1,COL3A1,CXCL8,HMOX1,IL2,IVL,MUC5AC,TYR
HMOX1	-1.507	enzyme		-1.822	1	AQP1,CD14,CNMD,CXCL10,CXCL12,CXCL8,HMOX1,IFNB1,IL1RN,LIN28A,MSR1,VEGFD
NEUROD1		transcription regulator		-1.844	0.00429	GCK,NCAM1,NR0B2,NTRK2,PDE6C,POMC,SCT,ST18
nocodazole		chemical reagent		-1.853	1	CDK1,MAP4K1,PF4,PIM1,PRKCB,PRKCG,PRKCZ,PTPN1,RPS6KB1
CBX7		other		-1.89	0.0683	AREG,CBX2,CLDN1,CXCL8,KYNU,PAPPA,PRDM1
IFN Beta		group		-1.913	0.26	CCR7,CD247,CD86,CXCL8,EEF1A1,HLA-B,IFI6,IFIT1,IFIT2,IL1RN,IL21,IL24,IL27,MX1,OAS2,SPRY1,TLR3,TNFSF10,ZBP1
GCG		other		-1.98	1	AGER,PDHA1,SREBF1,TAT
15-deoxy-delta-12,14 -PGJ 2		chemical - endogenous non-mammalian		-1.982	1	ADAMTS4,BIRC3,BIRC5,CCL5,CEBPD,CIITA,COL1A2,CXCL10,CXCL8,FABP4,HMOX1,IL2,KLK3,MMP1,MSR1,MXD1,MYH11,MYOD1,NOX1,PPARG,SELE,SFTPA1,TNFSF11
MDM2		transcription regulator		-1.982	1	ESR2,IL2,NR0B2,TNFSF10
mir-146		microrna		-1.982	0.464	CXCL10,CXCL8,FOXP3,IL2,IRAK2,RUNX1
herbimycin		chemical - kinase inhibitor		-1.982	1	ATP2A3,CXCL8,IL2,MMP1
indirubin		chemical drug		-1.982	0.404	BIRC3,BIRC5,CYP1A2,IGFBP1
rimonabant		chemical drug		-1.982	0.207	CNR2,CXCL8,NGF,TYR
baicalein		chemical - endogenous non-mammalian		-1.992	1	ABCB1,BIRC5,CXCL8,EPO,HMOX1,MMP1,TYR
L-tryptophan		chemical - endogenous mammalian	Inhibited	-2	0.162	CXCL8,CYP1A2,LILRB4,TAT
geldanamycin		chemical - endogenous non-mammalian	Inhibited	-2.018	0.0549	BIRC5,CCDC149,CDH24,CEBPD,CIITA,CLU,CNP,COL6A2,CXCL8,FBLN2,FGFR1,GPR179,HAP1,HSPA5,IFIT2,KRTAP10-10,KRTAP4-8,LBH,LGI3,NHLH2,NTN1,PDPK1,RIPK3,SFMBT2,SLC16A10,SLC32A1,STXBP5L,SYT2,TACR1,TMEM74B,ZC3H12D
glucocorticoid		chemical drug	Inhibited	-2.096	0.0291	AFP,AVP,CCL5,CEBPD,CHGA,CLU,CSF1,CXCL8,CYP11A1,CYP27B1,CYP3A5,CYP3A7,FAS,FBLN1,FBLN2,FCER2,FOXP3,GRIK2,HMOX1,IGFBP1,IL11,IL16,IL1RN,IL2,IL6R,JAK3,KLK3,KRT14,LEP,LPIN1,LPL,NCF1,NGF,NOS1,NPY,PIGR,PNMT,POMC,PPARG,PRL,SELE,SFTPA1,SHBG,TACR1,TACR2,TAT,TNFRSF11B,TNFSF11,TPH2
genistein		chemical drug	Inhibited	-2.126	0.162	ACAN,BIRC5,CD44,CD86,CDK1,CHD5,COL1A1,CXCL12,CXCL8,EPO,ESR2,GUCY1B3,HAS1,HMOX1,HPGD,IFIT2,IFNB1,IVL,KLK3,KRT14,LPL,LTF,MMP1,MUC2,NPPB,PCDH17,PIM1,PPARG,RUNX2,SHBG,TNFRSF11B,TNFSF11,TYR
IFNA1/IFNA13		cytokine	Inhibited	-2.147	0.0886	CD86,CXCL10,CYP1A2,IFI6,IFIT1,IFIT2,IFITM1,MX1,OAS2,RSAD2,TLR3,ZBP1
cyclosporin A		biologic drug	Inhibited	-2.156	1	ARHGEF1,BATF,CCL5,CCR7,CD86,COL1A1,CXCL8,CXCR3,EPO,FAS,FCER2,FKBP5,FOXP3,HMOX1,HNF4A,HPX,HSPA5,ICOS,IL12RB2,IL16,IL2,IL20,ITGAL,KL,KRT16,LYPD3,MMP1,MUC2,MYH11,NCR3,NFE2,PDE3B,PRL,RUNX1,SELE,SELL,SHH,SPINK4,TNFSF10,TNFSF11,TTN,ZNF140
ADCYAP1		other	Inhibited	-2.177	0.46	CEBPD,CHGA,PNMT,PRL,SLC18A2
bisindolylmaleimide I		chemical - kinase inhibitor	Inhibited	-2.197	0.241	BIRC3,CD44,CGB3 (includes others),CLDN1,CLU,CXCL8,HMOX1,HSPA5,IL23A,KLK3,LPL,MMP1,OXTR,TNFSF10
fenofibrate		chemical drug	Inhibited	-2.2	1	CXCL8,HMOX1,NPPB,SREBF1,TYR
IFNA2		cytokine	Inhibited	-2.212	0.521	BIRC5,C19orf66,C1S,CD86,CEACAM1,CLRN3,CMPK2,CNP,CXCL10,EGLN3,FAS,GNAS,GPATCH11,HLA-B,HSH2D,HSPA6,IFI44L,IFI6,IFIT1,IFIT2,IFIT3,IFITM1,IFNB1,IL12RB2,IL2,KCNJ6,KDM5A,LILRB4,MX1,MYH2,NT5E,OAS2,OAS3,OGFR,PLSCR2,RSAD2,SAMHD1,SLC18A2,TLR3,TNFSF10,ZBP1
NOG		growth factor	Inhibited	-2.219	0.46	ACAN,BMP7,IL2,RUNX2,VCAN
docosahexaenoic acid		chemical drug	Inhibited	-2.224	0.375	BACH1,CD44,CSF1,CXCL8,FAS,FOXP3,GDF2,HMOX1,IFNA10,IFNB1,IGFBP1,IL2,LEP,PDE5A,PDE6C,POU5F1,SELE,SORL1
IFNL1		cytokine	Inhibited	-2.225	0.0835	ATF3,C19orf66,CCR7,CHAC1,CXCL10,CXCL8,GPATCH11,IFI44L,IFI6,IFIT1,IFIT2,IFIT3,IFITM1,MX1,OAS2,OAS3,OASL,RSAD2,TMEM140
HSPA5	2.028	enzyme	Inhibited	-2.236	0.307	BIRC5,CLU,CRTC1,HSP90B1,HSPA8,SREBF1
AG490		chemical - kinase inhibitor	Inhibited	-2.378	0.123	BIRC3,BIRC5,BMP7,CCL5,CD24,CXCL8,ESR2,FOXP3,HPGD,IL13RA2,IL21,PLA2G2A,STAR,TNFSF10,TWIST1
ADORA2A	2.228	g-protein coupled receptor	Inhibited	-2.407	0.164	COL3A1,CXCL10,HMOX1,IL2,NTRK2,SELE
EHMT2		transcription regulator	Inhibited	-2.425	0.0117	BIRC5,C8orf44-SGK3/SGK3,CXCL12,GREB1,KLK3,PKIB,STMN2
U0126		chemical - kinase inhibitor	Inhibited	-2.485	1	ABCB1,ABCB11,ABI2,ADAMTS4,ANGPTL4,APC2,AREG,ASIC2,ATF3,BIRC3,BIRC5,C3,CCL5,CCNE2,CLDN4,CXCL10,CXCL8,CYP21A2,CYP2A6 (includes others),CYP4F3,DUSP10,EREG,ETV1,ETV3,FGFR2,FKBP5,GFPT2,HMOX1,HPGD,HSPA5,IGHA1,IGHM,IL13RA2,IL1RAP,KCNN4,KLK3,LEP,LPL,MMP1,MUC2,MUC5AC,MUC5B,MYO7A,NR0B1,NR4A3,OSMR,PPARG,PRKCB,PRL,REN,RFTN1,RUNX1,RUNX2,S100A9,SCG5,SERPINB2,SFTPA1,SHB,SHH,SPRY1,STAR,STK17A,TAP2,TNFRSF11B,TNFS…
alefacept		biologic drug	Inhibited	-2.496	0.127	ABCB1,AUTS2,CCL5,CD52,CD8A,CST7,CXCL8,GNLY,IL23A,IRF2,KLRD1,NCALD,NCAM1,NCR1
Tgf beta		group	Inhibited	-2.51	0.233	ACKR2,ANGPTL4,CD209,CIITA,CLU,COL1A1,COL1A2,CSF1,CXCL8,DCN,DLX2,FOXP3,GLI2,GREM1,IGFBP5,IL2,IL21,KRT16,MMP1,MMP10,MMP7,MUC4,MXD1,NCR3,NEDD9,PROM1,RUNX1,RUNX2,RYR3,SELE,SLFN12L,TAF4B,TGFBI,TNFRSF11B,TNFSF11,TREM1
vitamin K2		chemical drug	Inhibited	-2.619	0.0518	ABCB1,AKR1C1/AKR1C2,CD14,CD24,CSF1,MATN2,TNFRSF11B
VHL	1.639	transcription regulator	Inhibited	-2.621	1	CA12,CLDN4,CXCL12,EGLN3,EPO,FILIP1L,FLCN,HMOX1,HNF1A,HSD17B1,MXI1,NEDD9,NFE2,PFKFB3,RUNX1,TNFSF10
BRCA1		transcription regulator	Inhibited	-2.686	1	AREG,ATM,BACH1,BIRC5,BRCA2,CAMK2B,CCL5,FHIT,HMGA2,IFI6,IFIT1,IFIT2,IFIT3,IFITM1,KLK3,MX1
sulforaphane		chemical drug	Inhibited	-2.747	1	AKR1C1/AKR1C2,BIRC5,CXCL8,FAS,HMOX1,SELE,SLC6A4,TYR
zinc		chemical drug	Inhibited	-2.804	0.304	CETP,HMOX1,IGF2,IL2,NPY,PDE1C,PDE4A,SLC39A2
SP600125		chemical - kinase inhibitor	Inhibited	-2.828	0.523	ABCB1,ABCB11,ADAMTS4,ATF3,BBOX1,CD44,CD86,CLDN4,COL1A1,COL7A1,CXCL10,CXCL8,CYP27B1,DSG2,FABP5,FAS,HAS1,HIST2H2AA3/HIST2H2AA4,HMOX1,HNF4A,IL13RA2,ITGB4,LAMA5,LEP,MMP1,MUC5B,POSTN,SELE,SREBF1,TNFSF11
6-mercaptopurine		chemical drug			0.00805	CCR7,NR4A3,TNFSF10
cholestane-3,7,26-triol		chemical - endogenous mammalian			0.0402	ABCB11,NR0B2
5beta-cholestane-3alpha,7alpha,12alpha,25-tetrol		chemical - endogenous mammalian			0.0402	ABCB11,NR0B2
3,7,12-trihydroxycoprostanic acid		chemical - endogenous non-mammalian			0.0402	ABCB11,NR0B2
taurodeoxycholic acid		chemical - endogenous mammalian			0.0274	HSPA5,NOX5,SLC10A2
asialo GM1 ganglioside		chemical - endogenous mammalian			0.0402	CXCL8,MUC2
adalimumab		biologic drug			0.0402	CD86,FCGR2B
Calcineurin A		group			0.0171	FGF18,IL2,MB,TNNI1
cytidylyl-3'-5'-guanosine		chemical reagent			0.0171	CD86,HLA-DRB4,PRDM1,TLR9
Coup-Tf		group			0.0171	CYP11B2,CYP2D6,LTF,POU5F1
IRF3-IRF7		complex			0.0402	CCL5,IFNA4
TRIM50	2.269	other			0.0402	IFIT2,IFNB1
kremezin		chemical drug			0.0274	HMOX1,KL,SLCO4C1
PIP5K1A		kinase			0.0274	CXCL8,IL2,PIP5K1B
TRIM66	-3.086	transcription regulator			0.0402	IFIT2,IFNB1
TRIM58	2.183	other			0.0402	IFIT2,IFNB1
TFCP2L1	1.546	transcription regulator			0.0402	CYP11A1,GRHL1
DUOX1		enzyme			0.0402	CXCL8,MUC5AC
ZFP91		transcription regulator			0.0402	CCL19,TNFSF13B
N4BP2L2		transcription regulator			0.0402	AZU1,ELANE
TRIM25		transcription regulator			0.0402	IFIT2,IFNB1
TRIM67	2.182	other			0.0402	IFIT2,IFNB1
SAMHD1	-1.617	enzyme			0.0402	MX1,SAMHD1
lauroylcarnitine		chemical - endogenous mammalian			0.0402	CLDN1,CLDN4
TRIM36		enzyme			0.0402	IFIT2,IFNB1
NXF1		transporter			0.0274	CD44,ITGAL,SELL
clusterin antisense oligonucleotide		biologic drug			0.0402	CLU,KLK3
MYOG		transcription regulator			0.0331	ACACB,CAV3,CKM,MYOD1,PAX7
AIRE		transcription regulator			0.0274	FOXP3,TLR3,TLR8
TRIM5		enzyme			0.0402	IFIT2,IFNB1
UBP1		transcription regulator			0.0402	CYP11A1,GRHL1
MYF6		transcription regulator			0.0171	ACACB,CKM,MLC1,MYOD1
tacalcitol		chemical drug			0.0402	FLG,IVL
SUMO1		enzyme			0.0331	ABCB11,BIRC5,NR0B2,SLC51A,SLC51B
SUMO2		enzyme			0.00161	ABCB11,NR0B2,SLC51A,SLC51B
TRIM9	2.077	enzyme			0.0402	IFIT2,IFNB1
KRT14	-3.382	other			0.0122	CXCL8,DSC1,DSC3,DSG1,GJB4,HSPA5,IVL,KLK14,KLK6,KLK7,KRT16,KRT8,MMP1,MMP7
DDIT4		other			0.0402	MIXL1,MUC2
ITGA1		other			0.0402	DCN,TNFSF11
CD38		enzyme			0.0402	IL2,NT5E
ADRA1B		g-protein coupled receptor			0.0402	ADRA1A,ADRA1D
ROBO1		transmembrane receptor			0.0402	PAX7,SHH
MID2		other			0.0402	IFIT2,IFNB1
CNOT7		transcription regulator			0.0331	CLDN1,CMPK2,CSTA,IFI44L,IFI6,IFITM1,OAS2,OAS3,PPM1K,SLC14A1,TAP2
ARF6		transporter			0.0274	CCL5,IFNB1,IL2
IKBKG		kinase			0.0198	CXCL8,FCER2,IFNB1,IL2,TNFSF10
IL4R		transmembrane receptor			0.00472	CD14,CD209,FAS,FCER2,IL12RB2
IL12RB1		transmembrane receptor			0.0274	IFI6,IL21,OAS2
IRF9		transcription regulator			0.0183	CCL19,CXCL10,CXCL8,IFIT3,IFITM1,MX1,OAS2
DUSP2	1.745	phosphatase			0.0402	HDC,MMP1
CNR2	-1.909	g-protein coupled receptor			0.0171	CXCL8,GRK5,ITGAL,OPRM1
CYP27A1		enzyme			0.0402	ABCG8,SREBF1
AQP5		transporter			0.0402	MUC5AC,MUC5B
BATF3		transcription regulator			0.0402	IL2,MMP1
UBE2I	-1.959	enzyme			0.0196	ABCB11,CYP11A1,CYP11B2,NR0B2,SLC51A,SLC51B
NRXN1		transporter			0.026	CLDN6,CNTN3,COL4A6,CXCL12,EPHA7,NCAN,NKX6-1,OTP,PAX2,PCDH19,SLC1A3
ANXA7		ion channel			0.0402	ALOX15,ALOX15B
ESRRB		ligand-dependent nuclear receptor			0.0402	NR0B1,NR0B2
3-(p-methoxy)phenyl-1,4-benzoxazine		chemical reagent			0.0402	COL1A1,MMP1
HBB		transporter			0.00805	CXCL8,DLX4,HBA1/HBA2
RAD21		transcription regulator			0.0381	HLA-DQB1,PCDHA4,PCDHA8,PCDHGA9,PCDHGB1,PCDHGB3,PCDHGC3
HERC5		enzyme			0.00805	CCL5,IFIT2,IFNB1
ketoprofen		chemical drug			0.0402	CALCA,SELL
trifluoperazine		chemical drug			0.0171	CCNE2,ELK1,PROM1,SELL
thimerosal		chemical drug			0.0402	BIRC5,OPRM1
lansoprazole		chemical drug			0.0402	CD14,CXCL8
BIBX1522		chemical - kinase inhibitor			0.0402	CXCL8,MUC5AC
diethylmaleate		chemical toxicant			0.0274	HMOX1,RANBP2,SELE
palmitoylcarnitine		chemical - endogenous mammalian			0.0402	CLDN1,CLDN4
pentobarbital		chemical drug			0.0402	EPO,IL2
propionic acid		chemical - endogenous mammalian			0.00805	ATP2A3,LEP,RETN
zinc sulfate		chemical drug			0.0274	HCRT,HMOX1,NPY
hydrogen sulfide		chemical - endogenous mammalian			0.0274	CXCL8,IL2,SELL
cabergoline		chemical drug			0.0402	POMC,PRL
elcatonin		biologic drug			0.0402	TNFRSF11B,TNFSF11
3alpha,7alpha-dihydroxy-5beta-cholestanic acid		chemical - endogenous mammalian			0.0402	ABCB11,NR0B2
oleylamide		chemical - endogenous mammalian			0.0402	LPL,PPARG
poly dA-dT		chemical reagent			0.00805	CCL5,CXCL8,ZBP1
ribonucleoside		chemical - endogenous mammalian			0.0402	IGFBP1,PRL
deoxyribonucleoside		chemical - endogenous mammalian			0.0402	IGFBP1,PRL
zalcitabine		chemical drug			0.0402	CXCL12,ELAVL4
ecdysterone		chemical - endogenous non-mammalian			0.0402	ESR2,RUNX2
Gd3+		chemical - endogenous mammalian			0.0402	IGFBP1,IL2
