# Supplementary material for: Exosomes released from pancreatic cancer cells enhance angiogenic activities via dynamin-dependent endocytosis in endothelial cells in vitro
Source: Sci Rep. 2018 Aug 10;8:11972. doi: 10.1038/s41598-018-30446-1 (PMC6086824; doi:10.1038/s41598-018-30446-1)
Supplement: Supplementary file 4 — Supplementary Table S3 [file 41598_2018_30446_MOESM4_ESM.xlsx]

## Sheet: Supplementary Table S3
Supplementary Table S3. Analysis of function in HUVECs treated with exosomes released from PK-45H cells.
Categories	Diseases or Functions Annotation	p-Value	Predicted Activation State	Activation z-score	Flags	Molecules	# Molecules
Amino Acid Metabolism	quantity of amino acids	0.0221		0.67		ADORA2A,CPS1,CUBN,DAO,DPEP1,GAD2,GRM5,HNF1A,LEP,LOC102724788/PRODH,MMACHC,NPY,NTS,SLC1A3,SLC1A7,SLC6A11,SLC7A10,SLCO1B1	18
Auditory Disease, Developmental Disorder, Hereditary Disorder, Neurological Disease	autosomal recessive nonsyndromic hearing loss	0.00092				ATP2B2,CDH23,KCNJ10,MYO7A,OTOA,OTOG,OTOGL,PCDH15,SLC26A4,USH1C	10
Auditory Disease, Developmental Disorder, Neurological Disease	congenital deafness	0.000603				ATP2B2,CACNA1D,CDH23,FGF3,KCNJ10,MYO7A,OTOA,OTOG,OTOGL,PCDH15,SLC26A4,USH1C	12
Auditory Disease, Hereditary Disorder, Neurological Disease	autosomal recessive deafness	0.00129				ADGRV1,ATP2B2,CDH23,COL11A2,ELMOD3,GRXCR2,KCNJ10,LHFPL5,MYO3A,MYO7A,OTOA,OTOG,OTOGL,PCDH15,PDZD7,PJVK,SERAC1,SLC26A4,SLC26A5,SLITRK6,STRC,TMPRSS3,USH1C,USH2A,WHRN	25
Auditory Disease, Hereditary Disorder, Neurological Disease	nonsyndromic deafness (DFNA9)	0.00804				COCH,MYO7A,STRC	3
Auditory Disease, Hereditary Disorder, Neurological Disease, Ophthalmic Disease, Organismal Injury and Abnormalities	Usher syndrome	0.000587				ADGRV1,CDH23,MYO7A,PCDH15,PDZD7,USH1C,USH2A,WHRN	8
Auditory Disease, Hereditary Disorder, Neurological Disease, Ophthalmic Disease, Organismal Injury and Abnormalities	Usher syndrome type 2	0.00804				PDZD7,USH2A,WHRN	3
Auditory Disease, Hereditary Disorder, Neurological Disease, Ophthalmic Disease, Organismal Injury and Abnormalities	Usher syndrome type I	0.0171				CDH23,MYO7A,PCDH15,USH1C	4
Auditory Disease, Neurological Disease	nonsyndromic hearing impairment	0.00248				ATP2B2,CDH23,COCH,KCNJ10,KCNQ4,MYO3A,MYO7A,OTOA,OTOG,OTOGL,PCDH15,PRPS1,SLC26A4,STRC,USH1C	15
Cancer	neck neoplasm	2.4e-14				ABCC3,ABLIM2,ACAN,ACR,ADAMTS7,ADAMTSL2,ADAMTSL4,ADAMTSL5,ADCY2,ADRA1D,ADRA2C,AFF1,AGAP5 (includes others),AK9,AKR1B10,ALOX15,ALOX15B,AMH,AMOT,AMY1A (includes others),ANKLE1,ANKRD20A4 (includes others),ANKRD30A,ANKRD30B,ANKRD33B,ANKRD34C,ANKRD36,APOL3,AQP7,ARHGEF25,ARHGEF5,ARX,ATM,ATP11AUN,ATP2B2,ATP9B,B3GAT2,B3GNT3,BAIAP2,BCL11B,BCOR,BMP8B,BOC,C10orf67,C10orf90,C19orf71,C1orf127,C1orf167,C1orf229…	491
Cancer	clear-cell adenocarcinoma	3.36e-05				ACAN,ADCY2,AIDA,AKAP9,ANKRD30A,ANKRD31,ANKRD36,AQP7,ARHGAP21,ARHGAP5,ARHGEF5,ATM,ATP1A2,BEST2,BPIFC,C1S,C22orf31,C5orf60,C6orf62,CADM1,CCDC18,CDH23,CEACAM3,CERS4,CFAP74,CLEC18B,CPB2,CSMD1,CSMD2,CSMD3,CUL9,CYP2A6 (includes others),DIRAS1,DNHD1,DPCR1,EHHADH,ERBB3,ERICH6,FAM122C,FAM153A/FAM153B,FANCD2,FGFR1,FGFR3,GAS8-AS1,GBP6,GCNT2,GGT1,GLYATL3,GNAS,GNLY,GOLGA6A (includes others),GOLGA6L9 (includes…	185
Cancer	malignant neoplasm of pelvis	0.000283				ABCA9,ABCB1,ABCB5,ABCC6,ABHD16B,ABI2,ACACB,ACBD7,ACSM2B,ACSM3,ACTC1,ACTRT2,ADAD1,ADAM20,ADAMTSL4,ADCY2,ADGRD1,ADGRD2,ADGRF5,ADGRV1,ADH1B,ADRA1A,ADRA1D,ADRA2C,AFF1,AFF2,AGAP5 (includes others),AGBL4,AKAP9,AKR1C1/AKR1C2,ALDOB,ALOX15B,AMOT,AMPD3,ANK3,ANKFY1,ANKLE1,ANKRD11,ANKRD12,ANKRD18A,ANKRD30A,ANKRD30B,ANKRD36,ANKS1B,ANO4,APC2,APLF,APOBEC3B,AQP1,ARHGAP21,ARHGAP30,ARHGAP5,ARHGAP6,ARHGEF1,ARHGEF33…	1003
Cancer	endometrioid carcinoma	0.000461				ABCA9,ABCB1,ABCB5,ABCC6,ABI2,ACACB,ACBD7,ACSM2B,ACSM3,ACTC1,ACTRT2,ADAD1,ADAMTSL4,ADCY2,ADGRD1,ADGRD2,ADGRF5,ADGRV1,ADRA1A,AFF1,AFF2,AGAP5 (includes others),AGBL4,AKAP9,AKR1C1/AKR1C2,ALDOB,AMOT,ANK3,ANKFY1,ANKRD11,ANKRD12,ANKRD18A,ANKRD30A,ANKRD30B,ANKRD36,ANKS1B,ANO4,APLF,ARHGAP21,ARHGAP30,ARHGAP6,ARHGEF1,ARHGEF33,ARHGEF5,ARHGEF6,ARID3C,ARMC12,ASB15,ASB4,ASGR2,ASIC3,ASPA,ASPN,ATG16L1,ATL1,ATM,AT…	807
Cancer	squamous-cell carcinoma	0.000729				ABCB1,ACTC1,ADH1B,AKR1C1/AKR1C2,ANO1,APOBEC3B,AQP1,ARHGAP5,ASPN,BCL11A,BMPR1B,C3orf30,CACNB2,CADM1,CADPS,CCDC121,CCL11,CCL27,CD24,CD44,CDCA5,CDH18,CDSN,CFAP61,CHAT,CHN2,CILP,CIP2A,CLDN6,CLEC4M,CLU,COL10A1,CPS1,CPXM2,CSAG4,CSMD1,CSMD3,CSTA,CXCL10,CXCL12,CXCL8,CYP2C18,DAAM1,DCN,DGKB,DMD,DMKN,DOCK2,DSC3,DSG2,DUSP2,EBF1,EPO,EREG,ESYT3,FAM135B,FGF3,FGFR1,FGFR2,FGFR3,FHIT,FOLH1B,FOXD4,FOXL2,GABRB3,GAS1…	199
Cancer	breast or ovarian carcinoma	0.00202				ACACB,ACP5,ACTN2,ADAMTS3,ADAMTS4,ADAMTSL3,ADCY2,ADGRV1,ADRA2C,AGAP5 (includes others),AKAP17A,AKR1C8P,ALDH3A1,ALMS1,ALOX12B,AMOT,ANKLE1,ANKRD20A4 (includes others),ANKRD36,AQP7,AREG,ARHGAP9,ARHGEF5,ARHGEF7,ASIC2,ATM,BIRC5,BMP7,BNIPL,BRCA2,BTNL8,C2orf88,C3orf20,C5orf60,C9orf43,CADM1,CALB2,CASZ1,CBX2,CCDC116,CCDC18,CCDC7,CCDC74A,CCNYL2,CD24,CDH24,CEP164,CLDN12,CLEC18B,CLU,CNTN3,COL1A2,CP,CPAMD8,CSM…	300
Cancer	hyperplasia of secretory structure	0.00744				ADRA1A,ADRA1D,CHRM3,CHRM4,CSF1,CXCL12,CYP11B2,CYP21A2,ETV1,FGF3,GNAS,HSD17B3,MMP1,PDE5A,SRD5A2,STAR,TRPM8	17
Cancer	neoplasia of epithelial tissue	4.09e-05		1.139		AADAC,AADACL3,AADACL4,ABCA9,ABCB1,ABCB11,ABCB5,ABCC3,ABCC6,ABCG8,ABHD1,ABHD16B,ABI2,ABLIM2,ACACB,ACAN,ACBD7,ACOD1,ACOT4,ACP5,ACR,ACSM2B,ACSM3,ACSM6,ACSS3,ACTC1,ACTL7A,ACTL8,ACTN2,ACTRT2,ADAD1,ADAL,ADAM11,ADAM18,ADAM20,ADAM32,ADAM33,ADAMTS13,ADAMTS15,ADAMTS3,ADAMTS4,ADAMTS7,ADAMTSL3,ADAMTSL4,ADAMTSL5,ADCY2,ADD2,ADGRA1,ADGRD1,ADGRD2,ADGRF3,ADGRF5,ADGRL3,ADGRV1,ADH1B,ADM2,ADPRHL1,ADRA1A,ADRA1D,ADRA2…	2515
Cancer	solid tumor	1.91e-08		1.105		A2M,A4GALT,AADAC,AADACL3,AADACL4,AADAT,ABCA9,ABCB1,ABCB11,ABCB5,ABCC3,ABCC6,ABCG8,ABHD1,ABHD16B,ABI2,ABLIM2,ACACB,ACADL,ACAN,ACBD7,ACER2,ACKR2,ACOD1,ACOT4,ACP5,ACR,ACSBG1,ACSM2B,ACSM3,ACSM4,ACSM5,ACSM6,ACSS3,ACTC1,ACTL7A,ACTL8,ACTN2,ACTRT2,ADAD1,ADAL,ADAM11,ADAM18,ADAM20,ADAM32,ADAM33,ADAMTS13,ADAMTS15,ADAMTS3,ADAMTS4,ADAMTS7,ADAMTSL3,ADAMTSL4,ADAMTSL5,ADARB2,ADCY2,ADCYAP1R1,ADD2,ADGRF5,ADH1B,ADH…	2956
Cancer	neuroepithelial tumor	0.00792		0.903		ABCC3,ACTL7A,ADGRV1,AKR1C1/AKR1C2,ANKRD11,ANKRD30B,ANKRD36,AOX1,ARHGAP5,ASPA,ASXL3,ATRX,BCAS1,BCL11A,BIRC5,BMPR1A,BOC,BRCA2,C6,CADM1,CAMK2B,CASP10,CD209,CD300C,CD44,CDH18,CDK1,CLCA4,CLDN16,CLEC17A,CLEC2D,CLU,CNKSR2,CNTN6,COBL,COCH,COL1A1,COL1A2,COL3A1,CSF2RA,CSMD3,CT47A6 (includes others),CXCL12,CYP2D6,CYP4X1,DCHS2,DIRAS1,DLK1,DMBT1,DNAH17,DPP10,DRD5,EFCAB6,ELK1,EVI2A,FAM151A,FAM184A,FAM83A,FAS,F…	200
Cancer	melanoma	1.62e-25		0.581		A2M,A4GALT,AADACL3,AADACL4,AADAT,ABCA9,ABCB1,ABCB11,ABCB5,ABCC3,ABCC6,ABCG8,ABLIM2,ACACB,ACADL,ACAN,ACER2,ACKR2,ACP5,ACSBG1,ACSM2B,ACSM3,ACSM4,ACSM5,ACSM6,ACSS3,ACTL8,ACTN2,ACTRT2,ADAD1,ADAM18,ADAMTS13,ADAMTS15,ADAMTS3,ADAMTS4,ADAMTS7,ADAMTSL3,ADAMTSL4,ADARB2,ADCY2,ADCYAP1R1,ADD2,ADGRF5,ADH1B,ADH7,ADHFE1,ADORA2A,ADRA1A,AFF1,AFF2,AFF3,AFM,AFMID,AGAP5 (includes others),AGBL4,AHSP,AK9,AKAP4,AKAP5,AK…	1945
Cancer	abdominal cancer	2.56e-05		0.581		AADAC,AADACL3,AADACL4,ABCA9,ABCB1,ABCB11,ABCB5,ABCC3,ABCC6,ABCG8,ABHD1,ABHD16B,ABI2,ABLIM2,ACACB,ACAN,ACBD7,ACOD1,ACOT4,ACP5,ACR,ACSM2B,ACSM3,ACSM6,ACSS3,ACTC1,ACTL8,ACTN2,ACTRT2,ADAD1,ADAL,ADAM11,ADAM18,ADAM20,ADAM32,ADAM33,ADAMTS13,ADAMTS15,ADAMTS3,ADAMTS4,ADAMTS7,ADAMTSL3,ADAMTSL4,ADAMTSL5,ADCY2,ADD2,ADGRA1,ADGRD1,ADGRD2,ADGRF3,ADGRF5,ADGRL3,ADGRV1,ADH1B,ADM2,ADPRHL1,ADRA1A,ADRA1D,ADRA2C,AFF1,…	2454
Cancer	malignant solid tumor	9.18e-09		0.527		A2M,A4GALT,AADAC,AADACL3,AADACL4,AADAT,ABCA9,ABCB1,ABCB11,ABCB5,ABCC3,ABCC6,ABCG8,ABHD1,ABHD16B,ABI2,ABLIM2,ACACB,ACADL,ACAN,ACBD7,ACER2,ACKR2,ACOD1,ACOT4,ACP5,ACR,ACSBG1,ACSM2B,ACSM3,ACSM4,ACSM5,ACSM6,ACSS3,ACTC1,ACTL8,ACTN2,ACTRT2,ADAD1,ADAL,ADAM11,ADAM18,ADAM20,ADAM32,ADAM33,ADAMTS13,ADAMTS15,ADAMTS3,ADAMTS4,ADAMTS7,ADAMTSL3,ADAMTSL4,ADAMTSL5,ADARB2,ADCY2,ADCYAP1R1,ADD2,ADGRF5,ADH1B,ADH7,ADHFE…	2949
Cancer	adenocarcinoma	3.97e-06		0.391		AADAC,AADACL3,AADACL4,ABCA9,ABCB1,ABCB11,ABCB5,ABCC3,ABCC6,ABHD16B,ABI2,ACACB,ACAN,ACBD7,ACOT4,ACP5,ACSM2B,ACSM3,ACTC1,ACTL8,ACTN2,ACTRT2,ADAD1,ADAM18,ADAM20,ADAM32,ADAM33,ADAMTS13,ADAMTS3,ADAMTS4,ADAMTS7,ADAMTSL3,ADAMTSL4,ADCY2,ADD2,ADGRA1,ADGRD1,ADGRD2,ADGRF5,ADGRV1,ADH1B,ADM2,ADRA1A,ADRA1D,AFF1,AFF2,AFF3,AFM,AFP,AGAP5 (includes others),AGBL4,AIDA,AIM2,AJM1,AK4,AK9,AKAP9,AKR1B15,AKR1C1/AKR1C2,A…	1793
Cancer	breast or colorectal cancer	0.0143		0.292		AADAC,AADACL3,AADACL4,ABCA9,ABCB1,ABCB5,ABCC3,ABHD16B,ACACB,ACAN,ACOT4,ACP5,ACTL8,ACTN2,ADAD1,ADAM18,ADAM20,ADAM32,ADAM33,ADAMTS13,ADAMTS15,ADAMTS3,ADAMTS4,ADAMTS7,ADAMTSL3,ADAMTSL4,ADCY2,ADD2,ADGRA1,ADGRD2,ADGRF5,ADGRV1,ADH1B,ADM2,ADRA1A,ADRA1D,ADRA2C,AFF3,AFM,AFP,AGAP5 (includes others),AGBL4,AIDA,AIM2,AJM1,AK4,AK9,AKAP17A,AKAP9,AKR1C1/AKR1C2,AKR1C8P,ALDH1A3,ALDH3A1,ALDH3B2,ALDOB,ALG12,ALMS1,AL…	1400
Cancer	carcinoma	2.65e-05		0.269		AADAC,AADACL3,AADACL4,ABCA9,ABCB1,ABCB11,ABCB5,ABCC3,ABCC6,ABCG8,ABHD1,ABHD16B,ABI2,ABLIM2,ACACB,ACAN,ACBD7,ACOD1,ACOT4,ACP5,ACR,ACSM2B,ACSM3,ACSM6,ACSS3,ACTC1,ACTL8,ACTN2,ACTRT2,ADAD1,ADAL,ADAM11,ADAM18,ADAM20,ADAM32,ADAM33,ADAMTS13,ADAMTS15,ADAMTS3,ADAMTS4,ADAMTS7,ADAMTSL3,ADAMTSL4,ADAMTSL5,ADCY2,ADD2,ADGRA1,ADGRD1,ADGRD2,ADGRF3,ADGRF5,ADGRL3,ADGRV1,ADH1B,ADM2,ADPRHL1,ADRA1A,ADRA1D,ADRA2C,AFF1,…	2480
Cancer	pelvic cancer	7.23e-07		0.186		ABCA9,ABCB1,ABCB5,ABCC6,ABI2,ACACB,ACAN,ACBD7,ACP5,ACR,ACSM2B,ACSM3,ACSS3,ACTC1,ACTRT2,ADAD1,ADAMTS13,ADAMTS7,ADAMTSL3,ADAMTSL4,ADCY2,ADGRF5,ADH1B,ADM2,ADPRHL1,ADRA1A,AFF1,AFF2,AFF3,AGAP5 (includes others),AGBL4,AGER,AIDA,AKAP9,AKR1C1/AKR1C2,ALDH3A1,ALDH5A1,ALDOB,AMOT,ANK3,ANKFY1,ANKRD11,ANKRD12,ANKRD18A,ANKRD30A,ANKRD30B,ANKRD31,ANKRD36,ANKS1B,ANO4,ANO6,AOC1,APLF,APOBEC3B,AQP1,AQP7,ARHGAP21,ARHG…	1258
Cancer	abdominal neoplasm	7.34e-05		0.087		AADAC,AADACL3,AADACL4,ABCA9,ABCB1,ABCB11,ABCB5,ABCC3,ABCC6,ABCG8,ABHD1,ABHD16B,ABI2,ABLIM2,ACACB,ACAN,ACBD7,ACOD1,ACOT4,ACP5,ACR,ACSM2B,ACSM3,ACSM6,ACSS3,ACTC1,ACTL8,ACTN2,ACTRT2,ADAD1,ADAL,ADAM11,ADAM18,ADAM20,ADAM32,ADAM33,ADAMTS13,ADAMTS15,ADAMTS3,ADAMTS4,ADAMTS7,ADAMTSL3,ADAMTSL4,ADAMTSL5,ADCY2,ADD2,ADGRA1,ADGRD1,ADGRD2,ADGRF3,ADGRF5,ADGRL3,ADGRV1,ADH1B,ADM2,ADPRHL1,ADRA1A,ADRA1D,ADRA2C,AFF1,…	2468
Cancer	head and neck neoplasia	9.78e-14		0		ABCC3,ABLIM2,ACAN,ACR,ACTC1,ACTL7A,ADAMTS4,ADAMTS7,ADAMTSL2,ADAMTSL4,ADAMTSL5,ADCY2,ADRA1D,ADRA2C,AFF1,AGAP5 (includes others),AK9,AKR1B10,AKR1C1/AKR1C2,ALOX15,ALOX15B,AMH,AMOT,AMY1A (includes others),ANKLE1,ANKRD11,ANKRD20A4 (includes others),ANKRD30A,ANKRD30B,ANKRD33B,ANKRD34C,ANKRD36,ANO1,AOX1,APOBEC3B,APOL3,AQP7,ARHGAP5,ARHGEF25,ARHGEF5,ARX,ASPA,ASPN,ASXL3,ATM,ATP11AUN,ATP2B2,ATP9B,ATRX,B3GAT…	713
Cancer	hyperplasia	0.0164		0		ADRA1A,ADRA1D,AREG,BIRC5,BTC,CALR,CD24,CEBPD,CHRM3,CHRM4,CSF1,CXCL12,CXCL8,CYP11B2,CYP21A2,ETV1,FGF3,GNAS,GRM1,HMOX1,HSD17B3,HSPA8,ICOS,KRT16,MMP1,MOV10L1,MX1,NGF,PDE5A,PI3,POSTN,RET,S100A7,S100A9,SHH,SRD5A2,STAR,TRPM8	38
Cancer, Dermatological Diseases and Conditions	malignant cutaneous melanoma cancer	2.16e-06				AADACL4,ABCB5,ACAN,ACP5,ADAM18,ADAMTSL3,AHSP,ANK3,ANKRD11,ANO4,ANO7,AOX1,AQP7,BLK,BMP1,C10orf120,C3orf20,C4orf22,C6,CABS1,CADPS,CAMKV,CAPN6,CCDC141,CCDC148,CCDC60,CD1B,CD1C,CD300LG,CDC20B,CDH18,CDH6,CETP,CNKSR2,CNTN4,CNTN6,COL1A1,COL6A3,CSMD2,CSMD3,CYP2A6 (includes others),CYP3A7,DBX1,DCD,DGKI,DMGDH,DNAH3,DPRX,DPYS,DRD5,DSC1,DSG1,EXPH5,EYA1,FAT4,FGFR2,FLG,FMO1,GABRA3,GAD2,GALNT14,GGT1,GHR,GLI2,GL…	205
Cancer, Dermatological Diseases and Conditions	skin cancer	8.94e-06				AADACL4,ABCB5,ACAN,ACP5,ADAM18,ADAMTSL3,ADGRF3,AHSP,ANK3,ANKRD11,ANO4,ANO7,AOX1,AQP7,ATM,BLK,BMP1,BRCA2,C10orf120,C3orf20,C4orf22,C6,CABS1,CADPS,CAMKV,CAPN6,CCDC141,CCDC148,CCDC60,CCL27,CD1B,CD1C,CD300LG,CD52,CDC20B,CDH18,CDH6,CETP,CLDN4,CLU,CNKSR2,CNTN4,CNTN6,COL1A1,COL6A3,CSMD2,CSMD3,CXCL10,CXCL12,CXCR3,CYP2A6 (includes others),CYP3A7,DBX1,DCD,DGKI,DMGDH,DNAH3,DPRX,DPYS,DRD5,DSC1,DSG1,EXPH5,EYA…	244
Cancer, Dermatological Diseases and Conditions	skin tumor	1.45e-05				AADACL4,ABCB5,ACAN,ACP5,ADAM18,ADAMTSL3,ADGRF3,AHSP,ANK3,ANKRD11,ANO4,ANO7,AOX1,AQP7,ATM,BLK,BMP1,BRCA2,C10orf120,C3orf20,C4orf22,C6,CABS1,CADPS,CAMKV,CAPN6,CCDC141,CCDC148,CCDC60,CCL27,CD1B,CD1C,CD300LG,CD52,CDC20B,CDH18,CDH6,CETP,CLDN4,CLU,CNKSR2,CNTN4,CNTN6,COL1A1,COL6A3,CSMD2,CSMD3,CXCL10,CXCL12,CXCR3,CYP2A6 (includes others),CYP3A7,DBX1,DCD,DGKI,DMGDH,DNAH3,DPRX,DPYS,DRD5,DSC1,DSG1,EXPH5,EYA…	246
Cancer, Endocrine System Disorders	thyroid gland tumor	1.39e-14				ABCC3,ABLIM2,ACAN,ACR,ADAMTS7,ADAMTSL2,ADAMTSL4,ADAMTSL5,ADCY2,ADRA1D,ADRA2C,AFF1,AGAP5 (includes others),AK9,AKR1B10,ALOX15,ALOX15B,AMH,AMOT,AMY1A (includes others),ANKLE1,ANKRD20A4 (includes others),ANKRD30A,ANKRD30B,ANKRD33B,ANKRD34C,ANKRD36,APOL3,AQP7,ARHGEF25,ARHGEF5,ARX,ATM,ATP11AUN,ATP2B2,ATP9B,B3GAT2,B3GNT3,BAIAP2,BCL11B,BCOR,BMP8B,BOC,C10orf67,C10orf90,C19orf71,C1orf127,C1orf167,C1orf229…	489
Cancer, Endocrine System Disorders	endocrine gland tumor	1.05e-13		0.132		ABCC3,ABLIM2,ACAN,ACR,ADAMTS7,ADAMTSL2,ADAMTSL4,ADAMTSL5,ADCY2,ADRA1A,ADRA1D,ADRA2C,AFF1,AGAP5 (includes others),AK9,AKR1B10,ALOX15,ALOX15B,AMH,AMOT,AMY1A (includes others),ANKLE1,ANKRD20A4 (includes others),ANKRD30A,ANKRD30B,ANKRD33B,ANKRD34C,ANKRD36,APOL3,AQP7,ARHGEF25,ARHGEF5,ARX,ATM,ATP11AUN,ATP2B2,ATP9B,AVP,B3GAT2,B3GNT3,BAIAP2,BCL11B,BCOR,BMP8B,BMPR1A,BMPR1B,BOC,C10orf67,C10orf90,C19orf71,C…	515
Cancer, Gastrointestinal Disease	colon carcinoma	0.00131				AADAC,AADACL3,AADACL4,ABCA9,ABCB1,ABCB5,ABHD16B,ACAN,ACOT4,ACTL8,ADAD1,ADAM18,ADAM32,ADAM33,ADAMTS13,ADAMTS3,ADAMTS4,ADAMTS7,ADAMTSL3,ADAMTSL4,ADCY2,ADD2,ADGRA1,ADGRD2,ADGRF5,ADGRV1,ADH1B,ADM2,ADRA1D,AFF3,AFM,AGBL4,AIM2,AJM1,AK4,AK9,AKAP9,AKR1C1/AKR1C2,ALDH1A3,ALDH3B2,ALDOB,ALG12,ALMS1,AMH,AMOT,ANGPTL4,ANK3,ANKLE1,ANKMY1,ANKRD26,ANKRD30A,ANKRD30B,ANO4,ANO7,ANOS1,AOX1,APBA3,APLF,AQP7,ARFGEF3,ARHGA…	1073
Cancer, Gastrointestinal Disease	cecum adenocarcinoma	0.00137				AADACL3,ADAD1,ADAMTSL3,ADAMTSL4,AFF3,AFM,AGBL4,AIM2,AJM1,AKAP9,ALDH1A3,ALDOB,ALG12,ANKLE1,ANKRD26,ANKRD30A,AOX1,ARFGEF3,ARHGAP5,ARHGEF1,ARHGEF25,ARHGEF33,ART5,ASPDH,ATM,B3GAT2,B4GALNT1,BCL11A,BICRA,BMPR1A,BMT2,BRCA2,BRD3,BRSK1,BSX,C10orf95,C12orf40,C14orf39,C2orf71,C4orf22,C6orf132,CAB39L,CACNA1B,CACNA1D,CACNA1H,CARD11,CARNS1,CCDC18,CCDC181,CCDC183,CCDC7,CCDC73,CCER1,CDH26,CECR2,CEP164,CES5A,CFAP…	390
Cancer, Gastrointestinal Disease	colorectal carcinoma	0.00189				AADAC,AADACL3,AADACL4,ABCA9,ABCB1,ABCB5,ABHD16B,ACAN,ACOT4,ACTL8,ADAD1,ADAM18,ADAM20,ADAM32,ADAM33,ADAMTS13,ADAMTS15,ADAMTS3,ADAMTS4,ADAMTS7,ADAMTSL3,ADAMTSL4,ADCY2,ADD2,ADGRA1,ADGRD2,ADGRF5,ADGRV1,ADH1B,ADM2,ADRA1D,AFF3,AFM,AGBL4,AIM2,AJM1,AK4,AK9,AKAP9,AKR1C1/AKR1C2,ALDH1A3,ALDH3B2,ALDOB,ALG12,ALMS1,ALOX15B,AMH,AMOT,AMPD3,ANGPTL4,ANK3,ANKLE1,ANKMY1,ANKRD26,ANKRD30A,ANKRD30B,ANO4,ANO7,ANOS1,AOX1…	1124
Cancer, Gastrointestinal Disease	colon adenocarcinoma	0.002				AADAC,AADACL4,ABCA9,ABCB1,ABCB5,ABHD16B,ACAN,ACOT4,ACTL8,ADAM18,ADAM32,ADAM33,ADAMTS13,ADAMTS3,ADAMTS4,ADAMTS7,ADAMTSL4,ADCY2,ADD2,ADGRA1,ADGRD2,ADGRF5,ADGRV1,ADH1B,ADM2,ADRA1D,AFF3,AFM,AJM1,AK4,AK9,AKAP9,AKR1C1/AKR1C2,ALDH1A3,ALDH3B2,ALDOB,ALMS1,AMH,AMOT,ANGPTL4,ANK3,ANKLE1,ANKMY1,ANKRD26,ANKRD30A,ANKRD30B,ANO4,ANO7,ANOS1,APBA3,APLF,AQP7,ARHGAP21,ARHGAP5,ARHGEF25,ARHGEF33,ARL17A/ARL17B,ARNT2,ART…	934
Cancer, Gastrointestinal Disease	gastrointestinal adenocarcinoma	0.00238				AADAC,AADACL3,AADACL4,ABCA9,ABCB1,ABCB5,ABHD16B,ACAN,ACOT4,ACTL8,ADAD1,ADAM18,ADAM20,ADAM32,ADAM33,ADAMTS13,ADAMTS3,ADAMTS4,ADAMTS7,ADAMTSL3,ADAMTSL4,ADCY2,ADD2,ADGRA1,ADGRD2,ADGRF5,ADGRV1,ADH1B,ADM2,ADRA1D,AFF2,AFF3,AFM,AGBL4,AIM2,AJM1,AK4,AK9,AKAP9,AKR1C1/AKR1C2,ALDH1A3,ALDH3B2,ALDOB,ALG12,ALMS1,ALOX15B,AMH,AMOT,AMPD3,ANGPTL4,ANK3,ANKLE1,ANKMY1,ANKRD26,ANKRD30A,ANKRD30B,ANO4,ANO7,ANOS1,AOX1,APB…	1123
Cancer, Gastrointestinal Disease	gastrointestinal carcinoma	0.00286				AADAC,AADACL3,AADACL4,ABCA9,ABCB1,ABCB5,ABHD16B,ACAN,ACOT4,ACTC1,ACTL8,ADAD1,ADAM18,ADAM20,ADAM32,ADAM33,ADAMTS13,ADAMTS15,ADAMTS3,ADAMTS4,ADAMTS7,ADAMTSL3,ADAMTSL4,ADCY2,ADD2,ADGRA1,ADGRD2,ADGRF5,ADGRV1,ADH1B,ADM2,ADRA1D,AFF2,AFF3,AFM,AGBL4,AIM2,AJM1,AK4,AK9,AKAP9,AKR1C1/AKR1C2,ALDH1A3,ALDH3B2,ALDOB,ALG12,ALMS1,ALOX15B,AMH,AMOT,AMPD3,ANGPTL4,ANK3,ANKLE1,ANKMY1,ANKRD26,ANKRD30A,ANKRD30B,ANO4,ANO7…	1179
Cancer, Gastrointestinal Disease	colorectal adenocarcinoma	0.00292				AADAC,AADACL4,ABCA9,ABCB1,ABCB5,ABHD16B,ACAN,ACOT4,ACTL8,ADAM18,ADAM20,ADAM32,ADAM33,ADAMTS13,ADAMTS3,ADAMTS4,ADAMTS7,ADAMTSL4,ADCY2,ADD2,ADGRA1,ADGRD2,ADGRF5,ADGRV1,ADH1B,ADM2,ADRA1D,AFF3,AFM,AJM1,AK4,AK9,AKAP9,AKR1C1/AKR1C2,ALDH1A3,ALDH3B2,ALDOB,ALMS1,ALOX15B,AMH,AMOT,AMPD3,ANGPTL4,ANK3,ANKLE1,ANKMY1,ANKRD26,ANKRD30A,ANKRD30B,ANO4,ANO7,ANOS1,APBA3,APC2,APLF,AQP7,ARHGAP21,ARHGAP5,ARHGEF25,ARHGEF…	989
Cancer, Gastrointestinal Disease	colon cancer	0.00441				AADAC,AADACL3,AADACL4,ABCA9,ABCB1,ABCB5,ABCC3,ABHD16B,ACAN,ACOT4,ACTL8,ADAD1,ADAM18,ADAM32,ADAM33,ADAMTS13,ADAMTS3,ADAMTS4,ADAMTS7,ADAMTSL3,ADAMTSL4,ADCY2,ADD2,ADGRA1,ADGRD2,ADGRF5,ADGRV1,ADH1B,ADM2,ADRA1D,ADRA2C,AFF3,AFM,AFP,AGBL4,AIM2,AJM1,AK4,AK9,AKAP9,AKR1C1/AKR1C2,ALDH1A3,ALDH3B2,ALDOB,ALG12,ALMS1,AMH,AMOT,ANGPTL4,ANK3,ANKLE1,ANKMY1,ANKRD26,ANKRD30A,ANKRD30B,ANO4,ANO7,ANOS1,AOC1,AOX1,APBA3,A…	1116
Cancer, Gastrointestinal Disease	colon tumor	0.005				AADAC,AADACL3,AADACL4,ABCA9,ABCB1,ABCB5,ABCC3,ABHD16B,ACAN,ACOT4,ACTL8,ADAD1,ADAM18,ADAM32,ADAM33,ADAMTS13,ADAMTS3,ADAMTS4,ADAMTS7,ADAMTSL3,ADAMTSL4,ADCY2,ADD2,ADGRA1,ADGRD2,ADGRF5,ADGRV1,ADH1B,ADM2,ADRA1D,ADRA2C,AFF3,AFM,AFP,AGBL4,AIM2,AJM1,AK4,AK9,AKAP9,AKR1C1/AKR1C2,ALDH1A3,ALDH3B2,ALDOB,ALG12,ALMS1,AMH,AMOT,ANGPTL4,ANK3,ANKLE1,ANKMY1,ANKRD26,ANKRD30A,ANKRD30B,ANO4,ANO7,ANOS1,AOC1,AOX1,APBA3,A…	1118
Cancer, Gastrointestinal Disease	rectum cancer	0.02				ABCB1,ABHD16B,ADAM20,ADGRD2,ADH1B,ADRA1A,ADRA1D,ADRA2C,ALOX15B,AMPD3,ANKLE1,APC2,ARHGAP5,ARHGEF33,ART5,ASPA,ASPDH,ATM,BICRA,BIRC3,BRCA2,C2CD6,C2orf71,CACNA1H,CADM1,CCDC141,CD44,CDH23,CEP104,CFAP36,CHRNA3,CHST13,CLASP2,CLCN3,CLIC6,COL20A1,CPB1,CRB2,CSMD3,CXCL8,CYP21A2,DBX1,DDB1,DKK4,DLX2,DOT1L,DPP10,DSG1,DUSP19,EPO,ERBB3,EYS,F13A1,FAM83H,FANCD2,FBLN7,FGFR1,FGFR2,FHOD3,FLG,FMN2,FNDC1,FOXD4L4/FOXD4L…	187
Cancer, Gastrointestinal Disease	rectum tumor	0.0222				ABCB1,ABHD16B,ADAM20,ADGRD2,ADH1B,ADRA1A,ADRA1D,ADRA2C,ALOX15B,AMPD3,ANKLE1,APC2,ARHGAP5,ARHGEF33,ART5,ASPA,ASPDH,ATM,BICRA,BIRC3,BRCA2,C2CD6,C2orf71,CACNA1H,CADM1,CCDC141,CD44,CDH23,CEP104,CFAP36,CHRNA3,CHST13,CLASP2,CLCN3,CLIC6,COL20A1,CPB1,CRB2,CSMD3,CXCL8,CYP21A2,DBX1,DDB1,DKK4,DLX2,DOT1L,DPP10,DSG1,DUSP19,EPO,ERBB3,EYS,F13A1,FAM83H,FANCD2,FBLN7,FGFR1,FGFR2,FHOD3,FLG,FMN2,FNDC1,FOXD4L4/FOXD4L…	188
Cancer, Gastrointestinal Disease	digestive tract cancer	0.00611		0.178		AADAC,AADACL3,AADACL4,ABCA9,ABCB1,ABCB11,ABCB5,ABCC3,ABCC6,ABCG8,ABHD1,ABHD16B,ABLIM2,ACACB,ACAN,ACOD1,ACOT4,ACSM6,ACSS3,ACTC1,ACTL8,ACTN2,ADAD1,ADAL,ADAM11,ADAM18,ADAM20,ADAM32,ADAM33,ADAMTS13,ADAMTS15,ADAMTS3,ADAMTS4,ADAMTS7,ADAMTSL3,ADAMTSL4,ADAMTSL5,ADCY2,ADD2,ADGRA1,ADGRD2,ADGRF3,ADGRF5,ADGRL3,ADGRV1,ADH1B,ADM2,ADRA1A,ADRA1D,ADRA2C,AFF1,AFF2,AFF3,AFM,AFP,AGAP5 (includes others),AGBL4,AIM2,AJ…	2056
Cancer, Gastrointestinal Disease	digestive organ tumor	0.00426		0.139		AADAC,AADACL3,AADACL4,ABCA9,ABCB1,ABCB11,ABCB5,ABCC3,ABCC6,ABCG8,ABHD1,ABHD16B,ABLIM2,ACACB,ACAN,ACOD1,ACOT4,ACSM6,ACSS3,ACTC1,ACTL8,ACTN2,ADAD1,ADAL,ADAM11,ADAM18,ADAM20,ADAM32,ADAM33,ADAMTS13,ADAMTS15,ADAMTS3,ADAMTS4,ADAMTS7,ADAMTSL3,ADAMTSL4,ADAMTSL5,ADCY2,ADD2,ADGRA1,ADGRD2,ADGRF3,ADGRF5,ADGRL3,ADGRV1,ADH1B,ADM2,ADRA1A,ADRA1D,ADRA2C,AFF1,AFF2,AFF3,AFM,AFP,AGAP5 (includes others),AGBL4,AIM2,AJ…	2069
Cancer, Gastrointestinal Disease	colorectal cancer	0.00458		0.128		AADAC,AADACL3,AADACL4,ABCA9,ABCB1,ABCB5,ABCC3,ABHD16B,ACAN,ACOT4,ACTL8,ADAD1,ADAM18,ADAM20,ADAM32,ADAM33,ADAMTS13,ADAMTS15,ADAMTS3,ADAMTS4,ADAMTS7,ADAMTSL3,ADAMTSL4,ADCY2,ADD2,ADGRA1,ADGRD2,ADGRF5,ADGRV1,ADH1B,ADM2,ADRA1A,ADRA1D,ADRA2C,AFF3,AFM,AFP,AGBL4,AIM2,AJM1,AK4,AK9,AKAP9,AKR1C1/AKR1C2,ALDH1A3,ALDH3B2,ALDOB,ALG12,ALMS1,ALOX15B,AMH,AMOT,AMPD3,ANGPTL4,ANK3,ANKLE1,ANKMY1,ANKRD26,ANKRD30A,ANKRD…	1231
Cancer, Gastrointestinal Disease	colorectal neoplasia	0.00555		0.128		AADAC,AADACL3,AADACL4,ABCA9,ABCB1,ABCB5,ABCC3,ABHD16B,ACAN,ACOT4,ACTL8,ADAD1,ADAM18,ADAM20,ADAM32,ADAM33,ADAMTS13,ADAMTS15,ADAMTS3,ADAMTS4,ADAMTS7,ADAMTSL3,ADAMTSL4,ADCY2,ADD2,ADGRA1,ADGRD2,ADGRF5,ADGRV1,ADH1B,ADM2,ADRA1A,ADRA1D,ADRA2C,AFF3,AFM,AFP,AGBL4,AIM2,AJM1,AK4,AK9,AKAP9,AKR1C1/AKR1C2,ALDH1A3,ALDH3B2,ALDOB,ALG12,ALMS1,ALOX15B,AMH,AMOT,AMPD3,ANGPTL4,ANK3,ANKLE1,ANKMY1,ANKRD26,ANKRD30A,ANKRD…	1233
Cancer, Gastrointestinal Disease	gastrointestinal tract cancer	0.00859		-0.092		AADAC,AADACL3,AADACL4,ABCA9,ABCB1,ABCB5,ABCC3,ABHD16B,ACAN,ACOT4,ACTC1,ACTL8,ADAD1,ADAM18,ADAM20,ADAM32,ADAM33,ADAMTS13,ADAMTS15,ADAMTS3,ADAMTS4,ADAMTS7,ADAMTSL3,ADAMTSL4,ADCY2,ADD2,ADGRA1,ADGRD2,ADGRF5,ADGRV1,ADH1B,ADM2,ADRA1A,ADRA1D,ADRA2C,AFF2,AFF3,AFM,AFP,AGBL4,AIM2,AJM1,AK4,AK9,AKAP9,AKR1C1/AKR1C2,ALDH1A3,ALDH3B2,ALDOB,ALG12,ALMS1,ALOX15B,AMH,AMOT,AMPD3,ANGPTL4,ANK3,ANKLE1,ANKMY1,ANKRD26,ANK…	1284
Cancer, Gastrointestinal Disease	gastrointestinal neoplasia	0.00895		-0.114		AADAC,AADACL3,AADACL4,ABCA9,ABCB1,ABCB5,ABCC3,ABHD16B,ACAN,ACOT4,ACTC1,ACTL8,ADAD1,ADAM18,ADAM20,ADAM32,ADAM33,ADAMTS13,ADAMTS15,ADAMTS3,ADAMTS4,ADAMTS7,ADAMTSL3,ADAMTSL4,ADCY2,ADD2,ADGRA1,ADGRD2,ADGRF5,ADGRV1,ADH1B,ADM2,ADRA1A,ADRA1D,ADRA2C,AFF2,AFF3,AFM,AFP,AGBL4,AIM2,AJM1,AK4,AK9,AKAP9,AKR1C1/AKR1C2,ALDH1A3,ALDH3B2,ALDOB,ALG12,ALMS1,ALOX15B,AMH,AMOT,AMPD3,ANGPTL4,ANK3,ANKLE1,ANKMY1,ANKRD26,ANK…	1298
Cancer, Gastrointestinal Disease	Gastrointestinal Tract Cancer and Tumors	0.0103		-0.114		AADAC,AADACL3,AADACL4,ABCA9,ABCB1,ABCB5,ABCC3,ABHD16B,ACAN,ACOT4,ACTC1,ACTL8,ADAD1,ADAM18,ADAM20,ADAM32,ADAM33,ADAMTS13,ADAMTS15,ADAMTS3,ADAMTS4,ADAMTS7,ADAMTSL3,ADAMTSL4,ADCY2,ADD2,ADGRA1,ADGRD2,ADGRF5,ADGRV1,ADH1B,ADM2,ADRA1A,ADRA1D,ADRA2C,AFF2,AFF3,AFM,AFP,AGBL4,AIM2,AJM1,AK4,AK9,AKAP9,AKR1C1/AKR1C2,ALDH1A3,ALDH3B2,ALDOB,ALG12,ALMS1,ALOX15B,AMH,AMOT,AMPD3,ANGPTL4,ANK3,ANKLE1,ANKMY1,ANKRD26,ANK…	1288
Cancer, Gastrointestinal Disease, Hepatic System Disease	liver cancer	0.0011		0.342		AADAC,AADACL4,ABCA9,ABCB11,ABCB5,ABCC3,ABCC6,ABCG8,ABHD1,ABHD16B,ABLIM2,ACACB,ACAN,ACOD1,ACTL8,ADAD1,ADAL,ADAM18,ADAM33,ADAMTS13,ADAMTS4,ADAMTSL3,ADAMTSL4,ADAMTSL5,ADCY2,ADGRA1,ADGRD2,ADGRF3,ADGRL3,ADGRV1,ADH1B,ADRA2C,AFF1,AFF2,AFF3,AFP,AGAP5 (includes others),AJM1,AKAP9,AKNA,AKR1B10,AKR1B15,AKR1C1/AKR1C2,AKR1C8P,ALDH1A3,ALDH3B2,ALDOB,ALMS1,ALX3,AMH,AMOT,AMPD3,ANGPTL1,ANK3,ANKMY1,ANKRD11,ANKRD12,…	1276
Cancer, Gastrointestinal Disease, Hepatic System Disease	liver tumor	0.00126		0.308		AADAC,AADACL4,ABCA9,ABCB11,ABCB5,ABCC3,ABCC6,ABCG8,ABHD1,ABHD16B,ABLIM2,ACACB,ACAN,ACOD1,ACTL8,ADAD1,ADAL,ADAM18,ADAM33,ADAMTS13,ADAMTS4,ADAMTSL3,ADAMTSL4,ADAMTSL5,ADCY2,ADGRA1,ADGRD2,ADGRF3,ADGRL3,ADGRV1,ADH1B,ADRA2C,AFF1,AFF2,AFF3,AFP,AGAP5 (includes others),AJM1,AKAP9,AKNA,AKR1B10,AKR1B15,AKR1C1/AKR1C2,AKR1C8P,ALDH1A3,ALDH3B2,ALDOB,ALMS1,ALX3,AMH,AMOT,AMPD3,ANGPTL1,ANK3,ANKMY1,ANKRD11,ANKRD12,…	1279
Cancer, Hematological Disease, Immunological Disease, Organismal Injury and Abnormalities	B-cell leukemia	0.0106				ABCC3,ADD2,AMOT,ASB15,ATM,ATP6V0D2,BIRC3,BRCA2,BRD3,CARD11,CD244,CD52,CD86,COL1A1,COL1A2,COL7A1,CRLF2,CRYGA,CTNND2,CUL9,CXCL10,CXCL8,DLEU1,DLEU7,DMGDH,DNAH3,DNM1L,DOK6,EBF1,EGFLAM,EPHB3,F7,FAT4,FGFR1,FLG,FZD7,GABRE,GAD2,GPR101,IFNLR1,IGSF5,IKZF1,IL1RL2,IL2,IL21R,IL36B,INHA,IRF8,IRX5,ITGA4,JPH2,KCNC2,KCNH2,KCTD19,KRTAP10-10,LCK,LHCGR,LRRC1,LRRK2,LSM3,MAGI2,MEGF10,MS4A1,NALCN,NEDD9,NETO1,NOSTRIN,NP…	117
Cancer, Hematological Disease, Immunological Disease, Organismal Injury and Abnormalities	chronic B-cell leukemia	0.0107				ABCC3,ADD2,AMOT,ASB15,ATM,ATP6V0D2,BIRC3,BRD3,CARD11,CD244,CD52,CD86,COL1A1,COL1A2,COL7A1,CRYGA,CTNND2,CUL9,CXCL8,DLEU1,DLEU7,DMGDH,DNAH3,DNM1L,DOK6,EBF1,EGFLAM,EPHB3,F7,FAT4,FGFR1,FLG,FZD7,GABRE,GAD2,GPR101,IFNLR1,IGSF5,IL1RL2,IL2,IL21R,IL36B,INHA,IRF8,IRX5,ITGA4,JPH2,KCNC2,KCNH2,KCTD19,KRTAP10-10,LCK,LHCGR,LRRC1,LRRK2,LSM3,MAGI2,MEGF10,MS4A1,NALCN,NEDD9,NETO1,NOSTRIN,NPTXR,ODF4,OR52A5,OR52M1,OR…	111
Cancer, Hematological Disease, Organismal Injury and Abnormalities	essential thrombocythemia	0.00161				CALR,DAAM1,IRAK2,MPL,NFE2,PDE4A,PDE4C,PDE4D,RUNX1,TET2,THPO	11
Cancer, Hematological Disease, Organismal Injury and Abnormalities	BCR/ABL-negative myeloproliferative disorder	0.00827				CALR,DAAM1,HBA1/HBA2,IRAK2,MPL,NFE2,PDE4A,PDE4C,PDE4D,RUNX1,SETBP1,TET2,THPO	13
Cancer, Hematological Disease, Organismal Injury and Abnormalities	myelofibrosis with myeloid metaplasia	0.0164				BMP1,BMP7,CALR,HMGA2,IRAK2,MPL,NFE2,RUNX1	8
Cancer, Hematological Disease, Organismal Injury and Abnormalities	bone marrow neoplasm	0.0175				ABCB1,ABCC3,ABTB1,ADARB2,ADD2,ADORA2A,AMOT,ASB15,ATM,ATP6V0D2,BAALC,BCL11B,BCOR,BIRC3,BMP1,BMP7,BRCA2,BRD3,CALR,CARD11,CCDC74A,CD14,CD244,CD33,CD34,CD52,CD86,COL1A1,COL1A2,COL7A1,CRLF2,CRYGA,CSF2RA,CTNND2,CUL9,CXCL10,CXCL8,CYP21A2,CYP3A5,DAAM1,DGKB,DLEU1,DLEU7,DMGDH,DNAH3,DNM1L,DNM2,DOK6,DTX3,EBF1,EEF1A1,EGFLAM,EPHB3,EPO,EPPK1,F7,FAS,FAT4,FGFR1,FLG,FZD7,GABRE,GAD2,GHR,GPR101,HBA1/HBA2,HES5,HMGA2,…	187
Cancer, Neurological Disease	brain astrocytoma	5.78e-05				ABCC3,ACTL7A,ADGRV1,AKR1C1/AKR1C2,ANKRD11,ANKRD30B,ANKRD36,AOX1,ARHGAP5,ASXL3,ATRX,BCL11A,BMPR1A,BOC,C6,CADM1,CAMK2B,CASP10,CD209,CD300C,CDH18,CLEC17A,CNKSR2,CNTN6,COBL,COCH,CSMD3,CT47A6 (includes others),CYP2D6,CYP4X1,DCHS2,DNAH17,DPP10,DRD5,EFCAB6,FAM151A,FAM184A,FAM83A,FGFR1,FLG,GALNT5,GGT1,GNAS,GOLGA6A (includes others),GOLGA6L1 (includes others),GPR17,GSTM5,HFM1,HIVEP3,HNF1A,HNF1B,HSPA8,IFNA…	138
Cancer, Neurological Disease	brain glioma	5.85e-05				ABCC3,ACTL7A,ADGRV1,AKR1C1/AKR1C2,ANKRD11,ANKRD30B,ANKRD36,AOX1,ARHGAP5,ASXL3,ATRX,BCL11A,BMPR1A,BOC,C6,CADM1,CAMK2B,CASP10,CD209,CD300C,CDH18,CLDN16,CLEC17A,CNKSR2,CNTN6,COBL,COCH,CSMD3,CT47A6 (includes others),CYP2D6,CYP4X1,DCHS2,DNAH17,DPP10,DRD5,EFCAB6,FAM151A,FAM184A,FAM83A,FGFR1,FLG,GALNT5,GGT1,GNAS,GOLGA6A (includes others),GOLGA6L1 (includes others),GPR17,GSTM5,HFM1,HIVEP3,HNF1A,HNF1B,HSP…	141
Cancer, Neurological Disease	astrocytoma	0.00158				ABCC3,ACTL7A,ADGRV1,AKR1C1/AKR1C2,ANKRD11,ANKRD30B,ANKRD36,AOX1,ARHGAP5,ASPA,ASXL3,ATRX,BCAS1,BCL11A,BMPR1A,BOC,C6,CADM1,CAMK2B,CASP10,CD209,CD300C,CDH18,CLCA4,CLEC17A,CLEC2D,CLU,CNKSR2,CNTN6,COBL,COCH,COL1A1,COL1A2,COL3A1,CSMD3,CT47A6 (includes others),CXCL12,CYP2D6,CYP4X1,DCHS2,DMBT1,DNAH17,DPP10,DRD5,EFCAB6,ELK1,EVI2A,FAM151A,FAM184A,FAM83A,FGF5,FGFR1,FLG,GABRA2,GALNT5,GATA4,GGT1,GNAS,GOLGA6A …	182
Cancer, Neurological Disease	brain tumor	0.00859				ABCC3,ACTL7A,ADAMTS4,ADGRV1,AKR1C1/AKR1C2,ANKRD11,ANKRD30B,ANKRD36,AOX1,ARHGAP5,ASPA,ASXL3,ATRX,BCAS1,BCL11A,BCOR,BMPR1A,BOC,BRCA2,C6,CACNA1B,CACNA1D,CADM1,CAMK2B,CASP10,CD209,CD300C,CD44,CDH18,CLCA4,CLDN16,CLEC17A,CLEC2D,CLU,CNKSR2,CNTN6,COBL,COCH,COL1A1,COL1A2,COL3A1,CSMD3,CT47A6 (includes others),CYP2D6,CYP4X1,DCHS2,DHRS4,DMBT1,DNAH17,DPP10,DRD5,EFCAB6,ELK1,EVI2A,FAM151A,FAM184A,FAM83A,FGF5,FG…	199
Cancer, Neurological Disease	glioma	0.00668		0.903		ABCC3,ACTL7A,ADGRV1,AKR1C1/AKR1C2,ANKRD11,ANKRD30B,ANKRD36,AOX1,ARHGAP5,ASPA,ASXL3,ATRX,BCAS1,BCL11A,BIRC5,BMPR1A,BOC,BRCA2,C6,CADM1,CAMK2B,CASP10,CD209,CD300C,CD44,CDH18,CDK1,CLCA4,CLDN16,CLEC17A,CLEC2D,CLU,CNKSR2,CNTN6,COBL,COCH,COL1A1,COL1A2,COL3A1,CSF2RA,CSMD3,CT47A6 (includes others),CXCL12,CYP2D6,CYP4X1,DCHS2,DIRAS1,DLK1,DMBT1,DNAH17,DPP10,DRD5,EFCAB6,ELK1,EVI2A,FAM151A,FAM184A,FAM83A,FAS,F…	199
Cancer, Organismal Injury and Abnormalities	urogenital cancer	1.23e-06		0.186		ABCA9,ABCB1,ABCB5,ABCC6,ABI2,ACACB,ACAN,ACBD7,ACP5,ACR,ACSM2B,ACSM3,ACSS3,ACTC1,ACTRT2,ADAD1,ADAMTS13,ADAMTS3,ADAMTS7,ADAMTSL3,ADAMTSL4,ADCY2,ADGRF5,ADH1B,ADM2,ADPRHL1,ADRA1A,AFF1,AFF2,AFF3,AFP,AGAP5 (includes others),AGBL4,AGER,AIDA,AKAP9,AKR1C1/AKR1C2,ALDH3A1,ALDH5A1,ALDOB,AMOT,ANK3,ANKFY1,ANKRD11,ANKRD12,ANKRD18A,ANKRD30A,ANKRD30B,ANKRD31,ANKRD36,ANKS1B,ANO4,ANO6,AOC1,APLF,APOBEC3B,AQP1,AQP7,A…	1266
Cancer, Organismal Injury and Abnormalities	lymphatic neoplasia	0.0189		-0.669		ABCB1,ABCC3,ABTB1,ACTRT2,ADAMTS15,ADARB2,ADD2,ADORA2A,ALDH1L2,AMOT,ASB15,ATM,ATP1A2,ATP6V0D2,ATRX,BAALC,BCL11B,BCOR,BIRC3,BIRC5,BRCA2,BRD3,CARD11,CASP10,CCDC74A,CCL19,CCL21,CCR7,CD14,CD19,CD244,CD33,CD34,CD44,CD52,CD86,CIITA,COL1A1,COL1A2,COL3A1,COL7A1,CRLF2,CRYGA,CSF2RA,CTNND2,CUL9,CXCL10,CXCL12,CXCL8,CXCR3,CYP21A2,CYP2C18,CYP3A5,DDB1,DGKB,DLEU1,DLEU7,DMGDH,DNAH3,DNM1L,DNM2,DOCK2,DOK6,DSG2,DSP,D…	261
Cancer, Organismal Injury and Abnormalities	lymphoid cancer	0.0224		-0.669		ABCB1,ABCC3,ABTB1,ACTRT2,ADAMTS15,ADARB2,ADD2,ADORA2A,ALDH1L2,AMOT,ASB15,ATM,ATP1A2,ATP6V0D2,ATRX,BAALC,BCL11B,BCOR,BIRC3,BIRC5,BRCA2,BRD3,CARD11,CASP10,CCDC74A,CCL19,CCL21,CCR7,CD14,CD19,CD244,CD33,CD34,CD44,CD52,CD86,CIITA,COL1A1,COL1A2,COL3A1,COL7A1,CRLF2,CRYGA,CSF2RA,CTNND2,CUL9,CXCL10,CXCL12,CXCL8,CXCR3,CYP21A2,CYP2C18,CYP3A5,DDB1,DGKB,DLEU1,DLEU7,DMGDH,DNAH3,DNM1L,DNM2,DOCK2,DOK6,DSG2,DSP,D…	259
Cancer, Organismal Injury and Abnormalities, Renal and Urological Disease	renal adenocarcinoma	1.97e-05				ACAN,ADCY2,AIDA,AKAP9,ANKRD30A,ANKRD31,ANKRD36,AQP7,ARHGAP21,ARHGAP5,ARHGEF5,ATM,ATP1A2,BEST2,BPIFC,C1S,C22orf31,C5orf60,C6orf62,CADM1,CCDC18,CDH23,CEACAM3,CERS4,CFAP74,CLEC18B,CPB2,CSMD1,CSMD2,CSMD3,CUL9,CYP2A6 (includes others),DIRAS1,DNHD1,DPCR1,EHHADH,ERBB3,ERICH6,FAM122C,FAM153A/FAM153B,FANCD2,FGFR1,FGFR3,GAS8-AS1,GBP6,GCNT2,GGT1,GLYATL3,GNAS,GNLY,GOLGA6A (includes others),GOLGA6L9 (includes…	185
Cancer, Organismal Injury and Abnormalities, Renal and Urological Disease	renal-cell carcinoma	0.000254				ACAN,ADCY2,AIDA,AKAP9,ALDH5A1,ANKRD30A,ANKRD31,ANKRD36,AQP7,ARHGAP21,ARHGAP5,ARHGEF5,ATM,ATP1A2,BEST2,BPIFC,C1S,C22orf31,C5orf60,C6orf62,CADM1,CCDC18,CD44,CDH16,CDH23,CEACAM3,CERS4,CFAP74,CLEC18B,CLU,CPB2,CSH1/CSH2,CSMD1,CSMD2,CSMD3,CUL9,CYP2A6 (includes others),DEFB1,DIRAS1,DNHD1,DPCR1,EHHADH,EPB42,ERBB3,EREG,ERICH6,FABP5,FAM122C,FAM153A/FAM153B,FANCD2,FCAR,FGFR1,FGFR3,FLCN,GAS8-AS1,GBP6,GCNT2,G…	216
Cancer, Organismal Injury and Abnormalities, Renal and Urological Disease	bladder neoplasia	0.000662				ACACB,ACR,ACSS3,ADAMTS7,ADM2,ADPRHL1,AFF3,ANK3,ANKRD12,ANKRD30A,ANKRD36,APOBEC3B,AQP7,ATF3,BCAS3,BIRC3,BIRC5,BRCA2,CACNA1B,CALCA,CALHM2,CALR,CARMIL1,CD209,CD44,CD48,CDHR5,CDRT1,CGB3 (includes others),CGB7,CHIT1,CLIC6,CLU,CNKSR2,CPXM2,CRLF1,CSPG5,CYP2A6 (includes others),DGKH,DNM2,DRC7,EFCAB6,EIF4G3,EMILIN1,ERBB3,FAM205A,FAM86B1,FAT2,FGA,FGFR1,FGFR3,FMN2,GARNL3,GGT1,GIMAP5,GNAS,GOLGA2,GOLGA6L1 (in…	159
Cancer, Organismal Injury and Abnormalities, Renal and Urological Disease	bladder cancer	0.000738				ACACB,ACR,ACSS3,ADAMTS7,ADM2,ADPRHL1,AFF3,ANK3,ANKRD12,ANKRD30A,ANKRD36,APOBEC3B,AQP7,ATF3,BCAS3,BIRC3,BIRC5,BRCA2,CACNA1B,CALCA,CALHM2,CALR,CARMIL1,CD209,CD44,CD48,CDHR5,CDRT1,CGB3 (includes others),CGB7,CHIT1,CLIC6,CLU,CNKSR2,CPXM2,CRLF1,CSPG5,CYP2A6 (includes others),DGKH,DNM2,DRC7,EFCAB6,EIF4G3,EMILIN1,ERBB3,FAM205A,FAM86B1,FAT2,FGA,FGFR3,FMN2,GARNL3,GGT1,GIMAP5,GNAS,GOLGA2,GOLGA6L1 (includes…	158
Cancer, Organismal Injury and Abnormalities, Renal and Urological Disease	bladder carcinoma	0.000798				ACACB,ACR,ACSS3,ADAMTS7,ADM2,ADPRHL1,AFF3,ANK3,ANKRD12,ANKRD30A,ANKRD36,AQP7,BCAS3,CACNA1B,CALHM2,CARMIL1,CD209,CD44,CD48,CDHR5,CDRT1,CGB7,CHIT1,CLIC6,CNKSR2,CPXM2,CRLF1,CSPG5,CYP2A6 (includes others),DGKH,DNM2,DRC7,EFCAB6,EIF4G3,EMILIN1,ERBB3,FAM205A,FAM86B1,FAT2,FGFR3,FMN2,GARNL3,GGT1,GIMAP5,GOLGA2,GOLGA6L1 (includes others),GOLGA8A/GOLGA8B,GPAT2,GPR179,HELZ2,HEPACAM,HLA-B,HLA-DQB1,HRC,HSD17B7,…	135
Cancer, Organismal Injury and Abnormalities, Renal and Urological Disease	renal cancer	0.0014				ACAN,ADCY2,AIDA,AKAP9,ALDH5A1,ANKRD30A,ANKRD31,ANKRD36,AQP7,ARHGAP21,ARHGAP5,ARHGEF5,ATM,ATP1A2,BEST2,BPIFC,BRCA2,C1S,C22orf31,C5orf60,C6orf62,CADM1,CCDC18,CD44,CDH16,CDH23,CDH6,CEACAM3,CERS4,CFAP74,CLDN4,CLEC18B,CLU,CPB2,CSH1/CSH2,CSMD1,CSMD2,CSMD3,CUL9,CYP2A6 (includes others),DEFB1,DIRAS1,DNHD1,DPCR1,EHHADH,EPB42,ERBB3,EREG,ERICH6,FABP5,FAM122C,FAM153A/FAM153B,FANCD2,FCAR,FGFR1,FGFR3,FLCN,GAS8…	230
Cancer, Organismal Injury and Abnormalities, Renal and Urological Disease	chromophobe renal cancer	0.00161				FLCN,HAVCR1,HNF1A,HNF1B	4
Cancer, Organismal Injury and Abnormalities, Renal and Urological Disease	urological cancer	3.28e-06		-0.152		ACACB,ACAN,ACR,ACSS3,ACTC1,ADAMTS13,ADAMTS7,ADCY2,ADM2,ADPRHL1,AFF3,AGAP5 (includes others),AGER,AIDA,AKAP9,ALDH5A1,ANK3,ANKRD12,ANKRD30A,ANKRD31,ANKRD36,ANO6,APOBEC3B,AQP7,ARHGAP21,ARHGAP5,ARHGEF5,ARL17A/ARL17B,ATF3,ATG16L1,ATM,ATP1A2,BCAS3,BEST2,BIRC3,BIRC5,BMPR1A,BMPR1B,BMS1P20,BPIFC,BRCA2,C1S,C22orf31,C3,C5orf60,C6orf62,CACNA1B,CADM1,CALCA,CALHM2,CALR,CARD11,CCDC18,CCL25,CCL5,CCR7,CD209,CD24,…	484
Cancer, Organismal Injury and Abnormalities, Renal and Urological Disease	Renal Cancer and Tumors	0.00243		-0.152		ACAN,ADCY2,AIDA,AKAP9,ALDH5A1,ANKRD30A,ANKRD31,ANKRD36,AQP7,ARHGAP21,ARHGAP5,ARHGEF5,ATM,ATP1A2,BEST2,BIRC5,BPIFC,BRCA2,C1S,C22orf31,C5orf60,C6orf62,CADM1,CCDC18,CD44,CDH16,CDH23,CDH6,CEACAM3,CERS4,CFAP74,CLDN4,CLEC18B,CLU,CPB2,CSH1/CSH2,CSMD1,CSMD2,CSMD3,CUL9,CYP2A6 (includes others),DEFB1,DIRAS1,DNHD1,DPCR1,EHHADH,EPB42,ERBB3,EREG,ERICH6,FABP5,FAM122C,FAM153A/FAM153B,FANCD2,FCAR,FGFR1,FGFR3,FLC…	235
Cancer, Organismal Injury and Abnormalities, Renal and Urological Disease, Reproductive System Disease	prostate cancer	0.0131				ACTC1,ADAMTS13,ADAMTS7,AGAP5 (includes others),AGER,ANKRD36,ANO6,AQP7,ARL17A/ARL17B,ATG16L1,BIRC5,BMPR1A,BMPR1B,BMS1P20,BRCA2,C3,CADM1,CARD11,CCL25,CCL5,CCR7,CD24,CD34,CD44,CD52,CFB,CHGA,CIRBP,CLU,COBL,COL7A1,CSF1,CXCL6,CYP2D6,CYP3A5,CYP3A7,DEFB1,DGKB,DLX4,DMD,DOCK2,DPYS,DUSP2,EFCAB6,EGFL7,EPO,ESR2,ESRRG,ETV1,FANCD2,FAS,FGFR2,FGFR3,GABRB3,GALNT3,GGT1,GJA4,GOLGA6A (includes others),GPR183,GRM1,GRP…	178
Cancer, Organismal Injury and Abnormalities, Renal and Urological Disease, Reproductive System Disease	prostatic adenocarcinoma	0.0191				ADAMTS7,AGAP5 (includes others),ANKRD36,AQP7,CADM1,COBL,CYP2D6,EFCAB6,ESRRG,FANCD2,GGT1,GOLGA6A (includes others),GRM1,GUCY1A2,KALRN,KIAA0754,KIR2DL4,KRT14,KRTAP5-4,LILRB1,LILRB3,LRRC37A3 (includes others),MGAT4C,MUC2,MUC4,NUFIP1,OGFR,OR1M1,OR6Y1,PARG,PCSK5,PDE4DIP,PIM1,POM121/POM121C,PRIM2,PTH2,RANBP2,RAPGEF6,RGPD4 (includes others),RNF17,SETBP1,SIRPB1,SLC26A8,SLC2A6,SLC6A11,USP2,USP32,ZNF285,ZN…	53
Cancer, Organismal Injury and Abnormalities, Reproductive System Disease	uterine carcinoma	0.000111				ABCA9,ABCB1,ABCB5,ABCC6,ABI2,ACACB,ACBD7,ACSM2B,ACSM3,ACTC1,ACTRT2,ADAD1,ADAMTSL4,ADCY2,ADGRD1,ADGRD2,ADGRF5,ADGRV1,ADRA1A,AFF1,AFF2,AGAP5 (includes others),AGBL4,AKAP9,AKR1C1/AKR1C2,ALDOB,AMOT,ANK3,ANKFY1,ANKRD11,ANKRD12,ANKRD18A,ANKRD30A,ANKRD30B,ANKRD36,ANKS1B,ANO4,APLF,ARHGAP21,ARHGAP30,ARHGAP6,ARHGEF1,ARHGEF33,ARHGEF5,ARHGEF6,ARID3C,ARMC12,ASB15,ASB4,ASGR2,ASIC3,ASPA,ASPN,ATG16L1,ATL1,ATM,AT…	838
Cancer, Organismal Injury and Abnormalities, Reproductive System Disease	endometrial carcinoma	0.000237				ABCA9,ABCB1,ABCB5,ABCC6,ABI2,ACACB,ACBD7,ACSM2B,ACSM3,ACTC1,ACTRT2,ADAD1,ADAMTSL4,ADCY2,ADGRD1,ADGRD2,ADGRF5,ADGRV1,ADRA1A,AFF1,AFF2,AGAP5 (includes others),AGBL4,AKAP9,AKR1C1/AKR1C2,ALDOB,AMOT,ANK3,ANKFY1,ANKRD11,ANKRD12,ANKRD18A,ANKRD30A,ANKRD30B,ANKRD36,ANKS1B,ANO4,APLF,ARHGAP21,ARHGAP30,ARHGAP6,ARHGEF1,ARHGEF33,ARHGEF5,ARHGEF6,ARID3C,ARMC12,ASB15,ASB4,ASGR2,ASIC3,ASPA,ASPN,ATG16L1,ATL1,ATM,AT…	817
Cancer, Organismal Injury and Abnormalities, Reproductive System Disease	adenocarcinoma in endometrium	0.000313				ABCA9,ABCB1,ABCB5,ABCC6,ABI2,ACACB,ACBD7,ACSM2B,ACSM3,ACTC1,ACTRT2,ADAD1,ADAMTSL4,ADCY2,ADGRD1,ADGRD2,ADGRF5,ADGRV1,ADRA1A,AFF1,AFF2,AGAP5 (includes others),AGBL4,AKAP9,AKR1C1/AKR1C2,ALDOB,AMOT,ANK3,ANKFY1,ANKRD11,ANKRD12,ANKRD18A,ANKRD30A,ANKRD30B,ANKRD36,ANKS1B,ANO4,APLF,ARHGAP21,ARHGAP30,ARHGAP6,ARHGEF1,ARHGEF33,ARHGEF5,ARHGEF6,ARID3C,ARMC12,ASB15,ASB4,ASGR2,ASIC3,ASPA,ASPN,ATG16L1,ATL1,ATM,AT…	806
Cancer, Organismal Injury and Abnormalities, Reproductive System Disease	endometrial cancer	0.000613				ABCA9,ABCB1,ABCB5,ABCC6,ABI2,ACACB,ACBD7,ACSM2B,ACSM3,ACTC1,ACTRT2,ADAD1,ADAMTSL4,ADCY2,ADGRD1,ADGRD2,ADGRF5,ADGRV1,ADH1B,ADRA1A,AFF1,AFF2,AGAP5 (includes others),AGBL4,AKAP9,AKR1C1/AKR1C2,ALDOB,AMOT,ANK3,ANKFY1,ANKRD11,ANKRD12,ANKRD18A,ANKRD30A,ANKRD30B,ANKRD36,ANKS1B,ANO4,APLF,AQP1,ARHGAP21,ARHGAP30,ARHGAP6,ARHGEF1,ARHGEF33,ARHGEF5,ARHGEF6,ARID3C,ARMC12,ASB15,ASB4,ASGR2,ASIC3,ASPA,ASPN,ATG16L1,…	864
Cancer, Organismal Injury and Abnormalities, Reproductive System Disease	uterine cancer	0.00112				ABCA9,ABCB1,ABCB5,ABCC6,ABI2,ACACB,ACBD7,ACSM2B,ACSM3,ACTC1,ACTRT2,ADAD1,ADAMTSL4,ADCY2,ADGRD1,ADGRD2,ADGRF5,ADGRV1,ADH1B,ADRA1A,AFF1,AFF2,AGAP5 (includes others),AGBL4,AKAP9,AKR1C1/AKR1C2,ALDOB,AMOT,ANK3,ANKFY1,ANKRD11,ANKRD12,ANKRD18A,ANKRD30A,ANKRD30B,ANKRD36,ANKS1B,ANO4,APLF,APOBEC3B,AQP1,ARHGAP21,ARHGAP30,ARHGAP6,ARHGEF1,ARHGEF33,ARHGEF5,ARHGEF6,ARID3C,ARMC12,ASB15,ASB4,ASGR2,ASIC3,ASPA,ASPN…	891
Cancer, Organismal Injury and Abnormalities, Reproductive System Disease	carcinoma in breast	0.00142				ACACB,ACP5,ACTN2,ADAMTS3,ADAMTS4,ADGRV1,ADRA2C,AGAP5 (includes others),AKAP17A,AKR1C8P,ALDH3A1,ALMS1,ALOX12B,AMOT,ANKLE1,ANKRD20A4 (includes others),AQP7,AREG,ARHGAP9,ARHGEF5,ARHGEF7,ASIC2,ATM,BIRC5,BMP7,BNIPL,BRCA2,BTNL8,C5orf60,C9orf43,CADM1,CASZ1,CBX2,CCDC18,CCDC74A,CCNYL2,CDH24,CEP164,CLDN12,CLEC18B,CNTN3,COL1A2,CPAMD8,CSMD1,CTU2,CUL9,CXCL8,CYP1A2,CYP4Z1,DCD,DGKB,DMD,DNHD1,DOT1L,DPEP1,DSP,DYR…	248
Cancer, Organismal Injury and Abnormalities, Reproductive System Disease	uterine tumor	0.00549				ABCA9,ABCB1,ABCB5,ABCC6,ABI2,ACACB,ACBD7,ACSM2B,ACSM3,ACTC1,ACTRT2,ADAD1,ADAMTSL4,ADCY2,ADGRD1,ADGRD2,ADGRF5,ADGRV1,ADH1B,ADRA1A,ADRA1D,ADRA2C,AFF1,AFF2,AGAP5 (includes others),AGBL4,AKAP9,AKR1C1/AKR1C2,ALDOB,AMOT,ANK3,ANKFY1,ANKRD11,ANKRD12,ANKRD18A,ANKRD30A,ANKRD30B,ANKRD36,ANKS1B,ANO4,APLF,APOBEC3B,AQP1,ARHGAP21,ARHGAP30,ARHGAP6,ARHGEF1,ARHGEF33,ARHGEF5,ARHGEF6,ARID3C,ARMC12,ASB15,ASB4,ASGR2,A…	923
Cancer, Organismal Injury and Abnormalities, Reproductive System Disease	malignant neoplasm of male genital organ	0.0139				ACTC1,ADAMTS13,ADAMTS3,ADAMTS7,AFP,AGAP5 (includes others),AGER,ANKRD36,ANO6,AQP7,ARL17A/ARL17B,ATG16L1,BCAN,BIRC5,BMPR1A,BMPR1B,BMS1P20,BRCA2,C3,CADM1,CAPN13,CARD11,CCL25,CCL5,CCR7,CD24,CD34,CD44,CD52,CFB,CHGA,CIRBP,CLU,COBL,COL7A1,CSF1,CXCL6,CYP2D6,CYP3A5,CYP3A7,DEFB1,DGKB,DLX4,DMD,DOCK2,DPYS,DUSP2,EFCAB6,EGFL7,EPO,ESR2,ESRRG,ETV1,FANCD2,FAS,FGFR2,FGFR3,FMN2,GABRB3,GALNT3,GGT1,GJA4,GOLGA6A (inc…	193
Cancer, Organismal Injury and Abnormalities, Reproductive System Disease	prostatic tumor	0.0207				ACTC1,ADAMTS13,ADAMTS7,AGAP5 (includes others),AGER,ANKRD36,ANO6,AQP7,ARL17A/ARL17B,ATG16L1,BIRC5,BMPR1A,BMPR1B,BMS1P20,BRCA2,C3,CADM1,CARD11,CCL25,CCL5,CCR7,CD24,CD34,CD44,CD52,CFB,CHGA,CIRBP,CLU,COBL,COL7A1,CSF1,CXCL6,CYP2D6,CYP3A5,CYP3A7,DEFB1,DGKB,DLX4,DMD,DOCK2,DPYS,DUSP2,EFCAB6,EGFL7,EPO,ESR2,ESRRG,ETV1,FANCD2,FAS,FGFR2,FGFR3,GABRB3,GALNT3,GGT1,GJA4,GNAS,GOLGA6A (includes others),GPR183,GRM…	180
Cancer, Organismal Injury and Abnormalities, Reproductive System Disease	TNM stage II breast cancer	0.0235				AIDA,CAPZA2,CMPK2,COL1A2,FGFR1,FGFR2,KRT8,LAMC2	8
Cancer, Organismal Injury and Abnormalities, Reproductive System Disease	female genital tract cancer	0.0012		-0.13		ABCA9,ABCB1,ABCB5,ABCC6,ABI2,ACACB,ACBD7,ACP5,ACSM2B,ACSM3,ACTC1,ACTRT2,ADAD1,ADAMTSL3,ADAMTSL4,ADCY2,ADGRD1,ADGRD2,ADGRF5,ADGRV1,ADH1B,ADRA1A,AFF1,AFF2,AGAP5 (includes others),AGBL4,AKAP9,AKR1C1/AKR1C2,ALDH3A1,ALDOB,AMOT,ANK3,ANKFY1,ANKRD11,ANKRD12,ANKRD18A,ANKRD30A,ANKRD30B,ANKRD36,ANKS1B,ANO4,AOC1,APLF,APOBEC3B,AQP1,ARHGAP21,ARHGAP30,ARHGAP6,ARHGEF1,ARHGEF33,ARHGEF5,ARHGEF6,ARID3C,ARMC12,ASB15…	959
Cancer, Organismal Injury and Abnormalities, Reproductive System Disease	malignant neoplasm of female genital organ	0.0012		-0.13		ABCA9,ABCB1,ABCB5,ABCC6,ABI2,ACACB,ACBD7,ACP5,ACSM2B,ACSM3,ACTC1,ACTRT2,ADAD1,ADAMTSL3,ADAMTSL4,ADCY2,ADGRD1,ADGRD2,ADGRF5,ADGRV1,ADH1B,ADRA1A,AFF1,AFF2,AGAP5 (includes others),AGBL4,AKAP9,AKR1C1/AKR1C2,ALDH3A1,ALDOB,AMOT,ANK3,ANKFY1,ANKRD11,ANKRD12,ANKRD18A,ANKRD30A,ANKRD30B,ANKRD36,ANKS1B,ANO4,AOC1,APLF,APOBEC3B,AQP1,ARHGAP21,ARHGAP30,ARHGAP6,ARHGEF1,ARHGEF33,ARHGEF5,ARHGEF6,ARID3C,ARMC12,ASB15…	959
Cancer, Organismal Injury and Abnormalities, Reproductive System Disease	genital tract cancer	0.00185		-0.13		ABCA9,ABCB1,ABCB5,ABCC6,ABI2,ACACB,ACBD7,ACP5,ACSM2B,ACSM3,ACTC1,ACTRT2,ADAD1,ADAMTS3,ADAMTSL3,ADAMTSL4,ADCY2,ADGRD1,ADGRD2,ADGRF5,ADGRV1,ADH1B,ADRA1A,AFF1,AFF2,AFP,AGAP5 (includes others),AGBL4,AKAP9,AKR1C1/AKR1C2,ALDH3A1,ALDOB,AMOT,ANK3,ANKFY1,ANKRD11,ANKRD12,ANKRD18A,ANKRD30A,ANKRD30B,ANKRD36,ANKS1B,ANO4,AOC1,APLF,APOBEC3B,AQP1,ARHGAP21,ARHGAP30,ARHGAP6,ARHGEF1,ARHGEF33,ARHGEF5,ARHGEF6,ARID3C,…	967
Cancer, Organismal Injury and Abnormalities, Reproductive System Disease	genital tumor	0.000701		-0.305		ABCA9,ABCB1,ABCB5,ABCC6,ABI2,ACACB,ACBD7,ACP5,ACSM2B,ACSM3,ACTC1,ACTRT2,ADAD1,ADAMTS13,ADAMTS3,ADAMTS7,ADAMTSL3,ADAMTSL4,ADCY2,ADGRD1,ADGRD2,ADGRF5,ADGRV1,ADH1B,ADRA1A,ADRA1D,ADRA2C,AFF1,AFF2,AFP,AGAP5 (includes others),AGBL4,AGER,AKAP9,AKR1C1/AKR1C2,ALDH3A1,ALDOB,AMH,AMOT,ANK3,ANKFY1,ANKRD11,ANKRD12,ANKRD18A,ANKRD30A,ANKRD30B,ANKRD36,ANKS1B,ANO4,ANO6,AOC1,APLF,APOBEC3B,AQP1,AQP7,ARHGAP21,ARHGAP3…	1101
Cancer, Organismal Injury and Abnormalities, Reproductive System Disease	female genital neoplasm	0.00589		-0.718		ABCA9,ABCB1,ABCB5,ABCC6,ABI2,ACACB,ACBD7,ACP5,ACSM2B,ACSM3,ACTC1,ACTRT2,ADAD1,ADAMTSL3,ADAMTSL4,ADCY2,ADGRD1,ADGRD2,ADGRF5,ADGRV1,ADH1B,ADRA1A,ADRA1D,ADRA2C,AFF1,AFF2,AGAP5 (includes others),AGBL4,AKAP9,AKR1C1/AKR1C2,ALDH3A1,ALDOB,AMOT,ANK3,ANKFY1,ANKRD11,ANKRD12,ANKRD18A,ANKRD30A,ANKRD30B,ANKRD36,ANKS1B,ANO4,AOC1,APLF,APOBEC3B,AQP1,ARHGAP21,ARHGAP30,ARHGAP6,ARHGEF1,ARHGEF33,ARHGEF5,ARHGEF6,ARID3…	993
Cancer, Organismal Injury and Abnormalities, Reproductive System Disease	Prostate Cancer and Tumors	0.00764		-1.067		ACTC1,ADAMTS13,ADAMTS7,AGAP5 (includes others),AGER,ANKRD36,ANO6,AQP7,ARL17A/ARL17B,ATG16L1,BIRC5,BMPR1A,BMPR1B,BMS1P20,BRCA2,C3,CADM1,CARD11,CCL25,CCL5,CCR7,CD24,CD34,CD44,CD52,CFB,CHGA,CIRBP,CLU,COBL,COL7A1,CSF1,CXCL6,CYP2D6,CYP3A5,CYP3A7,DEFB1,DGKB,DLX4,DMD,DOCK2,DPYS,DUSP2,EFCAB6,EGFL7,EPO,ESR2,ESRRG,ETV1,FANCD2,FAS,FGFR1,FGFR2,FGFR3,GABRB3,GALNT3,GGT1,GJA4,GOLGA6A (includes others),GPR183,GR…	182
Carbohydrate Metabolism, Lipid Metabolism, Molecular Transport, Small Molecule Biochemistry	accumulation of phosphatidylinositol-3,4,5-triphosphate	0.0197		-0.2		CCL19,CCL21,CCL22,CXCL12,SHTN1	5
Cardiovascular Disease	vascular disease	0.0204		0.442		AADAT,ABCB1,ABCC6,ABI2,ADAMTS13,ADAMTS7,ADAP2,ADARB2,ADORA2A,ADRA1A,ADRA1D,ADRA2C,AGER,ALDH5A1,ANKRD29,APOA5,ARMS2,ASIC2,ASIC3,ATM,BIRC3,BMP7,BMPR1A,BMPR1B,C3,C6orf10,CA4,CACNA1B,CACNA1D,CACNA1E,CACNB1,CACNB2,CACNG1,CAND1,CCL5,CD14,CD34,CD52,CD86,CETP,CFB,CHRNA3,CHRNA6,CHRNB4,CKM,CLEC4A,CLIC5,CLU,CNGB3,CNP,CNTN6,CNTNAP5,COL1A1,COL1A2,COL3A1,CPB2,CPS1,CSF2RA,CSMD1,CSMD2,CTNNBL1,CXCL12,CXCL8,CYP26B…	211
Cardiovascular Disease	atherosclerosis	0.00761		0.164		AADAT,ABCB1,ABI2,ADAMTS7,ADARB2,ADORA2A,AGER,ALDH5A1,ANKRD29,APOA5,ASIC2,ASIC3,ATM,BIRC3,BMP7,BMPR1B,C6orf10,CACNA1D,CACNA1E,CACNB1,CACNB2,CACNG1,CD14,CETP,CLIC5,CLU,CNGB3,CNTN6,CNTNAP5,CSMD1,CSMD2,CTNNBL1,CYP26B1,DGAT2,DOCK9,EIF4G3,ELN,ESR2,F7,FABP4,FENDRR,FGA,FMN2,FRMD4A,FUT9,GABRA2,GABRA3,GABRA5,GABRB3,GABRE,GABRG2,GHR,GRIN1,GRIN2A,GRIN2C,GRK4,HBA1/HBA2,HMOX1,IGF2,IL20,ITGAL,KALRN,KL,KLF6,LEP,…	107
Cardiovascular Disease, Connective Tissue Disorders, Dermatological Diseases and Conditions, Inflammatory Disease, Skeletal and Muscular Disorders	systemic sclerosis	0.0034				CAMK2B,CCL20,CD226,CD34,COL1A1,GFI1,IL17RA,IL6R,IRF8,MS4A1,POMC,PPARG,PRL,PTGER1,SHB	15
Cardiovascular Disease, Organismal Injury and Abnormalities	coronary artery disease	0.00986				AADAT,ABCB1,ADAMTS7,ADARB2,ADORA2A,ALDH5A1,ANKRD29,APOA5,ASIC2,ASIC3,BMPR1B,C6orf10,CACNA1D,CACNA1E,CACNB1,CACNB2,CACNG1,CD14,CLIC5,CNGB3,CNTN6,CNTNAP5,CSMD1,CSMD2,CTNNBL1,DOCK9,EIF4G3,ESR2,FENDRR,FGA,FMN2,FRMD4A,FUT9,GABRA2,GABRA3,GABRA5,GABRB3,GABRE,GABRG2,HBA1/HBA2,ITGAL,KALRN,KL,LINC01019,LPA,LPL,MARC1,MATN2,MCF2L,MGAM,MICAL2,MYO3B,PDE3B,PDE4C,PDE4D,PDE5A,PF4,PLA2G2A,PPARG,RBFOX1,REN,SAMD4A,S…	75
Cardiovascular Disease, Organismal Injury and Abnormalities	coronary disease	0.0126				AADAT,ABCB1,ADAMTS7,ADARB2,ADORA2A,ALDH5A1,ANKRD29,APOA5,ASIC2,ASIC3,BMPR1B,C6orf10,CACNA1D,CACNA1E,CACNB1,CACNB2,CACNG1,CD14,CHRNA3,CHRNA6,CHRNB4,CLIC5,CNGB3,CNTN6,CNTNAP5,CPB2,CSMD1,CSMD2,CTNNBL1,DOCK9,EIF4G3,ESR2,FENDRR,FGA,FMN2,FRMD4A,FUT9,GABRA2,GABRA3,GABRA5,GABRB3,GABRE,GABRG2,HBA1/HBA2,IL6R,ITGAL,KALRN,KCNA7,KL,LINC01019,LPA,LPL,MARC1,MATN2,MCF2L,MGAM,MICAL2,MYO3B,NCAN,PDE3B,PDE4A,PDE4C,P…	84
Cardiovascular Disease, Organismal Injury and Abnormalities	supraventricular tachycardia	0.0128				ADORA2A,ADRA1A,ADRA1D,ADRA2C,ATP1A1,ATP1A2,CACNA1D,CACNB1,CACNB2,CACNG1,KCNH2,SCN5A	12
Cardiovascular Disease, Organismal Injury and Abnormalities	tachycardia	0.0188				ADORA2A,ADRA1A,ADRA1D,ADRA2C,ATP1A1,ATP1A2,CACNA1D,CACNB1,CACNB2,CACNG1,CHRM3,CHRM4,CYP2D6,KCNA7,KCNH2,OPRM1,SCN5A,SLC8A1,THRB,TRDN	20
Cardiovascular Disease, Organismal Injury and Abnormalities	stenosis of semilunar valve	0.0218				CXCL8,ELN,GABRA2,GABRA3,GABRA5,GABRB3,GABRE,GABRG2,KLF15,MMP1,NPPC,PDE5A,PPARG,RUNX2,SELE,SREBF1,TTN	17
Cardiovascular Disease, Organismal Injury and Abnormalities	paroxysmal supraventricular tachycardia	0.0234				ADORA2A,ADRA1A,ADRA1D,ADRA2C,CACNA1D,CACNB1,CACNB2,CACNG1,KCNH2,SCN5A	10
Cell Cycle	entry into cell cycle progression of tumor cell lines	0.00676		0.132		CXCL12,HPGD,SCGB3A1,TRIM39	4
Cell Death and Survival	killing of dendritic cells	0.00804				CD226,NCR3,TNFSF10	3
Cell Death and Survival	apoptosis of renal tubular epithelial cells	0.0171				CALCA,CLU,IL2,MST1	4
Cell Death and Survival	cytolysis of leukocytes	0.011		1.399	bias	CD226,CD48,IGHG1,NCR1,NCR2,NCR3,TNFSF10,ULBP1	8
Cell Death and Survival	cytolysis	0.00449		1.081		ABCB1,C3,CALR,CD177,CD226,CD244,CD44,CD48,CD8A,CEACAM1,CFB,DEFA1 (includes others),EPB42,FAS,FCGR1B,FCGR2B,GNLY,HBA1/HBA2,HMOX1,HNF4A,HOXA1,IGHG1,IGKC,IL11,IL2,ITGAL,KIR2DL4,KIR3DL1,KIR3DL2,KLRD1,KRT6A,LILRB1,MPL,MS4A1,NCR1,NCR2,NCR3,PAX2,PF4,PLA2G10,PRTN3,PTMA,PTPN1,RHAG,RHCE/RHD,SH3BGRL3,SLC4A1,SPTB,STK31,TNFRSF4,TNFSF10,ULBP1	52
Cell Death and Survival	cell death of dendritic cells	0.00876		0.182		AFP,CASP10,CCL19,CCL21,CCR7,FAS,IFNB1,IL21,LEP,LILRB1,NR4A3,PF4,TLR3,TLR9,TNFSF10,TNFSF11	16
Cell Death and Survival	apoptosis of dendritic cells	0.0046		0.169		AFP,CASP10,CCL19,CCL21,CCR7,FAS,IL21,LEP,LILRB1,NR4A3,PF4,TLR3,TLR9,TNFSF10,TNFSF11	15
Cell Death and Survival	apoptosis of phagocytes	0.0123		-0.38		AFP,BIRC3,BIRC5,CASP10,CCL19,CCL21,CCL5,CCR7,CD14,CSF1,CXCL12,CXCL8,DCN,FAS,IFNB1,IL1RN,IL21,IL33,LEP,LILRB1,LTF,NGF,NR4A3,P2RX7,PF4,PPARG,PRTN3,SERPINA3,TLR3,TLR9,TNFRSF9,TNFSF10,TNFSF11,TREM1	34
Cell Death and Survival	cell death of phagocytes	0.0149		-0.493		AFP,BIRC3,BIRC5,CASP10,CCL19,CCL21,CCL5,CCR7,CD14,CSF1,CXCL12,CXCL8,DCN,ESX1,FABP4,FAS,IFNB1,IL1RN,IL21,IL33,LEP,LILRB1,LTF,NGF,NR4A3,P2RX7,PF4,PPARG,PRTN3,RIPK3,SERPINA3,TLR3,TLR9,TNFRSF9,TNFSF10,TNFSF11,TREM1	37
Cell Death and Survival	apoptosis of antigen presenting cells	0.0057		-0.636		AFP,BIRC3,BIRC5,CASP10,CCL19,CCL21,CCL5,CCR7,CD14,CSF1,DCN,FAS,IL21,LEP,LILRB1,NGF,NR4A3,P2RX7,PF4,PPARG,SERPINA3,TLR3,TLR9,TNFSF10,TNFSF11	25
Cell Death and Survival	cell death of antigen presenting cells	0.00715		-0.765		AFP,BIRC3,BIRC5,CASP10,CCL19,CCL21,CCL5,CCR7,CD14,CSF1,DCN,ESX1,FABP4,FAS,IFNB1,IL21,LEP,LILRB1,NGF,NR4A3,P2RX7,PF4,PPARG,RIPK3,SERPINA3,TLR3,TLR9,TNFSF10,TNFSF11	29
Cell Death and Survival, Cellular Compromise	cytotoxicity of lymphocytes	0.0133		1.726		CCL11,CCL5,CD226,CD244,CD247,CD48,CEACAM1,FAS,HAVCR2,HLA-B,ICOS,IFNB1,IL2,IL21,KIR2DL4,KIR2DS4 (includes others),KIR3DL1,KLRC1,KLRD1,NCR1,NCR2,NCR3,PTGDR,PTK2B,SIGLEC7,TNFSF10,TYR,ULBP1,VAV1	29
Cell Death and Survival, Cellular Compromise	cytotoxicity of natural killer cells	0.00772		0.925		CD226,CD244,CD247,CD48,CEACAM1,FAS,HAVCR2,ICOS,IFNB1,IL2,IL21,KIR2DL4,KIR2DS4 (includes others),KIR3DL1,KLRD1,NCR1,NCR2,NCR3,PTGDR,PTK2B,SIGLEC7,ULBP1	22
Cell Morphology	shape change of leukocytes	0.0139		0.971		CCL11,CCL19,CCL21,CCL26,CCL5,CD247,CD3E,CSF1,CXCL12,CXCL8,ICOS,ITGAL,KCNA3,KCNN4,SELL,VTN	16
Cell Morphology, Cellular Assembly and Organization, Cellular Development, Cellular Growth and Proliferation, Nervous System Development and Function, Tissue Development	outgrowth of sensory axons	0.00804				NGF,NTF3,NTN1	3
Cell Signaling	G-protein signaling, adenylate cyclase inhibiting pathway	0.0028				ACR,CALCA,CAP2,CRHR1,DRD5,FFAR3,GIPR,GNAS,HTR1B,HTR1D,HTR4,NPY1R,NPY2R,OPRL1	14
Cell Signaling	G-protein signaling, adenylate cyclase activating pathway	0.00501				ACR,CALCA,CALCR,CAP2,CRHR1,DRD5,GHRHR,GIPR,GNAS,GPR26,GPR3,HTR4	12
Cell Signaling	G-protein signaling, coupled to cyclic nucleotide second messenger	0.0221				ADORA2A,ADRA1D,CNR2,CRHR2,FPR1,GRK5,HRH2,HTR1B,HTR1D,HTR1F,HTR4,LHCGR,MC1R,MC5R,NPY,NPY1R,OPRM1,SSTR2	18
Cell Signaling, Cellular Function and Maintenance, Molecular Transport, Vitamin and Mineral Metabolism	flux of Ca2+	6.87e-05		1.555		A2M,A4GALT,AVP,C3,CALB2,CALCA,CCL11,CCL15,CCL19,CCL20,CCL21,CCL22,CCL25,CCL26,CCL5,CD19,CD247,CD3E,CD8A,CEACAM3,CHRM3,CXCL10,CXCL12,CXCL8,CXCR3,DEFA1 (includes others),DEFB1,DEFB103A/DEFB103B,DEFB104A/DEFB104B,EPO,F7,FAS,GPR132,GPR183,GRIN1,H2AFY,HTR1B,HTR1D,JPH3,KCNN4,KLK4,KNG1,LAX1,LCP2,LEP,LILRB1,MMP1,MRGPRD,MS4A1,NPPC,NPY,NTF3,NTF4,NTS,P2RX7,PKD1,POU5F1,PRKCB,PRKCG,PTPRC,RYR1,SLC26A5,STIM2,TA…	70
Cell Signaling, Cellular Function and Maintenance, Molecular Transport, Vitamin and Mineral Metabolism	influx of Ca2+	0.00429		1.454		A2M,A4GALT,AVP,CALB2,CALCA,CCL11,CCL15,CCL5,CHRM3,CXCL12,CXCR3,EPO,FAS,GRIN1,H2AFY,HTR1B,HTR1D,KCNN4,KLK4,KNG1,LEP,MRGPRD,NPPC,NPY,NTF3,NTF4,NTS,P2RX7,PKD1,POU5F1,PRKCG,RYR1,SLC26A5,STIM2,TRPC3,TRPC4,TRPC7,TRPV1,UCN2,WNT4	40
Cell-mediated Immune Response, Cellular Movement, Hematological System Development and Function, Immune Cell Trafficking	NK cell migration	0.00161		1.282		CCL21,CCL22,CCL5,CD226,CMKLR1,CXCL10,CXCL12,CXCL8,IL16,IL2,RARRES2	11
Cell-mediated Immune Response, Cellular Movement, Hematological System Development and Function, Immune Cell Trafficking	homing of T lymphocytes	0.0135		0.882		ACKR2,ADORA2A,AZU1,CCL11,CCL19,CCL20,CCL21,CCL22,CCL25,CCL27,CCL28,CCL5,CCR7,CXCL10,CXCL12,CXCL8,DEFA1 (includes others),DEFB1,DEFB103A/DEFB103B,GNLY,IL16,IL2,IL21,JAK3,S100A7,SELL,TNFRSF14	27
Cell-mediated Immune Response, Cellular Movement, Hematological System Development and Function, Immune Cell Trafficking	homing of memory T lymphocytes	0.000168		0.423	bias	CCL19,CCL20,CCL21,CCL5,CCR7,CXCL12,DEFB1,DEFB103A/DEFB103B,GNLY	9
Cell-mediated Immune Response, Cellular Movement, Hematological System Development and Function, Immune Cell Trafficking	cell movement of memory T lymphocytes	0.0127		0.044	bias	CCL19,CCL20,CCL21,CCL5,CCR7,CXCL12,DEFB1,DEFB103A/DEFB103B,GNLY,ICOS	10
Cell-mediated Immune Response, Cellular Movement, Hematological System Development and Function, Immune Cell Trafficking, Inflammatory Response	chemotaxis of Th1 cells	0.0171				CCL5,CXCL10,CXCL12,CXCL8	4
Cell-mediated Immune Response, Cellular Movement, Hematological System Development and Function, Immune Cell Trafficking, Inflammatory Response	chemotaxis of helper T lymphocytes	0.0196				ACKR2,CCL27,CCL5,CXCL10,CXCL12,CXCL8	6
Cell-mediated Immune Response, Cellular Movement, Hematological System Development and Function, Immune Cell Trafficking, Inflammatory Response	chemotaxis of T lymphocytes	0.00979		0.748		ACKR2,ADORA2A,AZU1,CCL11,CCL19,CCL20,CCL21,CCL22,CCL25,CCL27,CCL28,CCL5,CCR7,CXCL10,CXCL12,CXCL8,DEFA1 (includes others),DEFB1,DEFB103A/DEFB103B,GNLY,IL16,IL2,IL21,S100A7,TNFRSF14	25
Cell-mediated Immune Response, Cellular Movement, Hematological System Development and Function, Immune Cell Trafficking, Inflammatory Response	chemotaxis of memory T lymphocytes	0.000587		0.423	bias	CCL19,CCL20,CCL21,CCL5,CXCL12,DEFB1,DEFB103A/DEFB103B,GNLY	8
Cell-To-Cell Signaling and Interaction	intercellular communication	0.0196				CD44,CEACAM16,CLU,IL2,RAPGEF3,RELN	6
Cell-To-Cell Signaling and Interaction	recognition of cells	0.0199				CADM1,CALR,CD209,CD226,CD247,CLEC4M,KLRD1,NCR3,NTM,TLR9,VCAN	11
Cell-To-Cell Signaling and Interaction	binding of cells	0.00569		1.535		A2M,ACKR1,AGER,ANGPTL1,AREG,ASGR2,C3,CALCA,CALCR,CALR,CCL11,CCL15,CCL19,CCL20,CCL21,CCL22,CCL25,CCL28,CCL5,CD14,CD177,CD209,CD226,CD24,CD34,CD44,CD48,CD86,CEACAM1,CEACAM3,CHST1,CLEC4M,CSF1,CXCL10,CXCL12,CXCL8,CXCR3,DCN,DEFA1 (includes others),EFNA2,ELANE,ELN,ENTPD1,FAS,FCER2,GNAS,GP1BA,GRIN1,HAVCR1,ICOS,IGF2,IGFBP5,IL18R1,IL2,ITGA4,ITGAD,ITGAL,ITGAX,ITGB4,KNG1,LAMA5,LARGE2,LBP,LCK,LHCGR,LPA,LPL,L…	107
Cell-To-Cell Signaling and Interaction	binding of blood cells	8.71e-05		1.495		A2M,AGER,C3,CALCA,CALR,CCL11,CCL15,CCL19,CCL20,CCL21,CCL22,CCL28,CCL5,CD14,CD209,CD226,CD24,CD44,CD48,CD86,CXCL10,CXCL12,CXCL8,CXCR3,DCN,ELANE,ENTPD1,FAS,GP1BA,ICOS,IL2,ITGA4,ITGAD,ITGAL,KNG1,LBP,LCK,LPA,LTF,MSN,NPY,NT5E,PF4,POMC,PRTN3,RAP1GAP,S100A9,SELE,SELL,SELPLG,SFTPA1,SFTPD,SIGLEC5,SIGLEC7,THPO,TNFSF11,ULBP1,VTN	58
Cell-To-Cell Signaling and Interaction	responsiveness of cells	0.0235		1.387		CALCA,CCL19,CCR7,ESR2,IL2,LCK,RAMP1,RAMP2	8
Cell-To-Cell Signaling and Interaction	sensitization of neurons	0.0171		1.067	bias	KNG1,NGF,NTF4,TRPV1	4
Cell-To-Cell Signaling and Interaction	response of antigen presenting cells	0.00339		-0.538		ALOX15,ATP7A,C3,CCL19,CCL21,CD14,CXCL12,CYP2S1,DOCK2,FCGR2B,FCN1,HMOX1,IFNB1,IL2,IL21,IL23A,IL6R,IL6ST,NTN1,P2RX7,PPARG,RAPGEF3,SCN5A,SIGLEC11,TLR3,TLR9,TREM1	27
Cell-To-Cell Signaling and Interaction, Cell-mediated Immune Response, Cellular Movement, Hematological System Development and Function, Immune Cell Trafficking	recruitment of T lymphocytes	0.00611		1.201	bias	CCL19,CCL20,CCL21,CCL22,CCL28,CCL5,CD44,CXCL10,CXCL8,CXCR3,SELE,SELPLG,TLR9	13
Cell-To-Cell Signaling and Interaction, Cell-mediated Immune Response, Cellular Movement, Hematological System Development and Function, Immune Cell Trafficking, Tissue Development	adhesion of T lymphocytes	0.0097		0.651		CCL11,CCL19,CCL20,CCL21,CCL22,CCL25,CD209,CD44,CD48,CXCL12,CXCR3,DEPTOR,FAS,ICOS,IL2,ITGA4,ITGAL,JAK3,NTN1,RAP1GAP,RASGRP1,SELE,SELL,SELPLG	24
Cell-To-Cell Signaling and Interaction, Cellular Function and Maintenance, Hematological System Development and Function, Inflammatory Response	phagocytosis by macrophages	0.00799		0.408		ALOX15,CYP2S1,DOCK2,FCN1,HMOX1,IL2,IL21,P2RX7,RAPGEF3,SCN5A,SIGLEC11	11
Cell-To-Cell Signaling and Interaction, Cellular Function and Maintenance, Hematological System Development and Function, Inflammatory Response	phagocytosis by monocyte-derived macrophages	0.00706		0.108		ALOX15,FCN1,HMOX1,IL21,P2RX7,RAPGEF3,SCN5A	7
Cell-To-Cell Signaling and Interaction, Cellular Function and Maintenance, Inflammatory Response	phagocytosis of antigen presenting cells	0.00701		0.691		ALOX15,C3,CYP2S1,DOCK2,FCN1,HMOX1,IL2,IL21,P2RX7,RAPGEF3,SCN5A,SIGLEC11	12
Cell-To-Cell Signaling and Interaction, Cellular Growth and Proliferation, Hematological System Development and Function	stimulation of T lymphocytes	0.0188		1.787	bias	C3,CARD11,CD209,CD24,CD52,CD86,CXCL12,FAS,HSP90B1,ICOS,IL2,IL21,IL23A,IL27,IL33,KLRC1,KLRD1,LEP,LILRB4,PDCD1LG2,POMC,PTPRC,TNFSF13B,TYR	24
Cell-To-Cell Signaling and Interaction, Cellular Growth and Proliferation, Hematological System Development and Function	stimulation of lymphocytes	0.0231		1.666	bias	C3,CARD11,CD209,CD24,CD52,CD86,CXCL10,CXCL12,FAS,HSP90B1,ICOS,IL11,IL2,IL21,IL23A,IL27,IL33,IRF6,KLRC1,KLRD1,LEP,LILRB4,PDCD1LG2,POMC,PTPRC,TNFRSF9,TNFSF10,TNFSF13B,TYR	29
Cell-To-Cell Signaling and Interaction, Cellular Growth and Proliferation, Hematological System Development and Function	stimulation of mononuclear leukocytes	0.00949		1.512	bias	C3,CARD11,CCL20,CD209,CD24,CD52,CD86,CSF1,CXCL10,CXCL12,EPO,FAS,HSP90B1,ICOS,IL11,IL2,IL21,IL23A,IL27,IL33,IRF6,KLRC1,KLRD1,LEP,LILRB4,PDCD1LG2,POMC,PTPRC,TNFRSF9,TNFSF10,TNFSF11,TNFSF13B,TYR	33
Cell-To-Cell Signaling and Interaction, Cellular Movement	recruitment of blood cells	0.0159		1.866		AGER,C3,CCL11,CCL15,CCL19,CCL20,CCL21,CCL22,CCL26,CCL27,CCL28,CCL5,CD14,CD44,CLU,CNR2,CSF1,CXCL10,CXCL12,CXCL8,CXCR3,ENTPD1,HMOX1,IL17F,IL1RN,IL2,IL33,IL6R,IRF6,LTF,MMP1,NLRP3,NOS1,NTN1,SELE,SELL,SELPLG,THY1,TLR9	39
Cell-To-Cell Signaling and Interaction, Cellular Movement, Hematological System Development and Function, Immune Cell Trafficking	recruitment of leukocytes	0.0184		1.738		AGER,C3,CCL11,CCL15,CCL19,CCL20,CCL21,CCL22,CCL26,CCL27,CCL28,CCL5,CD14,CD44,CLU,CNR2,CSF1,CXCL10,CXCL12,CXCL8,CXCR3,HMOX1,IL17F,IL1RN,IL2,IL33,IL6R,IRF6,LTF,MMP1,NLRP3,NOS1,NTN1,SELE,SELL,SELPLG,THY1,TLR9	38
Cell-To-Cell Signaling and Interaction, Cellular Movement, Hematological System Development and Function, Immune Cell Trafficking	recruitment of lymphocytes	0.00397		1.58	bias	CCL19,CCL20,CCL21,CCL22,CCL27,CCL28,CCL5,CD44,CXCL10,CXCL8,CXCR3,IL2,IL33,SELE,SELPLG,TLR9	16
Cell-To-Cell Signaling and Interaction, Cellular Movement, Hematological System Development and Function, Immune Cell Trafficking	recruitment of mononuclear leukocytes	0.00798		1.511	bias	CCL15,CCL19,CCL20,CCL21,CCL22,CCL27,CCL28,CCL5,CD44,CXCL10,CXCL8,CXCR3,IL2,IL33,IL6R,SELE,SELPLG,TLR9	18
Cell-To-Cell Signaling and Interaction, Cellular Movement, Hematological System Development and Function, Immune Cell Trafficking, Inflammatory Response	recruitment of dendritic cells	0.0117				CCL19,CCL20,CCL22,CCL5,CXCL10,CXCL12,CXCL8	7
Cell-To-Cell Signaling and Interaction, Cellular Movement, Hematological System Development and Function, Immune Cell Trafficking, Inflammatory Response	chemoattraction of monocytes	0.0197		1.432	bias	AZU1,CCL5,CXCL10,CXCL8,PF4	5
Cell-To-Cell Signaling and Interaction, Cellular Movement, Immune Cell Trafficking	attraction of phagocytes	0.0155		1.663	bias	AZU1,C3,CCL11,CCL19,CCL20,CCL21,CCL22,CCL5,CXCL10,CXCL6,CXCL8,CXCR3,PF4,VCAN	14
Cell-To-Cell Signaling and Interaction, Connective Tissue Development and Function	binding of fibroblast cell lines	0.0127		0.034		CALCR,GNAS,IL18R1,LHCGR,RAMP1,RAMP2,RAMP3,SCT,SELPLG,SIGLEC5	10
Cell-To-Cell Signaling and Interaction, Drug Metabolism, Molecular Transport, Small Molecule Biochemistry	efflux of dopamine	0.0171				CAMK2A,NPPC,PRKCB,SLC18A2	4
Cell-To-Cell Signaling and Interaction, Hematological System Development and Function	binding of leukocytes	0.000173		1.571		A2M,AGER,C3,CALCA,CALR,CCL11,CCL15,CCL19,CCL20,CCL21,CCL28,CCL5,CD14,CD209,CD44,CD48,CD86,CXCL10,CXCL12,CXCL8,CXCR3,DCN,ELANE,FAS,ICOS,IL2,ITGA4,ITGAD,ITGAL,LBP,LCK,LTF,MSN,NPY,NT5E,PF4,POMC,PRTN3,S100A9,SELE,SELL,SELPLG,SFTPA1,SFTPD,SIGLEC7,TNFSF11,ULBP1,VTN	48
Cell-To-Cell Signaling and Interaction, Hematological System Development and Function	binding of mononuclear leukocytes	0.000571		1.16		AGER,CALCA,CALR,CCL11,CCL15,CCL19,CCL20,CCL21,CCL28,CCL5,CD44,CD86,CXCL10,CXCL12,CXCL8,CXCR3,FAS,ICOS,IL2,ITGA4,ITGAL,LBP,LCK,MSN,NPY,NT5E,POMC,SELE,SELL,SELPLG,SIGLEC7,TNFSF11,ULBP1	33
Cell-To-Cell Signaling and Interaction, Hematological System Development and Function	binding of lymphocytes	0.000451		1.063		CALCA,CALR,CCL19,CCL20,CCL21,CCL28,CCL5,CD44,CD86,CXCL10,CXCL12,CXCR3,FAS,ICOS,IL2,ITGA4,ITGAL,LCK,MSN,NPY,NT5E,POMC,SELL,SELPLG,SIGLEC7,TNFSF11,ULBP1	27
Cell-To-Cell Signaling and Interaction, Hematological System Development and Function, Immune Cell Trafficking, Infectious Disease, Inflammatory Response, Tissue Development	fusion of multinucleated giant cells	0.00804				CSF1,P2RX7,TNFSF11	3
Cell-To-Cell Signaling and Interaction, Hematological System Development and Function, Immune Cell Trafficking, Inflammatory Response	activation of antigen presenting cells	0.0229		1.652		AGER,C3,CALR,CCL22,CCL5,CCR7,CD14,CD209,CD86,CHGA,CLEC4M,CNR2,CSF1,CXCL10,CXCL8,EPO,FAS,GNLY,HAVCR1,HNF4A,HRH2,HSP90B1,IFNA10,IFNA4,IFNA6,IFNB1,IFNK,IL2,IL21,IL23A,IL33,IL37,IRF6,KNG1,LBP,LECT2,LGALS9,LTF,MSR1,NPY,P2RX7,PLA2G10,PLA2G2A,POMC,PROS1,RBP4,S100A9,SBNO2,SCN9A,SLC11A1,SLC6A4,SPACA3,TLR3,TLR9,TNFSF10,TPO,TRPV1,VTN	58
Cell-To-Cell Signaling and Interaction, Hematological System Development and Function, Immune Cell Trafficking, Inflammatory Response	activation of helper T lymphocytes	0.0233		1.53		ICOS,IFNA10,IFNA4,IFNA6,IFNB1,IFNK,IGHG1,IL2,IL23A,IL24,IL27,IL33,TLR9	13
Cell-To-Cell Signaling and Interaction, Hematological System Development and Function, Immune Cell Trafficking, Inflammatory Response	activation of monocytes	0.0097		1.038		AZU1,CCL11,CCL5,CD14,CD86,CSF1,CXCL8,IFNA10,IFNA4,IFNA6,IFNB1,IFNK,IL2,IL24,IL27,IRF6,LBP,LEP,S100A12,SPACA3,TLR3,TNFSF10,TNFSF11,TREM1	24
Cell-To-Cell Signaling and Interaction, Hematological System Development and Function, Immune Cell Trafficking, Tissue Development	attachment of T lymphocytes	0.00804				CLEC4M,CXCL12,VAV1	3
Cell-To-Cell Signaling and Interaction, Hematological System Development and Function, Immune Cell Trafficking, Tissue Development	binding of granulocytes	0.0111		0.446		AGER,C3,CCL11,CCL5,CXCL10,CXCL8,ELANE,ITGA4,ITGAD,LBP,LTF,PRTN3,S100A9,SELE,SELL,SELPLG	16
Cell-To-Cell Signaling and Interaction, Hematological System Development and Function, Immune Cell Trafficking, Tissue Development	adhesion of immune cells	0.00515		0.273		A2M,ADORA2A,AGER,C3,CALCA,CCL11,CCL15,CCL19,CCL20,CCL21,CCL22,CCL25,CCL28,CCL5,CD14,CD209,CD34,CD44,CD48,CLEC4M,CLU,CSF1,CXCL10,CXCL12,CXCL8,CXCR3,DCN,DCSTAMP,DEPTOR,ELANE,FAS,FGA,FGG,FPR1,ICOS,IL2,IL33,IL6R,IL6ST,ITGA4,ITGAD,ITGAL,ITGAX,JAK3,KNG1,LBP,LCK,LGALS9,LTF,MSN,NPTX1,NTN1,P2RX7,PF4,PLCB1,PPARG,PRTN3,RAP1GAP,RASGRP1,RLN2,S100A9,SELE,SELL,SELPLG,SFTPA1,SFTPD,THY1,TNFRSF11B,TNFSF11,TNR,VAV1…	73
Cell-To-Cell Signaling and Interaction, Hematological System Development and Function, Immune Cell Trafficking, Tissue Development	adhesion of lymphocytes	0.0157		-0.109		CCL11,CCL19,CCL20,CCL21,CCL22,CCL25,CCL28,CD209,CD44,CD48,CXCL12,CXCR3,DEPTOR,FAS,ICOS,IL2,IL6R,IL6ST,ITGA4,ITGAL,JAK3,NTN1,RAP1GAP,RASGRP1,SELE,SELL,SELPLG	27
Cell-To-Cell Signaling and Interaction, Hematological System Development and Function, Immune Cell Trafficking, Tissue Development	adhesion of peripheral blood leukocytes	0.00147		-1.311		CCL15,CCL19,CCL21,CCL25,CCL28,CXCL12,DEPTOR,ITGA4,ITGAL,PPARG,RLN2,SELE,SELL	13
Cell-To-Cell Signaling and Interaction, Hematological System Development and Function, Inflammatory Response	binding of phagocytes	0.0186		1.326		A2M,AGER,C3,CCL11,CCL5,CD14,CD209,CD48,CXCL10,CXCL8,DCN,ITGA4,ITGAL,LBP,MSN,PF4,S100A9,SELE,SELL,SELPLG,SFTPA1,SFTPD,SIGLEC7,TNFSF11,VTN	25
Cell-To-Cell Signaling and Interaction, Hematological System Development and Function, Tissue Development	interaction of dendritic cells	0.0171				CCR7,CD209,CD86,CLEC4M	4
Cell-To-Cell Signaling and Interaction, Hematological System Development and Function, Tissue Development	agglutination of blood cells	0.0117		0.156		DMBT1,GP1BA,IGHM,RHCE/RHD,SFTPA1,SFTPD	6
Cell-To-Cell Signaling and Interaction, Inflammatory Response	response of phagocytes	0.000346		1.753		ADORA2A,ALOX15,ATP7A,C3,CCL19,CCL21,CD14,CD44,CEACAM3,CXCL10,CXCL12,CXCL8,CYP2S1,DOCK2,FCAR,FCN1,FPR1,HMOX1,IFNB1,IGHA1,IL2,IL21,IL6R,IL6ST,ITGAX,NTN1,OSM,P2RX7,PF4,PPARG,RAPGEF3,SCN5A,SELPLG,SFTPA1,SIGLEC11,TLR3,TLR9,TREM1,VAV1,VTN	40
Cell-To-Cell Signaling and Interaction, Inflammatory Response	immune response of antigen presenting cells	0.00654		-0.084		ALOX15,C3,CCL19,CCL21,CYP2S1,DOCK2,FCGR2B,FCN1,HMOX1,IFNB1,IL2,IL21,IL23A,IL6R,IL6ST,NTN1,P2RX7,PPARG,RAPGEF3,SCN5A,SIGLEC11,TLR9,TREM1	23
Cell-To-Cell Signaling and Interaction, Inflammatory Response	response of dendritic cells	0.0117		-0.896		CCL19,CCL21,CD14,CXCL12,IFNB1,TLR3,TLR9	7
Cell-To-Cell Signaling and Interaction, Molecular Transport, Small Molecule Biochemistry	release of neurotransmitter	0.0231		1.206		ADORA2A,ADRA2C,C3,CADPS,CRHR1,DAO,ENTPD1,FMR1,GAD2,HTR1B,KCNK9,KCNQ2,KIR2DS4 (includes others),KLRC1,LEP,NGF,NTRK2,OPRM1,PRKCB,PRL,RIMS1,SIGLEC5,SIGLEC7,SLC18A2,SYN1,SYN3,SYT1,SYT2,TRPV1	29
Cell-To-Cell Signaling and Interaction, Molecular Transport, Small Molecule Biochemistry	quantity of histamine	0.0197		-0.555		AVP,HDC,IL6R,IL6ST,NTS	5
Cell-To-Cell Signaling and Interaction, Nervous System Development and Function, Tissue Development	adhesion of neuronal cells	0.00149				CACNB2,CNTN4,CP,NCAM2,NCAN,NINJ2,NLGN4Y,NRXN2,NRXN3	9
Cell-To-Cell Signaling and Interaction, Nervous System Development and Function, Tissue Development	cell-cell adhesion of neurons	0.00309				CNTN4,NCAM2,NINJ2,NLGN4Y,NRXN2,NRXN3	6
Cell-To-Cell Signaling and Interaction, Renal and Urological System Development and Function	binding of kidney cell lines	0.0212		-0.7		AREG,CALCR,GNAS,IL18R1,KNG1,LHCGR,MSR1,PTPN1,RAMP1,RAMP2,RAMP3,RELN,SCT,SELPLG,SIGLEC5,SORL1	16
Cell-To-Cell Signaling and Interaction, Reproductive System Development and Function	activation of gonadal cell lines	0.00676		0	bias	CD14,CXCL12,GNAS,HCRT	4
Cell-To-Cell Signaling and Interaction, Tissue Development	interaction of blood cells	0.000266		1.978		CALCA,CALR,CCL11,CCL21,CCL28,CCL5,CCR7,CD14,CD209,CD86,CLEC4M,CXCL10,CXCL12,CXCR3,FAS,GP1BA,ICOS,IL2,ITGA4,ITGAL,LCK,MSN,NPY,PLCB1,SELPLG,TNFSF11,ZP3	27
Cell-To-Cell Signaling and Interaction, Tissue Development	detachment of epithelial cells	0.0171		1		ELANE,NOV,PI3,PRTN3	4
Cell-To-Cell Signaling and Interaction, Tissue Development	agglutination of cells	0.00394		0.57		DMBT1,GP1BA,IGHM,LTF,RHCE/RHD,SFTPA1,SFTPD	7
Cell-To-Cell Signaling and Interaction, Tissue Development	adhesion of blood cells	0.00234		0.384		A2M,ADAMTS13,ADORA2A,AGER,C3,CALCA,CCL11,CCL15,CCL19,CCL20,CCL21,CCL22,CCL25,CCL28,CCL5,CD14,CD209,CD226,CD34,CD44,CD48,CLEC4M,CLU,CSF1,CXCL10,CXCL12,CXCL8,CXCR3,DCN,DCSTAMP,DEPTOR,DMBT1,ELANE,FAS,FGA,FGG,FPR1,GP1BA,GP6,ICOS,IGHM,IL2,IL33,IL6R,IL6ST,ITGA4,ITGAD,ITGAL,ITGAX,JAK3,KNG1,LAMA5,LBP,LCK,LGALS9,LTF,MSN,NPTX1,NTN1,P2RX7,PF4,PLCB1,PPARG,PRTN3,RAP1GAP,RASGRP1,RHCE/RHD,RLN2,S100A9,SELE,SELL,…	83
Cell-To-Cell Signaling and Interaction, Tissue Development	adhesion of epithelial cells	0.0182		-0.954		ARMS2,C3,CCL11,CD8A,CHGA,CLU,DSG1,EFNA5,ELANE,EPHB3,FGA,FGG,IGFBP5,ITGA4,ITGAL,KLK6,KRT16,MSR1,NOV,NTN1,PI3,PIGR,PKN2,POSTN,PRTN3,SFTPD,VTN	27
Cellular Assembly and Organization	rearrangement of microtubule organizing centers	0.00804				CD247,CD3E,LCK	3
Cellular Compromise	depletion of B lymphocytes	0.00804				CXCL8,MS4A1,TNFSF13B	3
Cellular Compromise	respiratory burst	0.000787		1.919		ADORA2A,C3,CCL11,CD14,CD24,CXCL8,DGKB,DMBT1,FCAR,FPR1,IGHA1,NCF1,NOX1,PF4,PTPRC,SFTPA1,SFTPD,TREM1,VTN	19
Cellular Compromise, Cellular Function and Maintenance	endoplasmic reticulum stress response of leukemia cell lines	0.00804				CD14,HSP90B1,HSPA5	3
Cellular Compromise, Inflammatory Response	degranulation of cells	0.0173		1.254		AZU1,C3,CALCA,CD200R1,CD226,CD244,CD48,CXCL8,DEFA1 (includes others),DEFB103A/DEFB103B,DNM1,FCAR,FPR1,GP1BA,GRK5,IL2,IL21,IL23A,IL33,LEP,LGALS9,NCR3,NGF,NTS,PF4,S100A9,TNFRSF4,TNFRSF9,TREM1,VAV1	30
Cellular Development	maturation of cells	0.0121		1.664		AGER,ALOX15,AREG,BIRC5,BMPR1A,BMPR1B,BTC,CALCA,CCL19,CCL21,CD209,CD44,CD5L,CD86,CDK1,CLU,CNP,CPEB1,CSF1,EPO,ERBB3,EREG,FCGR2B,FOXL1,GPR3,HMOX1,HSP90B1,ICOS,IFNA10,IFNA4,IFNA6,IFNB1,IFNK,IL11,IL17F,IL2,IL21,IL23A,IL33,IL36B,IRF8,KALRN,KMT2A,LEP,LGALS9,NGF,NTF4,OSM,PPARG,PPP1R9A,PRDM1,PTMA,PTPN1,PTPRC,RUNX1,RUNX2,SHH,SPDYA,THPO,TLR3,TLR5,TLR8,TLR9,TNFRSF11B,TNFSF10,TNFSF11,TNFSF13B,TNFSF8,WNT10B	69
Cellular Development, Cellular Growth and Proliferation, Embryonic Development, Nervous System Development and Function, Organismal Development, Tissue Development	proliferation of granule cell precursors	0.00642		-1.413		CXCL12,IGFBP5,LAMA1,MXD3,MXI1,SHH	6
Cellular Development, Cellular Growth and Proliferation, Hematological System Development and Function	expansion of cytotoxic T cells	0.00804				ADORA2A,IL2,IL21	3
Cellular Development, Cellular Growth and Proliferation, Hematological System Development and Function	expansion of lymphocytes	0.0113		1.938		ADORA2A,CD209,CD244,CD86,FOXP3,GFI1,HAVCR2,HSPA8,ICOS,IL2,IL21,IL23A,IL27,LGALS9,LRRC32,NOS1,PLP1,TNFRSF4,TNFRSF9,TNFSF13B,TYR,ZBTB16	22
Cellular Development, Cellular Growth and Proliferation, Hematological System Development and Function	expansion of T lymphocytes	0.00912		1.909		ADORA2A,CD209,CD244,CD86,FOXP3,GFI1,HAVCR2,HSPA8,ICOS,IL2,IL21,IL23A,IL27,LGALS9,LRRC32,NOS1,PLP1,TNFRSF4,TNFRSF9,TYR,ZBTB16	21
Cellular Development, Cellular Growth and Proliferation, Nervous System Development and Function	proliferation of nervous tissue cell lines	0.0196		1.446		BTC,CXCL12,DYRK1A,IL21,NUMB,SHH	6
Cellular Development, Cellular Growth and Proliferation, Nervous System Development and Function, Tissue Development	proliferation of granule cells	0.00394		-0.988		CXCL12,IGFBP5,LAMA1,MXD3,MXI1,SHH,VTN	7
Cellular Development, Cellular Growth and Proliferation, Reproductive System Development and Function, Tissue Development, Tissue Morphology	expansion of cumulus cells	0.00804				AREG,BTC,EREG	3
Cellular Development, Connective Tissue Development and Function, Tissue Development	maturation of adipocytes	0.00804				CD5L,HMOX1,IL11	3
Cellular Development, Embryonic Development, Organ Development, Organismal Development, Skeletal and Muscular System Development and Function, Tissue Development	maturation of osteoblasts	0.00804				HMOX1,IL17F,RUNX2	3
Cellular Development, Hematological System Development and Function, Hematopoiesis	maturation of macrophages	0.00902				CSF1,IFNA10,IFNA4,IFNA6,IFNB1,IFNK,TLR3,TLR8,TLR9,TNFSF10	10
Cellular Development, Nervous System Development and Function, Tissue Development	differentiation of neurons	0.0151		0.184		ADRA2C,AMH,ANK3,AREG,ATM,ATP2B2,BMP7,CALR,CNTN4,DGKH,DLX1,DLX2,DMD,EFNA2,EFNA3,EFNA5,EPO,ERBB3,EYA1,FGF5,FGF8,FGFR1,ID4,IGF2,IL2,LMX1A,NCAM1,NGF,NTF3,NTF4,NTRK2,NTRK3,PANX2,PAX6,RET,SALL3,SHH,SPINK5,VHL,VTN,WNT1	41
Cellular Function and Maintenance	engulfment of antigen presenting cells	0.00711		0.951		ALOX15,C3,CALR,CD209,CYP2S1,DOCK2,FCN1,HMOX1,IL2,IL21,P2RX7,RAPGEF3,SCN5A,SIGLEC11	14
Cellular Function and Maintenance	regulation of blood cells	0.0221		0.2	bias	CCL11,CD86,CEACAM1,CSF1,FAS,FOXP3,HAVCR1,HAVCR2,HLA-B,IL21,IL27,JAK3,LEP,LGALS9,PPARG,RUNX1,S100A9,THPO	18
Cellular Function and Maintenance, Cellular Growth and Proliferation, Hematological System Development and Function	production of blood platelets	0.00676				GP1BA,IL11,MPL,THPO	4
Cellular Function and Maintenance, Cellular Movement, Hematological System Development and Function, Immune Cell Trafficking	localization of antigen presenting cells	0.00804				CCL19,CCL21,CCR7	3
Cellular Function and Maintenance, Cellular Movement, Hematological System Development and Function, Immune Cell Trafficking	localization of leukocytes	0.0171				CCL19,CCL21,CCR7,CD44	4
Cellular Function and Maintenance, Hematological System Development and Function	regulation of T lymphocytes	0.00799				CD86,CEACAM1,FAS,FOXP3,HAVCR1,HAVCR2,HLA-B,IL21,IL27,LEP,LGALS9	11
Cellular Function and Maintenance, Hematological System Development and Function	function of monocyte-derived macrophages	0.00804				CCL5,CXCL12,IL27	3
Cellular Function and Maintenance, Hematological System Development and Function	regulation of mononuclear leukocytes	0.011				CD86,CEACAM1,CSF1,FAS,FOXP3,HAVCR1,HAVCR2,HLA-B,IL21,IL27,JAK3,LEP,LGALS9	13
Cellular Function and Maintenance, Hematological System Development and Function	regulation of lymphocytes	0.0169				CD86,CEACAM1,FAS,FOXP3,HAVCR1,HAVCR2,HLA-B,IL21,IL27,JAK3,LEP,LGALS9	12
Cellular Function and Maintenance, Molecular Transport	flux of cation	0.000186		1.858		A2M,A4GALT,AVP,C3,CALB2,CALCA,CCL11,CCL15,CCL19,CCL20,CCL21,CCL22,CCL25,CCL26,CCL5,CD19,CD247,CD3E,CD8A,CEACAM3,CHRM3,CXCL10,CXCL12,CXCL8,CXCR3,DEFA1 (includes others),DEFB1,DEFB103A/DEFB103B,DEFB104A/DEFB104B,EPO,F7,FAS,GPR132,GPR183,GRIN1,H2AFY,HTR1B,HTR1D,JPH3,KCNN2,KCNN4,KLK4,KNG1,LAX1,LCP2,LEP,LILRB1,MMP1,MRGPRD,MS4A1,NPPC,NPY,NTF3,NTF4,NTS,P2RX7,PKD1,POU5F1,PRKCB,PRKCG,PTPRC,RHAG,RYR1,SCN5A…	73
Cellular Function and Maintenance, Molecular Transport	flux of inorganic cation	0.000163		1.762		A2M,A4GALT,AVP,C3,CALB2,CALCA,CCL11,CCL15,CCL19,CCL20,CCL21,CCL22,CCL25,CCL26,CCL5,CD19,CD247,CD3E,CD8A,CEACAM3,CHRM3,CXCL10,CXCL12,CXCL8,CXCR3,DEFA1 (includes others),DEFB1,DEFB103A/DEFB103B,DEFB104A/DEFB104B,EPO,F7,FAS,GPR132,GPR183,GRIN1,H2AFY,HTR1B,HTR1D,JPH3,KCNN2,KCNN4,KLK4,KNG1,LAX1,LCP2,LEP,LILRB1,MMP1,MRGPRD,MS4A1,NPPC,NPY,NTF3,NTF4,NTS,P2RX7,PKD1,POU5F1,PRKCB,PRKCG,PTPRC,RYR1,SCN5A,SLC2…	72
Cellular Function and Maintenance, Organ Development, Visual System Development and Function	maintenance of photoreceptors	0.00706				ADGRV1,BBS1,CDH23,PCDH15,PROM1,USH1C,USH2A	7
Cellular Growth and Proliferation	cytostasis of blood cells	0.0197		1.231	bias	IFNB1,IL21,LCK,PTPRC,VAV1	5
Cellular Growth and Proliferation	expansion of cells	0.00671		0.698		ABCB1,ADORA2A,AREG,BTC,CCL19,CD209,CD244,CD86,CSF1,CXCL12,EPO,EREG,FOXP3,GFI1,HAVCR2,HMOX1,HSPA8,ICOS,IL2,IL21,IL23A,IL27,IQUB,LGALS9,LRRC32,LRRK2,NOS1,OSM,PLP1,RET,RUNX1,SHH,THPO,TNFRSF4,TNFRSF9,TNFSF13B,TYR,ZBTB16	38
Cellular Growth and Proliferation	formation of leukocytes	0.0111		-0.046		ANGPTL4,BCL11B,CSF1,DUSP10,FAS,FZD7,GREM1,HMOX1,IKZF1,IL2,IL21R,IL33,JAK3,P2RX7,PIM1,PLIN2,PTPRC,THNSL2,TLR9,TNFRSF4,TNFSF11	21
Cellular Growth and Proliferation	formation of antigen presenting cells	0.0234		-0.707		ANGPTL4,DUSP10,GREM1,HMOX1,IKZF1,IL33,P2RX7,PLIN2,TLR9,TNFSF11	10
Cellular Growth and Proliferation, Hematological System Development and Function	colony formation of erythroid cell lines	0.0182		0.311		CCL3L3,CDX4,EPO,HOXA10,IL6R,IL6ST,KMT2A	7
Cellular Growth and Proliferation, Hematological System Development and Function, Inflammatory Response	formation of foam cells	0.0196		0		ANGPTL4,DUSP10,HMOX1,IL33,PLIN2,TLR9	6
Cellular Growth and Proliferation, Hematological System Development and Function, Inflammatory Response	formation of macrophages	0.0203		-0.378		ANGPTL4,DUSP10,GREM1,HMOX1,IL33,P2RX7,PLIN2,TLR9,TNFSF11	9
Cellular Growth and Proliferation, Inflammatory Response	formation of phagocytes	0.0218		-0.05		ANGPTL4,CSF1,DUSP10,GREM1,HMOX1,IKZF1,IL33,P2RX7,PLIN2,THNSL2,TLR9,TNFSF11	12
Cellular Movement	cell movement of lymphoma cell lines	0.00237		1.497		CCL11,CCL22,CCL5,CCR7,CXCL12,FGA,FGF8,GPR132,LAMC2,SELL,SELPLG,TNFRSF11B	12
Cellular Movement	migration of lymphoma cell lines	0.0164		0.696		CCL11,CCL5,CCR7,CXCL12,FGA,FGF8,LAMC2,TNFRSF11B	8
Cellular Movement, Hematological System Development and Function, Hematopoiesis	cell rolling of hematopoietic cells	0.00804				CD44,SELE,SELPLG	3
Cellular Movement, Hematological System Development and Function, Hypersensitivity Response, Immune Cell Trafficking	cell movement of basophils	0.00706		1.195	bias	CCL11,CCL26,CCL5,CXCL8,FPR1,IL33,LEP	7
Cellular Movement, Hematological System Development and Function, Hypersensitivity Response, Immune Cell Trafficking	migration of basophils	0.0171		1	bias	CCL11,CCL5,IL33,LEP	4
Cellular Movement, Hematological System Development and Function, Hypersensitivity Response, Immune Cell Trafficking, Inflammatory Response	chemotaxis of eosinophils	0.0128		2		C3,CCL11,CCL15,CCL26,CCL5,CXCL10,CXCL8,CXCR3,FPR1,IL2,LGALS9,PPARG	12
Cellular Movement, Hematological System Development and Function, Immune Cell Trafficking	homing of leukocytes	0.00582		1.986		ACKR2,ADORA2A,AGER,AZU1,C3,CALCA,CCL11,CCL15,CCL19,CCL20,CCL21,CCL22,CCL25,CCL26,CCL27,CCL28,CCL5,CCR7,CD44,CMKLR1,CSF1,CSF2RA,CXCL10,CXCL12,CXCL6,CXCL8,CXCR3,DEFA1 (includes others),DEFB1,DEFB103A/DEFB103B,DEFB104A/DEFB104B,ELANE,ELN,F7,FPR1,GNAS,GNAZ,GNLY,HAVCR1,IL16,IL2,IL20,IL21,IL33,IL6R,ITGA4,ITGAL,JAK3,JAML,LGALS9,LPA,MST1,NPPB,OPRM1,PF4,PIGR,PPARG,PRKCB,PRTN3,PTGDR,PTPRC,RAP1GAP,RARRES2,S…	75
Cellular Movement, Hematological System Development and Function, Immune Cell Trafficking	cell movement of lymphocytes	0.0196		1.931		ACKR2,ADORA2A,AZU1,CALR,CCL11,CCL19,CCL20,CCL21,CCL22,CCL25,CCL27,CCL28,CCL5,CCR7,CD209,CD226,CD247,CD3E,CD44,CD48,CD86,CMKLR1,CXCL10,CXCL12,CXCL8,CXCR3,DEFA1 (includes others),DEFB1,DEFB103A/DEFB103B,DEPTOR,FAS,GNAS,GNAZ,GNLY,GPR183,HMOX1,ICOS,IL16,IL17RA,IL2,IL21,IRF6,ITGA4,ITGAL,JAK3,LCK,LEP,MAPK10,NT5E,NTN1,PDCD1LG2,PRKCZ,PTGDR,RAP1GAP,RARRES2,RASGRP1,S100A7,SCGB1D4,SELE,SELL,SELPLG,SERP1,TLR…	67
Cellular Movement, Hematological System Development and Function, Immune Cell Trafficking	cell movement of leukocytes	0.00554		1.79		ACKR1,ACKR2,ADORA2A,AGER,AZU1,C3,CALCA,CALR,CCL11,CCL15,CCL19,CCL20,CCL21,CCL22,CCL25,CCL26,CCL27,CCL28,CCL5,CCR7,CD14,CD209,CD226,CD247,CD3E,CD44,CD48,CD86,CHST1,CLEC4M,CMKLR1,CNP,CSF1,CSF2RA,CXCL10,CXCL12,CXCL6,CXCL8,CXCR3,DEFA1 (includes others),DEFB1,DEFB103A/DEFB103B,DEFB104A/DEFB104B,DEPTOR,EGFL7,ELANE,ELN,EPO,F7,FAS,FCAR,FPR1,GNAS,GNAZ,GNLY,GPR183,GREM1,HAVCR1,HMOX1,ICOS,IFNB1,IL16,IL17RA,…	134
Cellular Movement, Hematological System Development and Function, Immune Cell Trafficking	cell movement of mononuclear leukocytes	0.00843		1.54		ACKR2,ADORA2A,AGER,AZU1,CALCA,CALR,CCL11,CCL15,CCL19,CCL20,CCL21,CCL22,CCL25,CCL27,CCL28,CCL5,CCR7,CD209,CD226,CD247,CD3E,CD44,CD48,CD86,CMKLR1,CXCL10,CXCL12,CXCL8,CXCR3,DEFA1 (includes others),DEFB1,DEFB103A/DEFB103B,DEPTOR,ELN,FAS,FPR1,GNAS,GNAZ,GNLY,GPR183,GREM1,HMOX1,ICOS,IFNB1,IL16,IL17RA,IL2,IL21,IRF6,ITGA4,ITGAL,ITGAX,JAK3,LCK,LEP,LPA,MAPK10,MST1,NGF,NPPB,NT5E,NTN1,OPRM1,PDCD1LG2,PF4,PPARG…	89
Cellular Movement, Hematological System Development and Function, Immune Cell Trafficking	homing of mononuclear leukocytes	0.0226		1.478		ACKR2,ADORA2A,AZU1,CALCA,CCL11,CCL15,CCL19,CCL20,CCL21,CCL22,CCL25,CCL27,CCL28,CCL5,CCR7,CD44,CXCL10,CXCL12,CXCL8,CXCR3,DEFA1 (includes others),DEFB1,DEFB103A/DEFB103B,ELN,FPR1,GNAS,GNAZ,GNLY,IL16,IL2,IL21,ITGAL,JAK3,LPA,MST1,NPPB,OPRM1,PF4,PRKCB,PTGDR,RAP1GAP,S100A12,S100A7,SELE,SELL,SERPINA3,TNFRSF14,TNFSF11	48
Cellular Movement, Hematological System Development and Function, Immune Cell Trafficking	cell movement of antigen presenting cells	0.00587		1.191		AZU1,CALCA,CCL11,CCL19,CCL20,CCL21,CCL22,CCL5,CCR7,CD209,CD44,CD86,CLEC4M,CMKLR1,CNP,CSF1,CXCL10,CXCL12,CXCL8,CXCR3,DEFA1 (includes others),DEFB1,DEFB103A/DEFB103B,DEFB104A/DEFB104B,ELN,FCAR,FPR1,GNLY,HAVCR1,ICOS,IL16,IL1RN,IL21R,IL33,IRF6,MST1,NTN1,P2RX7,PF4,PIGR,PTGDR,PTK2B,PTMA,RARRES2,REN,RETN,SCN9A,SCT,SELE,SFTPD,TLR3,TNFRSF9,TNR,VCAN,VTN	55
Cellular Movement, Hematological System Development and Function, Immune Cell Trafficking	cell movement of natural killer cells	0.00611		1.016		CCL21,CCL22,CCL5,CD226,CMKLR1,CXCL10,CXCL12,CXCL8,GNAS,GNAZ,GNLY,IL16,IL2,PTGDR,RARRES2	15
Cellular Movement, Hematological System Development and Function, Immune Cell Trafficking	migration of antigen presenting cells	0.00139		0.265		CALCA,CCL19,CCL20,CCL21,CCL22,CCL5,CCR7,CD209,CD44,CD86,CLEC4M,CMKLR1,CSF1,CXCL10,CXCL12,CXCR3,DEFB1,DEFB103A/DEFB103B,DEFB104A/DEFB104B,ICOS,IL16,IL1RN,IL21R,IRF6,MST1,NTN1,PIGR,PTGDR,PTK2B,RARRES2,SCN9A,SELE,TNFRSF9,TNR,VCAN,VTN	36
Cellular Movement, Hematological System Development and Function, Immune Cell Trafficking, Inflammatory Response	cell movement of phagocytes	0.0115		1.89		ACKR1,ADORA2A,AGER,AZU1,C3,CALCA,CCL11,CCL15,CCL19,CCL20,CCL21,CCL22,CCL5,CCR7,CD14,CD209,CD44,CD86,CLEC4M,CMKLR1,CNP,CSF1,CSF2RA,CXCL10,CXCL12,CXCL6,CXCL8,CXCR3,DEFA1 (includes others),DEFB1,DEFB103A/DEFB103B,DEFB104A/DEFB104B,ELANE,ELN,FAS,FCAR,FPR1,GNLY,GREM1,HAVCR1,HMOX1,ICOS,IFNB1,IL16,IL1RN,IL2,IL20,IL21R,IL33,IRF6,ITGA4,ITGAD,ITGAL,ITGAX,JAML,LPA,MST1,NGF,NPPB,NT5E,NTN1,OPRM1,P2RX7,PF4,PIG…	93
Cellular Movement, Hematological System Development and Function, Immune Cell Trafficking, Inflammatory Response	chemotaxis of leukocytes	0.00841		1.823		ACKR2,ADORA2A,AGER,AZU1,C3,CALCA,CCL11,CCL15,CCL19,CCL20,CCL21,CCL22,CCL25,CCL26,CCL27,CCL28,CCL5,CCR7,CMKLR1,CSF1,CSF2RA,CXCL10,CXCL12,CXCL6,CXCL8,CXCR3,DEFA1 (includes others),DEFB1,DEFB103A/DEFB103B,DEFB104A/DEFB104B,ELANE,ELN,F7,FPR1,GNAS,GNAZ,GNLY,HAVCR1,IL16,IL2,IL20,IL21,IL33,IL6R,ITGA4,ITGAL,JAML,LGALS9,LPA,MST1,NPPB,OPRM1,PF4,PIGR,PPARG,PRKCB,PRTN3,PTGDR,PTPRC,RAP1GAP,RARRES2,S100A12,S10…	72
Cellular Movement, Hematological System Development and Function, Immune Cell Trafficking, Inflammatory Response	chemotaxis of antigen presenting cells	0.0115		1.821		AZU1,CALCA,CCL11,CCL19,CCL20,CCL21,CCL22,CCL5,CCR7,CMKLR1,CSF1,CXCL10,CXCL12,CXCR3,DEFA1 (includes others),DEFB1,DEFB103A/DEFB103B,DEFB104A/DEFB104B,ELN,FPR1,GNLY,HAVCR1,IL16,PF4,PTGDR,RARRES2,SCT,SFTPD	28
Cellular Movement, Hematological System Development and Function, Immune Cell Trafficking, Inflammatory Response	cell movement of dendritic cells	0.0111		1.515		CALCA,CCL11,CCL19,CCL20,CCL21,CCL22,CCL5,CCR7,CD209,CD44,CD86,CLEC4M,CMKLR1,CXCL10,CXCL12,CXCL8,CXCR3,DEFB1,DEFB103A/DEFB103B,FPR1,GNLY,ICOS,IL16,IL21R,PIGR,PTGDR,PTK2B,RARRES2,SCN9A,SCT,SELE,TNFRSF9	32
Cellular Movement, Hematological System Development and Function, Immune Cell Trafficking, Inflammatory Response	cell movement of macrophages	0.0205		1.072		AZU1,CCL21,CCL22,CCL5,CMKLR1,CNP,CSF1,CXCL10,CXCL12,CXCR3,DEFA1 (includes others),DEFB1,DEFB103A/DEFB103B,DEFB104A/DEFB104B,ELN,FCAR,HAVCR1,IL1RN,IL33,IRF6,MST1,NTN1,P2RX7,PF4,PTMA,RARRES2,REN,RETN,SFTPD,TLR3,TNFRSF9,TNR,VCAN,VTN	34
Cellular Movement, Hematological System Development and Function, Immune Cell Trafficking, Inflammatory Response	cell movement of Langerhans cells	0.0196		0.479		CCL19,CCL20,CCR7,CD44,CXCL12,PTGDR	6
Cellular Movement, Hematological System Development and Function, Immune Cell Trafficking, Inflammatory Response	migration of dendritic cells	0.00386		0.417		CALCA,CCL19,CCL20,CCL21,CCL22,CCL5,CCR7,CD209,CD44,CD86,CLEC4M,CMKLR1,CXCL10,CXCL12,CXCR3,ICOS,IL16,IL21R,PIGR,PTGDR,PTK2B,RARRES2,SCN9A,SELE,TNFRSF9	25
Cellular Movement, Hematological System Development and Function, Immune Cell Trafficking, Inflammatory Response	chemotaxis of Langerhans cells	0.00676		-0.132		CCL19,CCL20,CXCL12,PTGDR	4
Cellular Movement, Hematological System Development and Function, Immune Cell Trafficking, Inflammatory Response	transmigration of dendritic cells	0.0182		-0.503		CCL19,CCL5,CCR7,CD209,CXCL12,RARRES2,SELE	7
Cellular Movement, Immune Cell Trafficking	leukocyte migration	0.0176		1.975		ACKR1,ACKR2,ADORA2A,AGER,AQP1,ARHGEF1,AZU1,C3,CALCA,CALR,CCL11,CCL15,CCL19,CCL20,CCL21,CCL22,CCL25,CCL26,CCL27,CCL28,CCL5,CCR7,CD14,CD209,CD226,CD247,CD3E,CD44,CD48,CD86,CHST1,CLEC4M,CLU,CMKLR1,CNP,CNR2,CSF1,CSF2RA,CXCL10,CXCL12,CXCL6,CXCL8,CXCR3,DEFA1 (includes others),DEFB1,DEFB103A/DEFB103B,DEFB104A/DEFB104B,DEPTOR,DOCK2,EGFL7,ELANE,ELN,EPO,F7,FAS,FCAR,FPR1,GNAS,GNAZ,GNLY,GPR132,GPR183,GREM1,H…	145
Connective Tissue Development and Function, Tissue Morphology	quantity of stromal cells	0.0171				CALCA,KLK3,NPY,TNFSF11	4
Connective Tissue Disorders, Dental Disease, Developmental Disorder, Gastrointestinal Disease, Skeletal and Muscular Disorders	congenital anomaly of tooth	0.0169				ANKRD11,ARHGAP6,EDA,ELANE,FAM83H,FGF3,KLK4,LTBP3,PRTN3,RUNX2,SHH,SLC24A4	12
Connective Tissue Disorders, Dermatological Diseases and Conditions, Inflammatory Disease, Skeletal and Muscular Disorders	scleroderma	0.0118				CAMK2B,CCL20,CD226,CD34,COL1A1,COL3A1,GFI1,IL17RA,IL6R,IRF8,MS4A1,PDE5A,POMC,PPARG,PRL,PTGER1,SHB	17
Connective Tissue Disorders, Developmental Disorder, Hereditary Disorder, Skeletal and Muscular Disorders	saethre-chotzen syndrome	0.00804				FGFR2,FGFR3,TWIST1	3
Connective Tissue Disorders, Developmental Disorder, Hereditary Disorder, Skeletal and Muscular Disorders	distal arthrogryposis	0.0197				ECEL1,MYBPC1,MYH3,PIEZO2,TNNT3	5
Connective Tissue Disorders, Developmental Disorder, Skeletal and Muscular Disorders	arthrogryposis multiplex congenita	0.00706				DNM2,ECEL1,ERBB3,MYBPC1,MYH3,PIEZO2,TNNT3	7
Connective Tissue Disorders, Immunological Disease, Inflammatory Disease, Skeletal and Muscular Disorders	lupus erythematosus	0.0149		0		ABCB1,AZU1,BLK,C1S,C6orf10,CD19,CD247,CD44,CD86,CEACAM1,CFB,CLU,CRISP3,DNASE1,ELANE,FAM167A-AS1,FCGR2B,FOXJ1,HAVCR1,ICOS,IFIT1,IFNB1,IL16,IL2,LTF,MX1,PTPN22,PTPRC,SAMHD1,SCUBE1,SERPINB13,SLC6A4,TLR8,TLR9,TNFSF13B,TNXB,ZBP1	37
Connective Tissue Disorders, Immunological Disease, Inflammatory Disease, Skeletal and Muscular Disorders	systemic lupus erythematosus	0.023		0		ABCB1,AZU1,BLK,C1S,C6orf10,CD19,CD247,CD44,CD86,CEACAM1,CFB,CLU,CRISP3,DNASE1,ELANE,FAM167A-AS1,FCGR2B,HAVCR1,ICOS,IFIT1,IFNB1,IL16,IL2,LTF,MX1,PTPN22,PTPRC,SCUBE1,SLC6A4,TLR8,TLR9,TNFSF13B,TNXB,ZBP1	34
Connective Tissue Disorders, Inflammatory Disease, Skeletal and Muscular Disorders	Osteitis	0.0169				ACAN,ERAP1,HLA-B,HPGD,IL1RN,IL6R,KIR3DL1,MS4A1,PLA2G2A,S100A12,S100A9,SLCO2A1	12
Connective Tissue Disorders, Inflammatory Disease, Skeletal and Muscular Disorders	Rheumatic Disease	0.0212		1.281		ABCB1,ACAN,ADAMTS15,ADAMTS4,ADAMTS7,ADGRA1,ADORA2A,ADRA1A,ADRA1D,ADRA2C,AGER,AREG,ASPN,ATM,AZU1,BIRC5,BLK,BTC,C1S,C3,C6orf10,C9orf152,CACNA1B,CACNG1,CALR,CAMK2B,CCDC7,CCL11,CCL19,CCL20,CCL21,CCL5,CCRL2,CD19,CD226,CD24,CD244,CD247,CD33,CD34,CD44,CD86,CDH26,CEACAM1,CFB,CIITA,CILP,CLU,CNR2,CNTNAP4,COL10A1,COL11A2,COL1A1,COL3A1,COL4A6,COL9A2,COMP,CRISP3,CSF1,CSGALNACT1,CXCL10,CXCL12,CXCL6,CXCL8,CYP1A…	257
Connective Tissue Disorders, Skeletal and Muscular Disorders	articular rigidity	0.008				DNM2,ECEL1,ERBB3,MYBPC1,MYH3,PIEZO2,SCN1A,SCN2A,SCN3A,SCN5A,SCN7A,SCN9A,SLC1A3,SLC1A7,TNNT3	15
Dermatological Diseases and Conditions	hypotrichosis	0.0101				APCDD1,CDSN,DSC3,DSG1,KRT71,KRT74,LIPH,PTGER1,PTGFR	9
Dermatological Diseases and Conditions	thermal burn	0.0171				IL1RN,SCN1A,SCN5A,SCN9A	4
Dermatological Diseases and Conditions, Developmental Disorder, Organismal Injury and Abnormalities	focal facial dermal dysplasia	0.00804				CYP26C1,POSTN,TWIST2	3
Dermatological Diseases and Conditions, Developmental Disorder, Organismal Injury and Abnormalities	genodermatosis	0.0161				COL7A1,CYP26C1,DKC1,DSP,EDA,EXPH5,GJB4,HOXC13,HPGD,ITGB4,KRT14,KRT16,KRT6A,KRT74,KRT85,LAMC2,MMP1,NECTIN4,POFUT1,POSTN,TWIST2,WRAP53	22
Dermatological Diseases and Conditions, Hereditary Disorder	hereditary hypotrichosis simplex	0.00161				APCDD1,CDSN,KRT74,LIPH	4
Dermatological Diseases and Conditions, Hereditary Disorder	Netherton syndrome	0.00642				DSC1,DSC3,DSG1,DSP,IVL,SPINK5	6
Dermatological Diseases and Conditions, Immunological Disease, Inflammatory Disease, Inflammatory Response	atopic dermatitis	0.0148				ATM,BCL11B,C3,CAPZB,CCL20,CCL21,CCL22,CCL27,CCL5,CD44,CHRM3,CHRM4,CSF2RA,CXCL8,DCD,DEFA1 (includes others),DEFB1,DEFB103A/DEFB103B,DUSP10,DUSP2,EEF1A1,FABP4,FABP5,FAM153A/FAM153B,FCER2,FLG,GOLGA1,GPD1,GRB7,GRIA2,HAVCR1,HAVCR2,HNMT,HRH2,IGHG1,IGHM,IGKV1D-8,IGLJ3,IL1RN,IL31RA,IVL,KLK14,KLK4,KLK6,KLK7,KRT16,KRT6A,LAMA5,LPL,MSN,MUCL1,MX1,MXI1,NTF4,OSM,OSMR,POMC,PPARG,PRKCB,PROM1,S100A7,S100A9,SERPINB…	75
Dermatological Diseases and Conditions, Inflammatory Disease	Acne	0.0133				AKR1B10,CCL21,CD14,CHRNA3,COL3A1,CRHBP,CRHR1,CRHR2,CXCL8,DEFB1,DEFB104A/DEFB104B,FABP5,GPR65,ITGA4,MC1R,MMP1,NAIP,NGF,NR0B1,PI3,PLA2G2A,S100A9,SELE,SELL,SELPLG,SRD5A2,THY1,TYR,UGT1A7 (includes others)	29
Dermatological Diseases and Conditions, Inflammatory Disease, Inflammatory Response	Dermatitis	0.0128				ATM,ATP1A1,BCL11B,C3,CALCA,CALR,CAPZB,CCL20,CCL21,CCL22,CCL27,CCL5,CCR7,CD44,CHRM3,CHRM4,CHRNA3,CSF2RA,CXCL8,DCD,DEFA1 (includes others),DEFB1,DEFB103A/DEFB103B,DSG1,DUSP10,DUSP2,EEF1A1,FABP4,FABP5,FAM153A/FAM153B,FAS,FCER2,FLG,GOLGA1,GPD1,GRB7,GRIA2,HAVCR1,HAVCR2,HDAC8,HNMT,HRH2,IGHG1,IGHM,IGKV1D-8,IGLJ3,IL16,IL1RN,IL27,IL31RA,IVL,KLK14,KLK4,KLK6,KLK7,KRT14,KRT16,KRT6A,LAMA5,LPL,MMP1,MSN,MUCL1,M…	98
Developmental Disorder, Hereditary Disorder, Neurological Disease	fragile X syndrome	0.00561				AFF2,FMR1,NOS1,SCN1A,SCN2A,SCN3A,SCN5A,SCN7A,SCN9A,SLC1A3,SLC1A7	11
Developmental Disorder, Hereditary Disorder, Ophthalmic Disease	isolated microphthalmia	0.0105				ALDH1A3,GDF3,PRSS56,RAX,STRA6	5
Developmental Disorder, Neurological Disease	severe mental retardation	0.00804				ARX,SCN2A,TCF7L2	3
Developmental Disorder, Neurological Disease, Psychological Disorders	speech disorder	0.00937				ADRA1A,ADRA1D,ADRA2C,GABRA2,GABRA3,GABRA5,GABRB3,GABRE,GABRG2,GRIN2A,HRH2,HTR1B,HTR5A,TCF7L2	14
Developmental Disorder, Neurological Disease, Psychological Disorders	speech and language disorders	0.0212				ADRA1A,ADRA1D,ADRA2C,ARX,DRD5,GABRA2,GABRA3,GABRA5,GABRB3,GABRE,GABRG2,GRIN2A,HRH2,HTR1B,HTR5A,TCF7L2	16
Developmental Disorder, Ophthalmic Disease	microphthalmia	0.0127				ALDH1A3,BCOR,GDF3,PRSS56,RAX,SHH,SIX6,SMOC1,STRA6,VAX1	10
Developmental Disorder, Organismal Injury and Abnormalities	congenital urogenital anomaly	0.00506				AKR1C1/AKR1C2,ARX,B9D1,BICC1,BMPR1B,C5orf42,CBX2,CC2D2A,CHRM3,CLU,CYP11A1,ESR2,FBLN1,FGFR2,GABRA2,GABRA3,GABRA5,GABRB3,GABRE,GABRG2,GLIS3,HAVCR1,KAT6B,LHCGR,LTBP4,NR0B1,PAX2,PKD1,REN,RET,SRD5A2,SRY,SSTR2,TCTN3,TMEM231,WDPCP,WNT4,ZBTB16	38
Developmental Disorder, Organismal Injury and Abnormalities, Reproductive System Disease	congenital anomaly of genital system	0.00223				AKR1C1/AKR1C2,ARX,BMPR1B,CBX2,CYP11A1,ESR2,GABRA2,GABRA3,GABRA5,GABRB3,GABRE,GABRG2,LHCGR,NR0B1,SRD5A2,SRY,WNT4,ZBTB16	18
Developmental Disorder, Organismal Injury and Abnormalities, Reproductive System Disease	congenital malformation of genital organs	0.0117				ARX,BMPR1B,CBX2,ESR2,SRD5A2,ZBTB16	6
Developmental Disorder, Organismal Injury and Abnormalities, Reproductive System Disease	sex reversal	0.0196				AKR1C1/AKR1C2,CBX2,CYP11A1,FGFR2,NR0B1,SRY	6
Developmental Disorder, Organismal Injury and Abnormalities, Reproductive System Disease	46, XY disorders of sex development	0.0197				AKR1C1/AKR1C2,CBX2,CYP11A1,NR0B1,SRY	5
Digestive System Development and Function	mineralization of tooth	0.0171				BCOR,COL1A1,DCN,TFAP2A	4
Digestive System Development and Function, Gastrointestinal Disease, Hepatic System Development and Function, Hepatic System Disease, Inflammatory Disease, Inflammatory Response, Organ Development	alcoholic hepatitis	0.00197				ABCB11,ADORA2A,COL3A1,CXCL10,CXCL6,CXCL8,FAS,PDE3B,PDE4A,PDE4C,PDE4D,PDE5A,PF4,SLC10A1	14
Digestive System Development and Function, Gastrointestinal Disease, Hepatic System Development and Function, Hepatic System Disease, Inflammatory Disease, Inflammatory Response, Organ Development	inflammation of liver	0.00368		-1.067		ABCB11,ADORA2A,C3,CCL21,CCL5,CCR7,COL3A1,CSF1,CXCL10,CXCL6,CXCL8,CXCR3,DRD5,EPO,FAS,FCGR1B,FCGR2B,GPT,IL1RN,IL23A,KRT8,LEP,LGALS9,LPIN1,MGAM,MPL,NLRP3,OPRM1,PDE3B,PDE4A,PDE4C,PDE4D,PDE5A,PF4,PPARG,PRKN,PTPRC,RASSF1,SLC10A1,SLC6A4,SLCO1B1	41
Digestive System Development and Function, Hepatic System Development and Function, Organ Development	response of liver	0.00271		-1.664		ABCB11,ADORA2A,C3,CCL21,CCL5,CCR7,COL3A1,CSF1,CXCL10,CXCL6,CXCL8,CXCR3,DRD5,EPO,FAS,FCGR1B,FCGR2B,GPT,IL1RN,IL23A,IL6R,IL6ST,KRT8,LEP,LGALS9,LPIN1,MGAM,MPL,NLRP3,OPRM1,PDE3B,PDE4A,PDE4C,PDE4D,PDE5A,PF4,PPARG,PRKN,PTPRC,RASSF1,SLC10A1,SLC6A4,SLCO1B1	43
DNA Replication, Recombination, and Repair	recognition of DNA	0.0171				DDB1,TLR3,TLR8,TLR9	4
Drug Metabolism	glucuronidation of coumarin	0.00676		0.594	bias	UGT1A7 (includes others),UGT2A1,UGT2B15,UGT2B7	4
Drug Metabolism, Endocrine System Development and Function, Lipid Metabolism, Small Molecule Biochemistry, Vitamin and Mineral Metabolism	synthesis of beta-estradiol	0.0101		0.426		BMP7,CRHR1,CRHR2,FGF8,LEP,PRL,RETN,RUNX2,UCN2	9
Drug Metabolism, Lipid Metabolism, Small Molecule Biochemistry, Vitamin and Mineral Metabolism	metabolism of tretinoin	0.011		0.085	bias	ALDH1A3,CYP1A2,CYP26B1,CYP2D6,CYP2S1,CYP3A5,CYP3A7,RBP1	8
Drug Metabolism, Molecular Transport	accumulation of cisplatin	0.00676				CLDN4,SLC22A1,SLC22A2,SLC47A1	4
Embryonic Development, Organ Development, Organ Morphology, Organismal Development, Tissue Development, Visual System Development and Function	morphogenesis of iris	0.00676				PAX6,PITX2,WNT2,WNT9A	4
Embryonic Development, Organismal Development, Tissue Development	development of mesenchyme	0.0105		0.447		WNT1,WNT10B,WNT3A,WNT4,WNT7B	5
Embryonic Development, Organismal Development, Tissue Development	tubulogenesis of metanephric mesenchyme	0.00676		0	bias	WNT1,WNT3A,WNT4,WNT7B	4
Endocrine System Development and Function, Lipid Metabolism, Small Molecule Biochemistry	glucuronidation of estrogen	0.00676		0.594	bias	UGT1A7 (includes others),UGT2A1,UGT2B15,UGT2B7	4
Endocrine System Development and Function, Small Molecule Biochemistry	glucuronidation of androgen	0.00161		0.762	bias	UGT1A7 (includes others),UGT2A1,UGT2B15,UGT2B7	4
Endocrine System Disorders	benign thyroid disease	0.0183				CKM,CXCL10,FOXE1,GHR,GLIS3,IGSF1,IL6R,IYD,KAT6B,PTGER1,PTGFR,PTPN22,RET,S100A1,SLC26A4,THRB,TPO,TTR	18
Endocrine System Disorders, Gastrointestinal Disease, Hepatic System Disease, Metabolic Disease	insulin resistance of liver	0.00804				PPARG,RETN,RETNLB	3
Endocrine System Disorders, Gastrointestinal Disease, Metabolic Disease, Neurological Disease	diabetic neuropathy	0.00218				ADRA1A,ADRA1D,ADRA2C,CACNA1B,CNR2,GRIN1,GRIN2A,GRIN2C,OPRM1,PDE4A,PDE5A,SCN1A,SCN5A,SCN9A,SLC6A4,TRPV1	16
Endocrine System Disorders, Immunological Disease, Metabolic Disease	Grave's disease	0.0235				IL6R,IYD,PTGER1,PTGFR,PTPN22,S100A1,THRB,TPO	8
Endocrine System Disorders, Metabolic Disease	insulin resistance	0.0067				ACADL,ADRA1A,ADRA1D,BLK,C3,CA1,CA12,CA4,CA5A,CCL5,CETP,CLU,CYP4A11,DGAT2,DRD5,ESR2,FABP4,FABP5,GCK,GHR,GNMT,GPT,HNF1A,HNF1B,HNF4A,HTR1D,LBP,LEP,LPL,MGAM,MOGAT2,NLRP3,PDE3B,PDE5A,PLIN2,PPARG,PTPN1,RBP4,RETN,RETNLB,SCN1A,SELE,SREBF1,TPH2,USF1	45
Endocrine System Disorders, Metabolic Disease	metabolic syndrome X	0.0106				ACADL,ADRA1A,ADRA1D,CA1,CA12,CA4,CA5A,CCL5,CETP,CLU,CYP4A11,DGAT2,DRD5,ESR2,FABP4,FABP5,GHR,GNMT,GPT,HTR1D,LBP,LEP,LPL,MOGAT2,PDE3B,PDE5A,PLIN2,PPARG,RBP4,RETN,SCN1A,SELE,SREBF1,TPH2,USF1	35
Gastrointestinal Disease	vomiting	0.00278				ADRA1A,ATP1A1,ATP1A2,CA1,CA12,CA4,CA5A,CACNA1B,CD14,CHRM3,CHRM4,CNR2,DRD5,GABRA2,GABRA3,GABRA5,GABRB3,GABRE,GABRG2,GRIN1,GRIN2A,GRIN2C,HRH2,OPRM1,PDE5A,SCN1A,TACR1	27
Gastrointestinal Disease	nausea	0.00536				ADRA1A,ATP1A1,ATP1A2,CACNA1B,CD14,CHRM3,CHRM4,CNR2,DRD5,GABRA2,GABRA3,GABRA5,GABRB3,GABRE,GABRG2,GRIN1,GRIN2A,GRIN2C,HRH2,OPRM1,PDE5A,SCN1A,TACR1	23
Gastrointestinal Disease	nausea and vomiting	0.00941				ADRA1A,CACNA1B,CHRM3,CHRM4,CNR2,DRD5,GABRA2,GABRA3,GABRA5,GABRB3,GABRE,GABRG2,GRIN1,GRIN2A,GRIN2C,SCN1A,TACR1	17
Gastrointestinal Disease, Hepatic System Disease	alcoholic liver disease	0.00297				ABCB11,ADORA2A,CCL28,COL3A1,CXCL10,CXCL6,CXCL8,FAS,GPT,PDE3B,PDE4A,PDE4C,PDE4D,PDE5A,PF4,SLC10A1	16
Gastrointestinal Disease, Hepatic System Disease	cholestasis	0.00979				ABCB1,ABCB11,ABCC3,CACNA1B,CXCL8,FAS,GGT1,GK,GSTA2,HNF1B,HPX,IL2,LBP,LPA,NR0B2,SLC10A1,SLC10A2,SLC22A1,SLCO1B1,SLCO1C1,SREBF1,TAP2,UGT2B10,UGT2B15,UGT2B7	25
Gastrointestinal Disease, Hepatic System Disease	progressive familial intrahepatic cholestasis type 2	0.0171				ABCB11,NR0B2,SLC10A1,SLC10A2	4
Gastrointestinal Disease, Hepatic System Disease, Organismal Injury and Abnormalities	damage of liver	0.00429		-0.773		ABCB11,ADORA2A,CCL21,CCL5,CCR7,CD14,CHRM3,CNR2,COL3A1,CSF1,CXCL8,CXCR3,DRD5,EPO,FAS,HAVCR2,HLA-B,HMOX1,IL11,IL1RN,IL23A,IL27,KRT8,LGALS9,MGAM,MPL,NR1I3,OPRM1,OSM,P2RX7,PPARG,PRKN,PTPRC,RASSF1,SLC10A1,SLC6A4,THPO,TLR3,TNFSF10,TNFSF11	40
Gastrointestinal Disease, Inflammatory Disease	Crohn's disease	0.00315				ABCB1,ATG16L1,BCAS3,BSN,C1orf141,C5orf56,C6orf10,CACNG1,CD86,CKM,CKMT1A/CKMT1B,CLU,CSF2RA,CYP11A1,DDX25,DMBT1,DRD5,ENTPD1,FGFR2,FMO5,GHR,GRK5,GRM8,HPGD,IL23A,IL24,ITGA4,LBP,LOC400867,MCCD1,NKAIN2,NPAS3,OPRM1,OR5V1,PDE4A,PDE4C,PDE4D,PI3,PIK3C2G,PPARG,R3HDM1,RALGAPA1,RAPGEF6,RASGRP3,SBNO2,SLC10A2,SLC24A4,SLC6A4,TBC1D32,TCF7L2,TEX9,TLE1,TLR5,TNFSF8,TRABD2B,TREM1,TRPM8	57
Gastrointestinal Disease, Inflammatory Disease	Inflammatory Bowel Disease	0.00603				ABCB1,ATG16L1,BCAS3,BSN,C1orf141,C5orf56,C6orf10,CACNG1,CCL11,CD86,CKM,CKMT1A/CKMT1B,CLU,COL1A1,COL1A2,CSF2RA,CXCL10,CXCL8,CYP11A1,DDX25,DMBT1,DRD5,ENTPD1,FGFR2,FMO5,FOXP3,GABRB3,GHR,GRK5,GRM8,HPGD,IL13RA2,IL1RN,IL2,IL23A,IL24,ITGA4,JAK3,LBP,LOC400867,MCCD1,MS4A1,NKAIN2,NPAS3,OPRM1,OR5V1,PDE4A,PDE4C,PDE4D,PI3,PIK3C2G,PPARG,R3HDM1,RALGAPA1,RAPGEF6,RASGRP3,SBNO2,SELE,SLC10A2,SLC24A4,SLC6A4,TACR1,TB…	71
Gastrointestinal Disease, Inflammatory Disease	gastritis	0.0196				CHRM3,CHRM4,HRH2,SHH,TLR5,TLR9	6
Gene Expression	binding of Hox binding site	0.00804				HOXA10,HOXB13,PBX1	3
Hematological Disease, Immunological Disease	lymphoproliferative disorder	0.0203				ABCC3,ACTRT2,ADAMTS15,ADARB2,ADD2,ADORA2A,ALDH1L2,AMOT,ASB15,ATM,ATP1A2,ATP6V0D2,BCL11B,BIRC3,BRCA2,BRD3,CARD11,CASP10,CCL21,CCR7,CD14,CD19,CD244,CD34,CD52,CD86,CIITA,COL1A1,COL1A2,COL7A1,CRLF2,CRYGA,CTNND2,CUL9,CXCL10,CXCL12,CXCL8,CYP2C18,CYP3A5,DDB1,DGKB,DLEU1,DLEU7,DMGDH,DNAH3,DNM1L,DNM2,DOCK2,DOK6,DSG2,DSP,EBF1,EGFLAM,EPHB3,EPO,F7,FAS,FAT2,FAT4,FGFR1,FLG,FOXP3,FTCD,FZD7,GABRE,GAD2,GHR,GPR101,…	191
Hematological Disease, Immunological Disease	B-cell lymphoproliferative disorder	0.0221				ABCC3,ACTRT2,ADAMTS15,ADD2,ALDH1L2,AMOT,ASB15,ATM,ATP1A2,ATP6V0D2,BIRC3,BRD3,CARD11,CCL21,CCR7,CD19,CD244,CD52,CD86,CIITA,COL1A1,COL1A2,COL7A1,CRYGA,CTNND2,CUL9,CXCL12,CXCL8,CYP2C18,DDB1,DLEU1,DLEU7,DMGDH,DNAH3,DNM1L,DOCK2,DOK6,DSG2,DSP,EBF1,EGFLAM,EPHB3,F7,FAS,FAT2,FAT4,FGFR1,FLG,FOXP3,FTCD,FZD7,GABRE,GAD2,GPR101,IFNLR1,IGSF5,IL1RL2,IL2,IL21R,IL36B,INHA,IQUB,IRF8,IRX5,ITGA4,JPH2,KCNC2,KCNH2,KCNJ…	163
Hematological Disease, Immunological Disease, Infectious Disease	infection of mononuclear leukocytes	0.0199		0.527		CCL5,CD209,CLEC4M,CXCL12,FPR1,HAVCR2,IL2,ITGA4,LGALS9,SAMHD1,TNFRSF14	11
Hematological Disease, Immunological Disease, Infectious Disease	infection of T lymphocytes	0.00411		0.404		CCL5,CD209,CLEC4M,CXCL12,HAVCR2,IL2,ITGA4,LGALS9,SAMHD1,TNFRSF14	10
Hematological System Development and Function	circulation of blood	0.015				ADORA2A,CXCL10,CXCL12,ELN,EPB41,GUCY1B3,HOXB2,LPA,MEOX2,NFE2,UTS2R	11
Hematological System Development and Function, Hypersensitivity Response, Immune Cell Trafficking, Inflammatory Response, Tissue Development	accumulation of eosinophils	0.0196				CXCL10,IL1RN,IL33,OSM,POSTN,SELL	6
Hematological System Development and Function, Tissue Development	aggregation of blood cells	0.0203		1.759		ADORA2A,AGER,C3,CCL11,CCL22,CCL5,CD209,CD44,CLU,CXCL10,CXCL12,CXCR3,DMBT1,ELK1,ENTPD1,FGA,FGG,FPR1,GJA4,GJA5,GNAS,GP1BA,GP6,IGFBP1,IGHM,IL2,ITGAL,KNG1,LEP,MMP1,MPL,PLCB1,PTPN1,RASGRP1,RHCE/RHD,SELL,SELPLG,SFTPA1,SFTPD,THPO,TNFSF11,ZP3	42
Hematological System Development and Function, Tissue Development	aggregation of red blood cells	0.0197		-0.537		CLU,DMBT1,RHCE/RHD,SFTPA1,SFTPD	5
Hematological System Development and Function, Tissue Morphology	quantity of effector T lymphocytes	0.0171		0		ICOS,IL2,ITGAL,JAK3	4
Hereditary Disorder, Neurological Disease	Tourette syndrome	0.00151				ADRA1A,ADRA1D,ADRA2C,CA1,CA12,CA4,CA5A,CACNA1B,DRD5,HDC,KCNH2,KLRC1,KLRD1,NCR1,OPRM1,SCN1A,SCN2A,SCN3A,SCN5A,SCN7A,SCN9A,SLC1A3,SLC1A7,SLITRK1	24
Hereditary Disorder, Neurological Disease	idiopathic generalized epilepsy	0.00902				ATP1A2,CACNA1H,EFHC1,GABRA2,GABRA3,GABRA5,GABRB3,GABRG2,SCN1A,SCN9A	10
Hereditary Disorder, Neurological Disease	severe myoclonic epilepsy in infancy	0.0117				GABRA2,GABRA3,GABRA5,GABRG2,SCN1A,SCN9A	6
Hereditary Disorder, Neurological Disease	childhood absence epilepsy	0.0197				ATP1A2,CACNA1H,EFHC1,GABRB3,GABRG2	5
Hereditary Disorder, Ophthalmic Disease, Organismal Injury and Abnormalities	retinitis pigmentosa	0.00687				ADGRV1,BEST1,C2orf71,CA4,CDH23,CERKL,CNGA1,EYS,GUCA1B,MYO7A,NRL,PCDH15,PDE6A,PDZD7,PROM1,PTGFR,RBP3,RGR,RLBP1,SAG,SLC7A14,TULP1,USH1C,USH2A,WHRN	25
Immunological Disease	allergy	0.00541				ADRA1A,ADRA1D,ADRA2C,ATM,BCL11B,C1S,C3,CAPZB,CCL20,CCL21,CCL22,CCL27,CCL5,CD44,CHRM3,CHRM4,CSF2RA,CXCL8,DCD,DEFA1 (includes others),DEFB1,DEFB103A/DEFB103B,DUSP10,DUSP2,EEF1A1,FABP4,FABP5,FAM153A/FAM153B,FCER2,FLG,FOXP3,GOLGA1,GPD1,GPT,GRB7,GRIA2,HAVCR1,HAVCR2,HDC,HLA-DQB1,HNMT,HRH2,IGHG1,IGHM,IGKV1D-8,IGLJ3,IL16,IL1RN,IL31RA,IL33,IVL,JAK3,KLK14,KLK4,KLK6,KLK7,KRT16,KRT6A,LAMA5,LEP,LPL,MSN,MUCL1,…	95
Immunological Disease	immediate hypersensitivity	0.00903				ADRA1A,ADRA1D,ADRA2C,ATM,BCL11B,C3,CAPZB,CCL20,CCL21,CCL22,CCL27,CCL5,CD44,CHRM3,CHRM4,CSF2RA,CXCL8,DCD,DEFA1 (includes others),DEFB1,DEFB103A/DEFB103B,DUSP10,DUSP2,EEF1A1,FABP4,FABP5,FAM153A/FAM153B,FCER2,FLG,GOLGA1,GPD1,GPT,GRB7,GRIA2,HAVCR1,HAVCR2,HNMT,HRH2,IGHG1,IGHM,IGKV1D-8,IGLJ3,IL1RN,IL31RA,IL33,IVL,KLK14,KLK4,KLK6,KLK7,KRT16,KRT6A,LAMA5,LPL,MSN,MUCL1,MX1,MXI1,NTF4,OSM,OSMR,POMC,PPARG,PRK…	80
Immunological Disease	primary immunodeficiency disorder	0.0134				ATM,C3,CASP10,CD19,CD247,CIITA,DCLRE1C,DSG1,FAS,FCER2,FCGR1B,FCGR2B,IFIT1,IFNA4,IL2,IL21R,IRF8,JAK3,MS4A1,MX1,NCF1,NCF4,PRIM2,PTPRC,RAG2,RASGRP1,RASGRP2,TAP2	28
Immunological Disease	hypersensitive reaction	0.0196				ADRA1A,ADRA1D,ADRA2C,ATM,BCL11B,C3,CAPZB,CCL20,CCL21,CCL22,CCL27,CCL5,CD44,CHIT1,CHRM3,CHRM4,CSF2RA,CXCL8,DCD,DEFA1 (includes others),DEFB1,DEFB103A/DEFB103B,DUSP10,DUSP2,EEF1A1,FABP4,FABP5,FAM153A/FAM153B,FCER2,FLG,GOLGA1,GPD1,GPT,GRB7,GRIA2,HAVCR1,HAVCR2,HLA-B,HNMT,HRH2,IFITM1,IGHG1,IGHM,IGKV1D-8,IGLJ3,IL16,IL1RN,IL31RA,IL33,IVL,KLK14,KLK4,KLK6,KLK7,KRT16,KRT6A,LAMA5,LPL,MSN,MUCL1,MX1,MXI1,NTF4…	86
Immunological Disease, Inflammatory Disease	Splenomegaly	0.0171				FAS,ICOS,MPL,THPO	4
Immunological Disease, Inflammatory Disease, Respiratory Disease	allergic rhinitis	0.0165				ADRA1A,ADRA1D,ADRA2C,CHRM3,CHRM4,FLG,HAVCR2,HRH2,LEP,NTSR2,PDE4A,PDE4C,PDE4D,PDE8B,TRPV1	15
Infectious Disease	binding of Filoviridae	0.00804				ASGR2,CD209,CLEC4M	3
Infectious Disease	infection by Human cytomegalovirus	0.0197				CCL5,CD209,CXCL10,CXCL8,IFNB1	5
Infectious Disease	infection by cytomegalovirus	0.0235				C3,CCL5,CD209,CXCL10,CXCL8,FCGR1B,FCGR2B,IFNB1	8
Infectious Disease, Organismal Injury and Abnormalities, Renal and Urological Disease	infection of kidney	0.00642				TLR10,TLR3,TLR5,TLR6,TLR8,TLR9	6
Inflammatory Disease	chronic inflammatory disorder	0.0076		1.746		ABCB1,ACAN,ADAMTS4,ADAMTS7,ADD2,ADGRA1,ADORA2A,ADRA1A,ADRA1D,ADRA2C,AGER,AREG,ATG16L1,ATM,BCAS3,BIRC5,BLK,BSN,BTC,C1orf141,C3,C5orf56,C6orf10,C9orf152,CACNG1,CALR,CCDC7,CCL11,CCL19,CCL20,CCL21,CCL5,CCR7,CCRL2,CD24,CD244,CD247,CD33,CD86,CDH26,CFB,CHRM3,CHRM4,CIITA,CKM,CKMT1A/CKMT1B,CLU,CNR2,CNTNAP4,COL10A1,COL11A2,COL1A1,COL1A2,COL3A1,COL4A6,COMP,CSF1,CSF2RA,CSGALNACT1,CTRB1,CXCL10,CXCL12,CXCL6,CX…	260
Inflammatory Disease, Respiratory Disease	Asthma	0.00335				ADORA2A,ADRA1A,ADRA1D,ADRA2C,ALDH5A1,ALOX15,ANO1,C3,CACNA1B,CCL11,CCL5,CD8A,CHRM3,CHRM4,CXCL10,ELANE,FCGR1B,FCGR2B,FLG,FOXP3,GAD2,HAVCR1,HAVCR2,HMOX1,HNMT,IL16,IL1RN,IL2,IL9R,KCNMA1,LINC01697,NGF,PDE3B,PDE4A,PDE4C,PDE4D,PDE5A,POSTN,PPARG,PTGDR,PTPRC,RETN,SCGB3A2,SCN1A,SCN5A,SPINK5,TLR10,TLR9	48
Inflammatory Disease, Respiratory Disease	Rhinitis	0.0139				ADRA1A,ADRA1D,ADRA2C,CHRM3,CHRM4,FLG,HAVCR2,HRH2,LEP,NTSR2,PDE4A,PDE4C,PDE4D,PDE8B,SLC6A4,TRPV1	16
Inflammatory Response	immune response of cells	0.0185		1.41		ADORA2A,ALOX15,AZU1,C3,CALR,CD14,CD44,CD48,CEACAM3,CSF1,CXCL10,CYP2S1,DEF6,DMBT1,DOCK2,FCGR2B,FCN1,GP1BA,HLA-DRB4,HMOX1,HRH2,IL2,IL21,IL23A,IL6R,IL6ST,ITGAX,KL,LECT2,LEP,MEGF10,NCR1,NCR3,NPY,NTN1,P2RX7,PF4,PPARG,PRKCB,PRKCZ,PROS1,PRTN3,RAPGEF3,SCN5A,SELPLG,SFTPA1,SFTPD,SIGLEC11,SPACA3,TLR3,TNFSF11,TREM1,TULP1,VAV1	54
Inflammatory Response	inflammation of body cavity	0.00129		-0.342		ABCB11,ADORA2A,AVP,C3,CALCA,CCL21,CCL5,CCR7,CHRM3,CHRNA3,CHRNA6,CHRNB4,COL3A1,CRLF2,CSF1,CXCL10,CXCL6,CXCL8,CXCR3,DRD5,EPO,FAS,FCGR1B,FCGR2B,FGFR2,GPT,HMGA2,HMOX1,IL1RN,IL23A,KRT8,LBP,LEP,LGALS9,LPAR2,LPIN1,MGAM,mir-221,MPL,MS4A1,MUC5B,NLRP3,OPRM1,PDE3B,PDE4A,PDE4C,PDE4D,PDE5A,PF4,PPARG,PRKN,PTPRC,RASSF1,RET,RETNLB,SFTPA1,SFTPA2,SFTPD,SLC10A1,SLC6A4,SLCO1B1,TNFRSF4,TREM1,VHL,WNT4	65
Inflammatory Response	inflammation of organ	0.000115		-0.347		ABCB11,ADD2,ADORA2A,ATG16L1,ATM,ATP1A1,AVP,BCL11B,BSN,C3,CA1,CA12,CA4,CA5A,CALCA,CALR,CAPZB,CCL11,CCL20,CCL21,CCL22,CCL27,CCL5,CCR7,CD44,CD86,CHRM3,CHRM4,CHRNA3,CHRNA6,CHRNB4,CKM,CKMT1A/CKMT1B,CLU,CNR2,COL1A1,COL1A2,COL3A1,CRLF2,CSF1,CSF2RA,CXCL10,CXCL6,CXCL8,CXCR3,CYP11A1,DCD,DEFA1 (includes others),DEFB1,DEFB103A/DEFB103B,DGAT2,DRD5,DSG1,DUSP10,DUSP2,EEF1A1,EPO,ESR2,FABP4,FABP5,FAM153A/FAM153B,…	183
Inflammatory Response	inflammation of body region	0.00037		-0.359		ABCB11,ADD2,ADORA2A,ATG16L1,AVP,BSN,C3,CA1,CA12,CA4,CA5A,CALCA,CCL11,CCL21,CCL5,CCR7,CD86,CHRM3,CHRM4,CHRNA3,CHRNA6,CHRNB4,CKM,CKMT1A/CKMT1B,CLU,CNR2,COL1A1,COL1A2,COL3A1,CRLF2,CSF1,CXCL10,CXCL6,CXCL8,CXCR3,CYP11A1,DGAT2,DRD5,EPO,FAS,FCGR1B,FCGR2B,FGFR2,GPT,HAVCR1,HAVCR2,HMGA2,HMOX1,HPGD,ICOS,IL13RA2,IL16,IL17C,IL1RN,IL23A,IL24,IL27,JAK3,KRT8,LBP,LEP,LGALS9,LGI1,LPAR2,LPIN1,LRRK2,MGAM,mir-221,MPL…	105
Inflammatory Response, Organismal Injury and Abnormalities, Renal and Urological Disease	acute renal allograft rejection	0.0171				CD86,DEFB1,HAVCR1,SERPINA3	4
Lipid Metabolism, Molecular Transport, Small Molecule Biochemistry	uptake of taurocholic acid	0.00676				PRKCZ,SLC10A1,SLC10A2,SLCO1B1	4
Lipid Metabolism, Molecular Transport, Small Molecule Biochemistry	transport of glycosphingolipid	0.00804				ABCB1,OSM,PLEKHA8	3
Lipid Metabolism, Molecular Transport, Small Molecule Biochemistry	uptake of retinoid	0.00804				LPL,STRA6,TTR	3
Lipid Metabolism, Molecular Transport, Small Molecule Biochemistry	transport of bile acid	0.00242		1.599	bias	ABCB11,ABCC3,AKR1C1/AKR1C2,SLC10A1,SLC10A2,SLC51A,SLC51B,SLCO1B1	8
Lipid Metabolism, Molecular Transport, Small Molecule Biochemistry	transport of bile salt	0.00642		1.572	bias	ABCB11,ABCC3,FABP6,SLC10A1,SLC10A2,SLCO1B1	6
Lipid Metabolism, Molecular Transport, Small Molecule Biochemistry	uptake of bile acid	0.00471		1.325		FABP6,PRKCZ,SLC10A1,SLC10A2,SLCO1B1	5
Lipid Metabolism, Molecular Transport, Small Molecule Biochemistry	transport of taurocholic acid	0.0105		1.013	bias	ABCB11,ABCC3,SLC10A1,SLC10A2,SLCO1B1	5
Lipid Metabolism, Molecular Transport, Small Molecule Biochemistry	uptake of bile salt	0.00394		0.372	bias	FABP6,NR0B2,SLC10A1,SLC10A2,SLC22A7,SLCO1B1,SLCO1C1	7
Lipid Metabolism, Molecular Transport, Small Molecule Biochemistry	transport of lipid	0.021		-0.428		ABCB1,ABCB11,ABCC3,ABCC6,ABCG8,AKR1C1/AKR1C2,APOA5,CD14,CETP,CFHR4,CLU,CROT,FABP6,HSPA8,LBP,LPL,MS4A1,MSR1,OSM,PLA2G10,PLEKHA8,SFTPA1,SHBG,SLC10A1,SLC10A2,SLC22A2,SLC51A,SLC51B,SLC6A1,SLCO1B1,SLCO2A1,STAR,STRA6	33
Lipid Metabolism, Molecular Transport, Small Molecule Biochemistry	uptake of lipid	0.000406		-0.911		ABCG8,AKR1C1/AKR1C2,ANGPTL4,ANKRD23,CD14,CETP,ESR2,FABP4,FABP6,HSPA8,KMT2A,LEP,LPL,MSR1,NCOA2,NOCT,NR0B2,PLIN2,PNLIPRP2,PRKCZ,PRL,SCT,SFTPA1,SLC10A1,SLC10A2,SLC22A7,SLC27A2,SLC27A6,SLCO1B1,SLCO1C1,SLCO2A1,SREBF1,STAR,STRA6,THY1,TLR6,TNFSF10,TTR,VLDLR	39
Lipid Metabolism, Small Molecule Biochemistry	storage of fat	0.00804				LEP,NPY,PPARG	3
Lipid Metabolism, Small Molecule Biochemistry	translocation of bile salt	0.0171		1.131	bias	ABCB11,ABCC3,SLC10A1,SLCO1B1	4
Lipid Metabolism, Small Molecule Biochemistry	conjugation of 12-hydroxyeicosatetraenoic acid	0.00676		1	bias	UGT1A7 (includes others),UGT2B10,UGT2B11,UGT2B7	4
Lipid Metabolism, Small Molecule Biochemistry	metabolism of eicosanoid	0.0224		0.407		AGER,AKR1C1/AKR1C2,ALOX12B,ALOX15,AREG,AZU1,BTC,CCL11,CCL5,CD14,CD209,CLU,CXCL8,CYP1A2,CYP2D6,CYP4A11,CYP4F8,EREG,ESR2,FGFR3,FPR1,GGT1,HMOX1,HOXA10,HPGD,IGF2,IL16,IL1RN,IL27,KLF5,KNG1,LEP,LTF,MAPK10,NCAM1,NCF1,NOX5,NTN1,PLA2G10,PLA2G2A,PLA2G3,PPARG,PRG3,PRL,PTGR2,PTK2B,SIGLEC7,TACR1,TNFSF10,VTN,WNT1	51
Lipid Metabolism, Small Molecule Biochemistry, Vitamin and Mineral Metabolism	metabolism of retinoid	0.0143		-0.222	bias	ADH7,ALDH1A3,CYP1A2,CYP26B1,CYP26C1,CYP2D6,CYP2S1,CYP3A5,CYP3A7,RARRES2,RBP1,RBP4,RLBP1	13
Molecular Transport	transport of K+	9.35e-05				ACTN2,AVP,KCNA1,KCNA10,KCNA2,KCNA3,KCNA6,KCNB2,KCNC1,KCNC3,KCNC4,KCNIP2,KCNJ10,KCNJ15,KCNJ6,KCNK4,KCNK5,KCNK7,KCNMA1,KCNMB1,KCNN1,KCNN4,KCNQ2,KCNQ4,KCNS1,KCNV1	26
Molecular Transport	transport of oxalic acid	0.00804				SLC26A7,SLC26A8,SLC26A9	3
Molecular Transport	transport of ion	1.78e-06		1.937		ABCB1,ABCC3,ACTN2,ANK3,AQP1,ASIC2,ATP2A3,ATP2B2,ATP6V0A4,ATP6V0D2,ATP7A,AVP,BEST1,CA4,CACNA1D,CCL5,CDH23,CHRNA3,CHRNA6,CHRNB4,CLCA4,CLCN3,CLCNKA,CLDN16,CLIC3,CLIC5,FXYD3,GRIN1,KCNA1,KCNA10,KCNA2,KCNA3,KCNA6,KCNB2,KCNC1,KCNC3,KCNC4,KCNIP2,KCNJ10,KCNJ15,KCNJ6,KCNK4,KCNK5,KCNK7,KCNMA1,KCNMB1,KCNN1,KCNN4,KCNQ2,KCNQ4,KCNS1,KCNV1,KL,NDRG2,NMUR1,NOX1,NOX5,NPY,P2RX1,P2RX5,P2RX7,PDZK1,PRL,RAMP1,RAMP2,RAMP…	99
Molecular Transport	transport of inorganic cation	4.67e-05		1.556		ACTN2,ANK3,ASIC2,ATP2A3,ATP2B2,ATP6V0A4,ATP6V0D2,ATP7A,AVP,CACNA1D,CCL5,CDH23,CLDN16,KCNA1,KCNA10,KCNA2,KCNA3,KCNA6,KCNB2,KCNC1,KCNC3,KCNC4,KCNIP2,KCNJ10,KCNJ15,KCNJ6,KCNK4,KCNK5,KCNK7,KCNMA1,KCNMB1,KCNN1,KCNN4,KCNQ2,KCNQ4,KCNS1,KCNV1,NDRG2,NMUR1,NOX1,NOX5,NPY,P2RX7,PRL,RAMP1,RAMP2,RAMP3,RYR3,SCN2A,SCN5A,SCN7A,SCN9A,SCNN1D,SLC11A1,SLC17A4,SLC39A2,SLC39A8,SLC46A1,TRAPPC10,TRPC3,TRPC4,WNK3	62
Molecular Transport	transport of cation	8.72e-06		1.169		ABCB1,ACTN2,ANK3,AQP1,ASIC2,ATP2A3,ATP2B2,ATP6V0A4,ATP6V0D2,ATP7A,AVP,CACNA1D,CCL5,CDH23,CHRNA3,CHRNA6,CHRNB4,CLDN16,GRIN1,KCNA1,KCNA10,KCNA2,KCNA3,KCNA6,KCNB2,KCNC1,KCNC3,KCNC4,KCNIP2,KCNJ10,KCNJ15,KCNJ6,KCNK4,KCNK5,KCNK7,KCNMA1,KCNMB1,KCNN1,KCNN4,KCNQ2,KCNQ4,KCNS1,KCNV1,NDRG2,NMUR1,NOX1,NOX5,NPY,P2RX7,PDZK1,PRL,RAMP1,RAMP2,RAMP3,RHAG,RHBG,RYR3,SCN2A,SCN5A,SCN7A,SCN9A,SCNN1D,SLC11A1,SLC17A4,SLC2…	75
Molecular Transport	transport of metal	7.56e-05		1.081		ABCB1,ACTN2,ANK3,ATP2A3,ATP2B2,ATP7A,AVP,CACNA1D,CCL5,CDH23,CLDN16,CP,EPO,KCNA1,KCNA10,KCNA2,KCNA3,KCNA6,KCNB2,KCNC1,KCNC3,KCNC4,KCNIP2,KCNJ10,KCNJ15,KCNJ6,KCNK4,KCNK5,KCNK7,KCNMA1,KCNMB1,KCNN1,KCNN4,KCNQ2,KCNQ4,KCNS1,KCNV1,NDRG2,NMUR1,NPY,P2RX7,PRL,RAMP1,RAMP2,RAMP3,RYR3,SCN2A,SCN5A,SCN7A,SCN9A,SCNN1D,SLC11A1,SLC17A4,SLC30A3,SLC39A2,SLC39A8,TRAPPC10,TRPC3,TRPC4,WNK3	60
Molecular Transport	transport of metal ion	2.79e-05		1.054		ACTN2,ANK3,ATP2A3,ATP2B2,ATP7A,AVP,CACNA1D,CCL5,CDH23,CLDN16,KCNA1,KCNA10,KCNA2,KCNA3,KCNA6,KCNB2,KCNC1,KCNC3,KCNC4,KCNIP2,KCNJ10,KCNJ15,KCNJ6,KCNK4,KCNK5,KCNK7,KCNMA1,KCNMB1,KCNN1,KCNN4,KCNQ2,KCNQ4,KCNS1,KCNV1,NDRG2,NMUR1,NPY,P2RX7,PRL,RAMP1,RAMP2,RAMP3,RYR3,SCN2A,SCN5A,SCN7A,SCN9A,SCNN1D,SLC11A1,SLC17A4,SLC39A2,SLC39A8,TRAPPC10,TRPC3,TRPC4,WNK3	56
Molecular Transport	transport of sulfate	0.00198		0.555	bias	SLC13A4,SLC26A1,SLC26A4,SLC26A7,SLC26A8,SLC26A9,SLC4A1	7
Molecular Transport, Small Molecule Biochemistry	transport of alkyl sulfonic acid	0.0117		1.266	bias	ABCB11,ABCC3,SLC10A1,SLC10A2,SLC4A1,SLCO1B1	6
Nervous System Development and Function	guidance of cells	0.00161				CCL19,CCR7,CXCR3,RELN,RET	5
Neurological Disease	partial seizure	0.000334				ALDH5A1,ARX,CA1,CA12,CA4,CA5A,CACNA1B,CACNA1H,GABRA2,GABRA3,GABRA5,GABRB3,GABRE,GABRG2,GAD2,GRIN1,GRIN2A,GRIN2C,KCNQ2,KCNQ4,KCNQ5,SCN1A,SCN2A,SCN3A,SCN5A,SCN9A,SLC32A1,SLC6A1,SLC6A11	29
Neurological Disease	tonic-clonic epilepsy	0.00295				ARX,CA1,CA12,CA4,CA5A,CACNA1B,GABRA2,GABRA3,GABRA5,GABRG2,KCNQ2,KCNT1,PCDH19,PLCB1,SCN1A,SCN2A,SCN9A,SZT2	18
Neurological Disease	epileptic encephalopathy	0.00436				ARX,CA1,CA12,CA4,CA5A,CACNA1B,GABRA2,GABRA3,GABRA5,GABRB3,GABRE,GABRG2,GRIN1,GRIN2A,GRIN2C,KCNQ2,KCNT1,PCDH19,PLCB1,SCN1A,SCN2A,SCN9A,SZT2	23
Neurological Disease	tonic-clonic seizure	0.00611				ARX,ATP1A2,CA1,CA12,CA4,CA5A,CACNA1B,GABRA2,GABRA3,GABRA5,GABRB3,GABRE,GABRG2,SCN1A,SCN5A	15
Neurological Disease	Ohtahara syndrome	0.00611				ARX,GABRA2,GABRA3,GABRA5,GABRG2,KCNQ2,KCNT1,PCDH19,PLCB1,SCN1A,SCN2A,SCN9A,SZT2	13
Neurological Disease	carpal tunnel syndrome	0.00642				CACNA1B,SCN1A,SCN5A,SCN9A,SH3TC2,TTR	6
Neurological Disease	generalized epilepsy	0.00744				ATP1A2,CA1,CA12,CA4,CA5A,CACNA1B,CACNA1H,EFHC1,GABRA2,GABRA3,GABRA5,GABRB3,GABRE,GABRG2,KCNMA1,SCN1A,SCN9A	17
Neurological Disease	cystic leukoencephalopathy	0.00804				HEPACAM,MLC1,RNASET2	3
Neurological Disease	Lennox-Gastaut syndrome	0.00937				CA1,CA12,CA4,CA5A,GABRA2,GABRA3,GABRA5,GABRB3,GABRE,GABRG2,GRIN1,GRIN2A,GRIN2C,SCN1A	14
Neurological Disease	absence seizure	0.00959				ARX,CA1,CA12,CA4,CA5A,GABRA2,GABRA3,GABRA5,GABRB3,GABRE,GABRG2,GRIN2A	12
Neurological Disease	convulsion	0.0145				ATP1A2,GABRA2,GABRA3,GABRA5,GABRB3,GABRE,GABRG2,KCNQ2,SCN2A	9
Neurological Disease	localization-related epilepsy	0.0159				ARX,CA1,CA12,CA4,CA5A,CACNA1B,CACNA1H,GABRA2,GABRA3,GABRA5,GABRB3,GABRE,GABRG2,GRIN2A,LGI1,SCN1A,SCN2A,SCN3A,SCN5A,SCN9A,SLC6A4	21
Neurological Disease	chronic fatigue syndrome	0.0173				A2M,APLP1,BCAN,C3,CP,GPT,HPX,KRT14,KRT16,KRT6A,MB,MS4A1,PDE5A,SERPINA3,SLC6A4,TLR3	16
Neurological Disease, Organismal Injury and Abnormalities	Headache	0.000563				ADRA1A,ADRA1D,ADRA2C,ALDH5A1,ATP1A2,CA1,CA12,CA4,CA5A,CACNA1D,CACNA1H,CACNB2,CALCA,CCL5,CD14,CD247,CLU,CXCL8,CYP1A2,ESR2,GABRA2,GABRA3,GABRA5,GABRB3,GABRE,GABRG2,GAD2,GRIN1,GRIN2A,GRIN2C,HIST1H2AE,HTR1B,HTR1D,HTR1F,HTR4,KCNH2,OPRM1,SCN1A,SCN2A,SCN3A,SCN5A,SCN9A,SLC18A1,SLC18A2,SLC6A4	45
Neurological Disease, Organismal Injury and Abnormalities	Migraines	0.00237				ADRA1A,ADRA1D,ADRA2C,ALDH5A1,ATP1A2,CA1,CA12,CA4,CA5A,CACNA1D,CACNA1H,CACNB2,CCL5,CD247,CLU,CXCL8,CYP1A2,ESR2,GABRA2,GABRA3,GABRA5,GABRB3,GABRE,GABRG2,GAD2,HIST1H2AE,HTR1B,HTR1D,HTR1F,HTR4,OPRM1,SCN1A,SCN2A,SCN3A,SCN5A,SCN9A,SLC18A1,SLC18A2,SLC6A4	39
Neurological Disease, Organismal Injury and Abnormalities	neuropathic pain	0.00561				CACNA1B,CNR2,KCNH2,NGF,OPRM1,P2RX7,SCN1A,SCN5A,SCN9A,SLC6A4,TRPV1	11
Neurological Disease, Organismal Injury and Abnormalities	cluster headache	0.0235				CA1,CA12,CA4,CA5A,HTR1B,HTR1D,HTR1F,SCN1A	8
Neurological Disease, Organismal Injury and Abnormalities	hyperalgesia	0.0235		1.406		AKAP5,ARTN,CACNA1B,KNG1,NGF,OPRM1,SCN1A,TRPV1	8
Neurological Disease, Organismal Injury and Abnormalities	edema of brain	0.0197		1.342		HMOX1,KNG1,LEP,SERPINI1,SHH	5
Neurological Disease, Psychological Disorders	bipolar depression	0.00187				ADRA1A,ADRA1D,ADRA2C,ALDH5A1,CHRM3,CHRM4,DRD5,GABRA2,GABRA3,GABRA5,GABRB3,GABRE,GABRG2,GAD2,GRIN1,GRIN2A,GRIN2C,HTR1D,PPARG,SCN1A,TPH2	21
Neurological Disease, Psychological Disorders	bipolar I disorder	0.00218				ADRA1A,ADRA1D,ADRA2C,ALDH5A1,CHRM3,CHRM4,DRD5,GABRA2,GABRA3,GABRA5,GABRB3,GABRE,GABRG2,GAD2,GRIN1,GRIN2A,HRH2,HTR1B,HTR5A,SCN1A	20
Neurological Disease, Psychological Disorders	bipolar disorder	0.00438				ADRA1A,ADRA1D,ADRA2C,ALDH5A1,ANK3,AVP,C4orf22,CA1,CA12,CA4,CA5A,CACNA1H,CACNB2,CALCA,CAMK2A,CAPN6,CHRM3,CHRM4,CRHBP,CROT,DAO,DCLK3,DGAT2,DGKH,DISC1,DPP10,DRD5,GABRA2,GABRA3,GABRA5,GABRB3,GABRE,GABRG2,GAD2,GNAS,GNAZ,GRIA2,GRIK2,GRIK4,GRIN1,GRIN2A,GRIN2C,GRM4,GRM5,HRH2,HSP90B1,HSPA5,HTR1B,HTR1D,HTR4,HTR5A,IL1RN,KCNH2,KCNQ2,MLC1,NCAM1,NCAN,NEK11,NKAIN2,NOS1,NOS1AP,OPRM1,OSBPL6,P2RX7,PCBP3,PI4KA,PIP4…	89
Neurological Disease, Psychological Disorders	post-traumatic stress disorder	0.0057				ADRA1A,ADRA1D,ADRA2C,ALDH5A1,CA1,CA12,CA4,CA5A,CNR2,DRD5,GABRA2,GABRA3,GABRA5,GABRB3,GABRE,GABRG2,GAD2,HRH2,HTR1B,HTR1D,HTR5A,OPRM1,OXTR,SCN1A,SLC6A4	25
Neurological Disease, Psychological Disorders	mania	0.00574				ADRA1A,ADRA1D,ADRA2C,ALDH5A1,CACNA1D,CACNB1,CACNB2,CHRM3,CHRM4,DRD5,GABRA2,GABRA3,GABRA5,GABRB3,GABRE,GABRG2,GAD2,HTR1D,SCN1A,SCN5A	20
Neurological Disease, Psychological Disorders	Schizophrenia	0.0114				ABCB1,ACSBG1,ADAMTS3,ADH1B,ADRA1A,ADRA1D,ADRA2C,ALDH5A1,ANK3,ATP1A1,ATP1A2,ATP2B2,BMT2,BPIFC,C3,CACNA1H,CALR,CAP2,CCDC60,CD24,CFAP65,CHN2,CHRM3,CHRM4,CHRNA3,CHRNA6,CHRNB4,CNP,COL3A1,CPLX1,CRHBP,CRYM,CSRP1,CXCL12,DAAM2,DAO,DGAT2,DISC1,DNM1,DRD5,EBF1,ELAVL4,ELK1,ERBB3,ESR2,FAM3D,FCGR1B,FCGR2B,FGFR1,GABRA2,GABRA3,GABRA5,GABRB3,GABRE,GABRG2,GAD2,GNAS,GNG2,GPR37,GRIK2,GRIK3,GRIK4,GRIN1,GRIN2A,GRIN2C,G…	145
Neurological Disease, Psychological Disorders	pervasive developmental disorder	0.0149				ADRA1A,ADRA1D,ADRA2C,ALDH5A1,ARX,AUTS2,C3,CACNA1H,CCL20,CCL25,CDH6,DCX,FCGR1B,FCGR2B,GAD2,GRIN1,GRIN2A,GRIN2C,HTR4,LDHD,MECP2,SCN1A,SCN2A,SCN3A,SCN5A,SCN7A,SCN9A,SLC1A3,SLC1A7,SLC6A4,TCF7L2	31
Nutritional Disease	obesity	0.00243				ADORA2A,ADRA1A,ADRA2C,ALDH5A1,AMOT,ANGPTL4,ARX,ASIP,CA1,CA12,CA4,CA5A,CACNA1H,CCL5,CD14,CD44,CRHR1,CRHR2,CXCL10,CXCL8,DGAT2,FFAR4,GABRA2,GABRA3,GABRA5,GABRB3,GABRE,GABRG2,GAD2,GHR,GHRHR,GPT,GRIN1,GRIN2A,GRIN2C,HCRT,HTR1B,HTR1D,HTR1F,HTR4,IL6R,IL6ST,LBP,LEP,NLRP3,NPY,NPY2R,NPY5R,NR0B2,NR4A3,NTRK2,PAX6,PDE3B,PDE4A,PDE4C,PDE4D,PDE5A,POMC,PPARG,PRL,REN,RETN,SCN1A,SCN2A,SCN3A,SCN5A,SCN9A,SHBG,SHOX2,SL…	75
Nutritional Disease	morbid obesity	0.0221				CCL5,CD44,GABRA2,GABRA3,GABRA5,GABRB3,GABRE,GABRG2,GAD2,GRIN1,GRIN2A,GRIN2C,LEP,NPY2R,NR0B2,POMC,PPARG,PRL	18
Nutritional Disease	weight gain	0.0189		-1.387		ADRA1A,ADRA1D,AOC1,ARX,CA1,CA12,CA4,CA5A,CHRM3,CHRM4,CYP2D6,DRD5,GABRA2,GABRA3,GABRA5,GABRB3,GABRE,GABRG2,IL2,LEP,NPY,PPARG,SCN1A	23
Nutritional Disease, Psychological Disorders	Eating Disorders	0.00712		1.223		ADRA1A,ADRA1D,CA1,CA12,CA4,CA5A,CALCA,CHRM3,CHRM4,CNR2,CRHR1,DRD5,GABRA2,GABRA3,GABRA5,GABRB3,GABRE,GABRG2,GRIN1,GRIN2A,GRIN2C,GRM5,HCRT,IL1RN,LEP,NPY,NTRK2,OPRM1,POMC,SCN1A,SLC6A4,SSTR2	32
Organ Development, Renal and Urological System Development and Function	function of kidney	0.0197				AVP,EPO,GLIS3,HAVCR1,KL	5
Organismal Development	secretion of mucus	0.0117		1.698	bias	ANO1,CALCA,ELANE,MUC5AC,MUC5B,PRTN3,TACR1	7
Organismal Injury and Abnormalities	chronic lower back pain	0.0164				GRIN1,GRIN2A,GRIN2C,OPRM1,SCN1A,SCN5A,SCN9A,SLC6A4	8
Organismal Injury and Abnormalities	chronic pain	0.0234				CNR2,CYP1A2,GRIN1,GRIN2A,GRIN2C,OPRM1,SCN1A,SCN5A,SCN9A,SLC6A4	10
Organismal Injury and Abnormalities	Pain	0.000186		1.353		ADORA2A,ADRA1A,ADRA1D,ADRA2C,ALDH5A1,ATP1A2,CA1,CA12,CA4,CA5A,CACNA1B,CACNA1D,CACNA1H,CACNB1,CACNB2,CACNG1,CALCA,CALCR,CCL5,CD14,CD247,CHRM3,CHRM4,CHRNA3,CHRNA6,CHRNB4,CLU,CNR2,CPS1,CXCL8,CYP1A2,DAO,ESR2,GABRA2,GABRA3,GABRA5,GABRB3,GABRE,GABRG2,GAD2,GP6,GRIN1,GRIN2A,GRIN2C,GUCY1A2,GUCY1B3,HIST1H2AE,HRH2,HTR1B,HTR1D,HTR1F,HTR4,IL1RN,KCNA7,KCNH2,KNG1,NGF,NTRK2,OPRM1,P2RX7,PDE3B,PDE4A,PDE4C,PDE4D,PD…	82
Organismal Injury and Abnormalities, Renal and Urological Disease	urinary bladder disorder	0.000251				ACACB,ACR,ACSS3,ADAMTS7,ADM2,ADPRHL1,ADRA1A,ADRA1D,AFF3,ALDH3A1,ANK3,ANKRD12,ANKRD30A,ANKRD36,APOBEC3B,AQP7,ATF3,BCAS3,BIRC3,BIRC5,BRCA2,CACNA1B,CALCA,CALHM2,CALR,CARMIL1,CD209,CD44,CD48,CDHR5,CDRT1,CGB3 (includes others),CGB7,CHIT1,CHRM3,CHRM4,CLIC6,CLU,CNKSR2,CPXM2,CRLF1,CSPG5,CYP2A6 (includes others),CYP2D6,DGKH,DNM2,DRC7,EFCAB6,EIF4G3,EMILIN1,ERBB3,FAM205A,FAM86B1,FAT2,FGA,FGFR1,FGFR3,FMN2,GA…	167
Organismal Injury and Abnormalities, Renal and Urological Disease	end stage renal disease	0.0189				ADORA2A,C3,CXCL8,CYP2D6,EPO,FCGR1B,FCGR2B,GABRB3,GHR,KNG1,NPPB,PDE3B,PDE4A,PDE4C,PDE4D,PDE5A,PPARG,PRKCB,PVT1,REN,TRPV1,TTR,WFDC2	23
Organismal Injury and Abnormalities, Skeletal and Muscular Disorders	myalgia	0.00414				ADRA1A,ADRA1D,ADRA2C,CACNA1B,CACNA1H,CALCR,CD14,GABRA2,GABRA3,GABRA5,GABRB3,GABRE,GABRG2,KCNH2,NGF,OPRM1,SCN1A,SCN2A,SCN3A,SCN5A,SCN9A,SLC6A4	22
Organismal Injury and Abnormalities, Skeletal and Muscular Disorders	fibromyalgia	0.0155				ADRA1A,ADRA1D,ADRA2C,CACNA1B,CACNA1H,CALCR,GABRA2,GABRA3,GABRA5,GABRB3,GABRE,GABRG2,KCNH2,SCN1A,SCN2A,SCN3A,SCN5A,SCN9A,SLC6A4	19
Psychological Disorders	agitation	0.0016				ADRA1A,ADRA1D,ADRA2C,ALDH5A1,CHRM3,CHRM4,DRD5,GABRA2,GABRA3,GABRA5,GABRB3,GABRE,GABRG2,GAD2,GRIN1,GRIN2A,GRIN2C,HRH2,HTR1B,HTR5A,OPRM1,SLC6A4	22
Psychological Disorders	impulse control disorder	0.00414				ADRA1A,ADRA1D,ADRA2C,CA1,CA12,CA4,CA5A,CHRM3,CHRM4,DRD5,GABRA2,GABRA3,GABRA5,GABRB3,GABRE,GABRG2,GRIN1,GRM5,OPRM1,SCN1A,SLC6A4,SLITRK1	22
Psychological Disorders	Psychosis	0.00511				ADRA1A,ADRA1D,ADRA2C,CHRM3,CHRM4,DLX1,DRD5,ESR2,GABRA2,GABRA3,GABRA5,GABRB3,GABRE,GABRG2,HRH2,HTR1B,HTR1D,HTR5A,KCNH2,LPL,MT1E,MT1H,NPAS3,NPY,OPRM1,SCN1A,SLC18A1,SLC18A2,SLC6A4	29
Psychological Disorders	Anxiety Disorders	0.00521				ADRA1A,ADRA1D,ADRA2C,ALDH5A1,CA1,CA12,CA4,CA5A,CNR2,DRD5,GABRA2,GABRA3,GABRA5,GABRB3,GABRE,GABRG2,GAD2,GRIN1,GRIN2A,GRIN2C,GRM5,HRH2,HTR1B,HTR1D,HTR5A,OPRM1,OXTR,SCN1A,SLC32A1,SLC6A1,SLC6A11,SLC6A4,TPH2	33
Psychological Disorders	Mood Disorders	0.0101				A2M,ABCB1,ADORA2A,ADRA1A,ADRA1D,ADRA2C,ALDH5A1,ANK3,AVP,B9D1,C4orf22,CA1,CA12,CA4,CA5A,CACNA1D,CACNA1H,CACNB1,CACNB2,CALCA,CAMK2A,CAPN6,CHGA,CHRM3,CHRM4,CNR2,CPLX1,CRHBP,CROT,CXCL10,DAO,DCLK3,DGAT2,DGKH,DISC1,DPP10,DRD5,ESR2,FABP6,FAM153A/FAM153B,FGFR1,FKBP5,FOXD3,GABRA2,GABRA3,GABRA5,GABRB3,GABRE,GABRG2,GAD2,GNAS,GNAZ,GRIA2,GRIK2,GRIK4,GRIN1,GRIN2A,GRIN2C,GRM4,GRM5,HRH2,HSD17B1,HSP90B1,HSPA5,HTR…	124
Psychological Disorders	drug dependence	0.0114				ADH1B,ADORA2A,ADRA1A,ADRA1D,ADRA2C,ALDH5A1,CA1,CA12,CA4,CA5A,CACNA1B,CACNA1H,CHRM3,CHRM4,CNR2,CYP2A6 (includes others),DRD5,GABRA2,GABRA3,GABRA5,GABRB3,GABRE,GABRG2,GAD2,GRIN1,GRM5,OPRM1,PDE4A,PDE4C,PDE4D,SCN1A,SCN2A,SCN3A,SCN5A,SCN9A,SLC18A2,SLC6A4,SRD5A2	38
Psychological Disorders	generalized anxiety disorder	0.0118				ADRA1A,ADRA1D,ADRA2C,DRD5,GABRA2,GABRA3,GABRA5,GABRB3,GABRE,GABRG2,GRIN1,GRM5,HTR1D,SLC32A1,SLC6A1,SLC6A11,SLC6A4	17
Psychological Disorders	Substance-Related Disorders	0.015				ADH1B,ADH7,ADORA2A,ADRA1A,ADRA1D,ADRA2C,ALDH5A1,CA1,CA12,CA4,CA5A,CACNA1B,CACNA1H,CHRM3,CHRM4,CHRNA3,CHRNA6,CHRNB4,CNR2,CYP2A6 (includes others),DRD5,GABRA2,GABRA3,GABRA5,GABRB3,GABRE,GABRG2,GAD2,GRIN1,GRIN2A,GRIN2C,GRM5,OPRM1,PDE4A,PDE4C,PDE4D,SCN1A,SCN2A,SCN3A,SCN5A,SCN9A,SLC18A2,SLC6A4,SPINK1,SRD5A2	45
Psychological Disorders	alcohol abuse	0.0205				ADRA1A,ADRA1D,ADRA2C,CA1,CA12,CA4,CA5A,CACNA1H,SCN1A,SCN2A,SCN3A,SCN5A,SCN9A,SLC6A4,SRD5A2	15
Reproductive System Development and Function	acrosome reaction of sperm	0.0171		0.254		PTPN1,STX1B,SYT6,SYT8	4
Reproductive System Development and Function	acrosome reaction	0.0197		0.254		ACR,PTPN1,STX1B,SYT6,SYT8	5
Respiratory Disease	chronic pulmonary disease	0.00768				ADORA2A,ADRA1A,ADRA1D,CA1,CA12,CA4,CA5A,CHRM3,CHRM4,CHRNA3,CXCL8,ELANE,ELN,FABP5,GABRA2,GABRA3,GABRA5,GABRB3,GABRE,GABRG2,HMOX1,IL18R1,IVL,KCNK9,LBP,LTF,MMP1,PDE3B,PDE4A,PDE4C,PDE4D,PDE5A,PRTN3,PTGER1,SELE,SERPINI1,SLC6A4,WNT4	38
Respiratory Disease	chronic obstructive pulmonary disease	0.00781				ADORA2A,ADRA1A,ADRA1D,CA1,CA12,CA4,CA5A,CHRM3,CHRM4,CHRNA3,CXCL8,ELANE,FABP5,GABRA2,GABRA3,GABRA5,GABRB3,GABRE,GABRG2,HMOX1,IL18R1,IVL,KCNK9,LBP,LTF,MMP1,PDE3B,PDE4A,PDE4C,PDE4D,PDE5A,PRTN3,PTGER1,SELE,SERPINI1,SLC6A4,WNT4	37
Skeletal and Muscular Disorders	contracture	0.0182				DNM2,ERBB3,MYBPC1,PDE4A,PDE4C,PDE4D,PDE8B	7
Skeletal and Muscular System Development and Function	morphogenesis of skeletal system	0.0182				ARHGEF7,FGFR1,FGFR2,FGFR3,HOXA1,LTF,TWIST1	7
Skeletal and Muscular System Development and Function	mineralization of bone	0.0184		0.707		ASPN,BCOR,BMP7,BMPR1A,BMPR1B,CER1,CYP27B1,GREM1,KL,POSTN,TFAP2A,TWIST1,WNT4	13
Small Molecule Biochemistry	glucuronidation of alcohol	0.00161		1.103	bias	UGT1A7 (includes others),UGT2A1,UGT2B15,UGT2B7	4
Small Molecule Biochemistry	uptake of thyroid hormone	0.0197		-1.446	bias	CRYM,SLC10A1,SLC16A10,SLCO1B1,SLCO1C1	5
Vitamin and Mineral Metabolism	metabolism of vitamin	0.0221		-0.241	bias	ADH7,ALDH1A3,CXCL10,CYP1A2,CYP26B1,CYP26C1,CYP27B1,CYP2D6,CYP2S1,CYP3A5,CYP3A7,GSTO2,HSPA8,RARRES2,RBP1,RBP4,RLBP1,TKTL1	18
Cell-To-Cell Signaling and Interaction, Hematological System Development and Function, Immune Cell Trafficking, Tissue Development	adhesion of peripheral blood lymphocytes	0.00242	Decreased	-2.03	bias	CCL19,CCL21,CCL25,CCL28,CXCL12,ITGA4,ITGAL,SELL	8
Cancer	Cancer	3.79e-09	Increased	2.183		A2M,A4GALT,AADAC,AADACL3,AADACL4,AADAT,ABCA9,ABCB1,ABCB11,ABCB5,ABCC3,ABCC6,ABCG8,ABHD1,ABHD16B,ABI2,ABLIM2,ABTB1,ACACB,ACADL,ACAN,ACBD7,ACER2,ACKR2,ACOD1,ACOT4,ACP5,ACR,ACSBG1,ACSM2B,ACSM3,ACSM4,ACSM5,ACSM6,ACSS3,ACTC1,ACTL8,ACTN2,ACTRT2,ADAD1,ADAL,ADAM11,ADAM18,ADAM20,ADAM32,ADAM33,ADAMTS13,ADAMTS15,ADAMTS3,ADAMTS4,ADAMTS7,ADAMTSL3,ADAMTSL4,ADAMTSL5,ADARB2,ADCY2,ADCYAP1R1,ADD2,ADGRF5,ADH1B,ADH7…	3048
Cell Death and Survival	cell viability of mononuclear leukocytes	0.00708	Increased	3.247		AGER,C3,CD8A,CLU,CSF1,CXCL12,CXCL8,DLK1,FAS,GIMAP5,ICOS,IFNB1,IL17C,IL2,IL21,IL21R,IL27,ITGAL,JAK3,KLK6,LEP,NGF,PF4,PIM1,PTK2B,PTPRC,TAC4,TNFRSF4,TNFRSF9,TNFSF11,TNFSF13B,WNT1,WNT4	33
Cell Death and Survival	killing of bacteria	0.0034	Increased	2.591		AZU1,CALCA,CXCL10,DEFA1 (includes others),DEFB1,DEFB103A/DEFB103B,ELANE,GLI2,GNLY,LTF,PI3,PLA2G2A,PRTN3,RAB7A,SERPINA5	15
Cell Death and Survival	killing of E. coli	0.00706	Increased	2.013	bias	AZU1,DEFA1 (includes others),DEFB1,DEFB103A/DEFB103B,LTF,PRTN3,SERPINA5	7
Cell Death and Survival, Hematological System Development and Function	cell viability of lymphocytes	0.0202	Increased	3.175		C3,CD8A,CLU,CXCL12,DLK1,FAS,GIMAP5,ICOS,IFNB1,IL17C,IL2,IL21,IL21R,IL27,ITGAL,JAK3,KLK6,LEP,NGF,PIM1,PTK2B,PTPRC,TAC4,TNFRSF4,TNFRSF9,TNFSF11,TNFSF13B,WNT1,WNT4	29
Cell Death and Survival, Hematological System Development and Function	cell viability of T lymphocytes	0.00206	Increased	2.967	bias	C3,CD8A,CXCL12,DLK1,FAS,GIMAP5,ICOS,IFNB1,IL2,IL21,IL21R,IL27,JAK3,LEP,PIM1,PTK2B,PTPRC,TNFRSF4,TNFRSF9,TNFSF11,WNT1,WNT4	22
Cell Signaling, Molecular Transport, Vitamin and Mineral Metabolism	quantity of Ca2+	0.000713	Increased	3.12		A2M,A4GALT,ACKR1,ACKR2,ADRA1A,ATP2B2,AVP,C3,CABP1,CACNA1D,CALCA,CALCR,CALR,CCL11,CCL19,CCL20,CCL21,CCL22,CCL3L3,CCL5,CD247,CD8A,CHGA,CHRM3,CRACR2A,CSF1,CXCL10,CXCL12,CXCL8,CXCR3,DCN,ELN,ENTPD1,ENTPD2,EPO,FAS,FGF3,FGF5,FPR1,GNAS,GP6,GPER1,GRIN1,GRIN2A,GRK5,GRM1,HBA1/HBA2,HCRT,HSPA5,IGF2,KNG1,LCK,LEP,LILRB4,LPA,MCHR2,NCAM1,NGF,NMUR1,NPY,NTF3,NTS,OPRM1,OXTR,P2RX7,PLCB1,PLCE1,POMC,PRKCB,PTPRC,RAPGEF3…	89
Cell Signaling, Molecular Transport, Vitamin and Mineral Metabolism	mobilization of Ca2+	2.79e-06	Increased	2.841		A2M,ADORA2A,ADRA1A,ADRA1D,AMH,ATM,AVP,AZU1,C3,CALCA,CCL11,CCL15,CCL19,CCL21,CCL22,CCL27,CCL28,CCL5,CCR7,CD19,CD244,CD247,CD33,CD3E,CD44,CD8A,CHRM3,CMKLR1,CXCL10,CXCL12,CXCL8,CXCR3,DEFA1 (includes others),DEFB103A/DEFB103B,FAS,FCGR2B,FPR1,GP6,GPR132,GPR35,GPSM1,GRM1,GRM5,GRM8,GRPR,HCRT,IL16,IL33,KIR2DL4,KIR2DS4 (includes others),KISS1,KNG1,LCK,LILRB1,LPAR2,NCR3,NGF,NMUR1,NPY,NPY1R,NTS,NTSR2,P2RX7,…	93
Cell-mediated Immune Response, Cellular Development, Cellular Function and Maintenance, Hematological System Development and Function, Hematopoiesis, Lymphoid Tissue Structure and Development	differentiation of CD4+ T-lymphocytes	0.0196	Increased	2	bias	CD226,IL2,IL21,IL23A,IL27,KCNA3	6
Cell-mediated Immune Response, Cellular Movement, Hematological System Development and Function, Immune Cell Trafficking	cell movement of Th1 cells	0.00309	Increased	2.414		CCL5,CXCL10,CXCL12,CXCL8,IL16,SELPLG	6
Cell-To-Cell Signaling and Interaction	activation of cells	5.72e-05	Increased	4.889		ADORA2A,AFP,AGER,AREG,ARHGAP5,AVP,AZU1,BLK,BMP2K,C3,CADM1,CALCA,CALR,CCL11,CCL22,CCL26,CCL5,CCR7,CD14,CD19,CD1B,CD1C,CD209,CD226,CD24,CD244,CD247,CD3E,CD44,CD48,CD86,CD8A,CDHR5,CEACAM1,CEACAM3,CHGA,CLEC12A,CLEC4M,CNR2,CPB2,CSF1,CXCL10,CXCL12,CXCL6,CXCL8,DNASE1,DOCK2,DOK3,EBF1,ELANE,ENTPD1,EPO,F7,FAS,FCAR,FFAR3,FGFR1,FMOD,FOXD1,FOXJ1,FOXP3,FPR1,GFI1,GNAS,GNLY,GP1BA,GP6,HAVCR1,HAVCR2,HCRT,HMOX1,HNF…	206
Cell-To-Cell Signaling and Interaction	response of granulocytes	0.0151	Increased	3.416		ADORA2A,C3,CCL11,CD44,CEACAM3,CXCL10,CXCL8,FCAR,FPR1,IGHA1,ITGAX,NTN1,SELPLG,SFTPA1,TLR3,TREM1,VAV1,VTN	18
Cell-To-Cell Signaling and Interaction	response of mononuclear leukocytes	0.0183	Increased	3.084		CCL19,CCL21,CCL25,CD48,CD86,CXCL12,CXCL8,FCGR2B,FPR1,HAVCR2,HLA-DRB4,HMOX1,HSP90B1,ICOS,IFNB1,IL12RB2,IL1RAP,IL2,IL21,IL23A,IL27,KLK3,LGALS9,NCR1,NCR2,NCR3,OSM,P2RX7,PDCD1LG2,PF4,PLP1,PTPRC,SFTPA1,TLR3,TLR9,TNFRSF14,TNFRSF25,TNFRSF4,TNFRSF9,TNFSF11,TREM1,VAV1	42
Cell-To-Cell Signaling and Interaction	response of myeloid cells	0.000536	Increased	2.469		ADORA2A,ALOX15,C3,CCL11,CD44,CEACAM3,CXCL10,CXCL8,CYP2S1,DOCK2,FCAR,FCN1,FPR1,HMOX1,IGHA1,IL2,IL21,IL6R,IL6ST,ITGAX,NTN1,OSM,P2RX7,PF4,PPARG,PTPRC,RAPGEF3,SCN5A,SELPLG,SFTPA1,SIGLEC11,TLR3,TLR8,TREM1,VAV1,VTN	36
Cell-To-Cell Signaling and Interaction	interaction of cells	0.00151	Increased	2.385		BIRC5,CALCA,CALR,CCL11,CCL21,CCL22,CCL28,CCL5,CCR7,CD14,CD209,CD86,CLEC4M,CXCL10,CXCL12,CXCR3,ERBB3,FAS,GP1BA,ICOS,IL2,ITGA4,ITGAL,LCK,MSN,NPY,PCDH11X,PCDH9,PLCB1,SELPLG,TNFSF11,ZP3	32
Cell-To-Cell Signaling and Interaction, Cell-mediated Immune Response, Hematological System Development and Function, Inflammatory Response	cytotoxic reaction of natural killer cells	0.0105	Increased	2.191		CD48,NCR1,NCR2,NCR3,VAV1	5
Cell-To-Cell Signaling and Interaction, Cellular Compromise	respiratory burst of cells	0.00443	Increased	2.247		ADORA2A,C3,CCL11,CD14,CXCL8,DGKB,FCAR,FPR1,IGHA1,PF4,PTPRC,TREM1,VTN	13
Cell-To-Cell Signaling and Interaction, Cellular Compromise, Cellular Function and Maintenance, Inflammatory Response	respiratory burst of myeloid cells	0.0111	Increased	2.594		ADORA2A,C3,CCL11,CXCL8,FCAR,FPR1,IGHA1,PF4,PTPRC,TREM1,VTN	11
Cell-To-Cell Signaling and Interaction, Cellular Compromise, Cellular Function and Maintenance, Inflammatory Response	respiratory burst of granulocytes	0.00672	Increased	2.401	bias	ADORA2A,C3,CCL11,CXCL8,FCAR,FPR1,IGHA1,TREM1,VTN	9
Cell-To-Cell Signaling and Interaction, Cellular Function and Maintenance, Hematological System Development and Function, Inflammatory Response	phagocytosis of myeloid cells	0.00094	Increased	2.3		ALOX15,CD44,CEACAM3,CXCL10,CYP2S1,DOCK2,FCN1,HMOX1,IL2,IL21,P2RX7,PF4,RAPGEF3,SCN5A,SELPLG,SFTPA1,SIGLEC11,TLR3,TREM1,VAV1	20
Cell-To-Cell Signaling and Interaction, Cellular Function and Maintenance, Inflammatory Response	phagocytosis of leukocytes	0.00109	Increased	2.487		ALOX15,C3,CD44,CEACAM3,CXCL10,CYP2S1,DOCK2,FCN1,HMOX1,IL2,IL21,P2RX7,PF4,RAPGEF3,SCN5A,SELPLG,SFTPA1,SIGLEC11,TLR3,TREM1,VAV1	21
Cell-To-Cell Signaling and Interaction, Cellular Function and Maintenance, Inflammatory Response	phagocytosis of phagocytes	0.000693	Increased	2.33		ALOX15,C3,CD44,CEACAM3,CXCL10,CYP2S1,DOCK2,FCN1,HMOX1,IL2,IL21,P2RX7,PF4,RAPGEF3,SCN5A,SELPLG,SFTPA1,SIGLEC11,TLR3,VAV1	20
Cell-To-Cell Signaling and Interaction, Cellular Function and Maintenance, Inflammatory Response	phagocytosis of blood cells	0.00106	Increased	2.23		ALOX15,C3,CD44,CEACAM3,CXCL10,CYP2S1,DOCK2,FCN1,GP1BA,HMOX1,IL2,IL21,ITGAX,P2RX7,PF4,RAPGEF3,SCN5A,SELPLG,SFTPA1,SIGLEC11,TLR3,TREM1,VAV1	23
Cell-To-Cell Signaling and Interaction, Cellular Growth and Proliferation	stimulation of cells	0.000291	Increased	2.959	bias	ADORA2A,ASIP,AVP,C3,CALCA,CARD11,CCL11,CCL20,CCL21,CCL22,CCL5,CD19,CD209,CD24,CD52,CD86,CSF1,CXCL10,CXCL12,CXCL8,EPO,FAS,HAVCR2,HCRT,HES5,HNF1B,HSP90B1,HTR4,ICOS,IFNB1,IGF2,IL11,IL2,IL21,IL23A,IL24,IL27,IL33,IRF6,KLRC1,KLRD1,KNG1,LEP,LILRB4,LTF,MST1,MYOD1,NCAM1,NGF,NPY,NTF4,NTS,NUMB,OSM,P2RX1,PDCD1LG2,PF4,POMC,POU5F1,PRL,PTPRC,RUNX2,SCN9A,SCT,SFTPD,SHH,SPRY1,SPTB,THPO,TLR3,TLR5,TLR9,TNFRSF9,TNFSF…	78
Cell-To-Cell Signaling and Interaction, Cellular Growth and Proliferation	stimulation of blood cells	0.00169	Increased	2.458	bias	AVP,C3,CARD11,CCL11,CCL20,CCL5,CD209,CD24,CD52,CD86,CSF1,CXCL10,CXCL12,CXCL8,EPO,FAS,HAVCR2,HSP90B1,ICOS,IFNB1,IGF2,IL11,IL2,IL21,IL23A,IL27,IL33,IRF6,KLRC1,KLRD1,LEP,LILRB4,NTS,PDCD1LG2,PF4,POMC,PRL,PTPRC,SFTPD,THPO,TLR3,TLR5,TLR9,TNFRSF9,TNFSF10,TNFSF11,TNFSF13B,TYR	48
Cell-To-Cell Signaling and Interaction, Cellular Growth and Proliferation, Hematological System Development and Function	stimulation of leukocytes	0.00127	Increased	2.221	bias	C3,CARD11,CCL11,CCL20,CCL5,CD209,CD24,CD52,CD86,CSF1,CXCL10,CXCL12,CXCL8,EPO,FAS,HAVCR2,HSP90B1,ICOS,IFNB1,IGF2,IL11,IL2,IL21,IL23A,IL27,IL33,IRF6,KLRC1,KLRD1,LEP,LILRB4,NTS,PDCD1LG2,PF4,POMC,PRL,PTPRC,SFTPD,THPO,TLR3,TLR5,TLR9,TNFRSF9,TNFSF10,TNFSF11,TNFSF13B,TYR	47
Cell-To-Cell Signaling and Interaction, Cellular Growth and Proliferation, Nervous System Development and Function	excitation of neurons	0.0145	Increased	2.813		ADORA2A,CCL22,HCRT,HTR4,KNG1,NGF,NPY,SCN9A,TRPV1	9
Cell-To-Cell Signaling and Interaction, Cellular Movement	chemoattraction of blood cells	0.0184	Increased	2.047	bias	AZU1,C3,CCL19,CCL20,CCL22,CCL5,CXCL10,CXCL12,CXCL8,CXCR3,DEFA1 (includes others),IL16,PF4	13
Cell-To-Cell Signaling and Interaction, Cellular Movement, Hematological System Development and Function, Immune Cell Trafficking	attraction of T lymphocytes	0.0175	Increased	2.132	bias	AZU1,CCL11,CCL19,CCL22,CCL5,CXCL10,CXCL12,CXCL8,DEFA1 (includes others),IL16	10
Cell-To-Cell Signaling and Interaction, Cellular Movement, Hematological System Development and Function, Immune Cell Trafficking, Inflammatory Response	chemoattraction of mononuclear leukocytes	0.00672	Increased	2.261	bias	AZU1,CCL22,CCL5,CXCL10,CXCL8,CXCR3,DEFA1 (includes others),IL16,PF4	9
Cell-To-Cell Signaling and Interaction, Cellular Movement, Hematological System Development and Function, Immune Cell Trafficking, Inflammatory Response	chemoattraction of lymphocytes	0.011	Increased	2.218	bias	AZU1,CCL22,CCL5,CXCL10,CXCL8,CXCR3,DEFA1 (includes others),IL16	8
Cell-To-Cell Signaling and Interaction, Cellular Movement, Immune Cell Trafficking	attraction of mononuclear leukocytes	0.0218	Increased	2.401	bias	AZU1,CCL11,CCL19,CCL22,CCL5,CXCL10,CXCL12,CXCL8,CXCR3,DEFA1 (includes others),IL16,PF4	12
Cell-To-Cell Signaling and Interaction, Cellular Movement, Immune Cell Trafficking	attraction of lymphocytes	0.015	Increased	2.353	bias	AZU1,CCL11,CCL19,CCL22,CCL5,CXCL10,CXCL12,CXCL8,CXCR3,DEFA1 (includes others),IL16	11
Cell-To-Cell Signaling and Interaction, Hematological System Development and Function	activation of blood cells	4.23e-05	Increased	4.51		ADORA2A,AGER,AVP,AZU1,BLK,BMP2K,C3,CADM1,CALCA,CALR,CCL11,CCL22,CCL26,CCL5,CCR7,CD14,CD19,CD1B,CD1C,CD209,CD226,CD244,CD247,CD3E,CD44,CD48,CD86,CD8A,CEACAM1,CEACAM3,CHGA,CLEC4M,CNR2,CPB2,CSF1,CXCL10,CXCL12,CXCL8,DNASE1,DOCK2,DOK3,EBF1,ELANE,ENTPD1,EPO,F7,FAS,FCAR,FOXD1,FOXJ1,FOXP3,FPR1,GFI1,GNLY,GP1BA,GP6,HAVCR1,HAVCR2,HMOX1,HNF4A,HRH2,HSP90B1,ICOS,IFNA10,IFNA4,IFNA6,IFNB1,IFNK,IGHG1,IL16,IL1RN,I…	158
Cell-To-Cell Signaling and Interaction, Hematological System Development and Function, Immune Cell Trafficking, Inflammatory Response	activation of leukocytes	5.07e-05	Increased	4.174		ADORA2A,AGER,AZU1,BLK,BMP2K,C3,CADM1,CALCA,CALR,CCL11,CCL22,CCL26,CCL5,CCR7,CD14,CD19,CD1B,CD1C,CD209,CD226,CD244,CD247,CD3E,CD44,CD48,CD86,CD8A,CEACAM1,CEACAM3,CHGA,CLEC4M,CNR2,CPB2,CSF1,CXCL10,CXCL12,CXCL8,DNASE1,DOCK2,DOK3,EBF1,ELANE,EPO,F7,FAS,FCAR,FOXD1,FOXJ1,FOXP3,FPR1,GFI1,GNLY,HAVCR1,HAVCR2,HMOX1,HNF4A,HRH2,HSP90B1,ICOS,IFNA10,IFNA4,IFNA6,IFNB1,IFNK,IGHG1,IL16,IL1RN,IL2,IL21,IL23A,IL24,IL…	149
Cell-To-Cell Signaling and Interaction, Hematological System Development and Function, Immune Cell Trafficking, Inflammatory Response	activation of lymphocytes	2.71e-05	Increased	3.825		ADORA2A,BLK,BMP2K,CCL11,CCL22,CCL5,CD19,CD1B,CD1C,CD209,CD226,CD244,CD247,CD3E,CD44,CD48,CD86,CD8A,CEACAM1,CXCL10,CXCL12,CXCL8,DNASE1,DOK3,EBF1,ELANE,FAS,FOXD1,FOXJ1,FOXP3,GFI1,HAVCR1,HAVCR2,HRH2,HSP90B1,ICOS,IFNA10,IFNA4,IFNA6,IFNB1,IFNK,IGHG1,IL1RN,IL2,IL21,IL23A,IL24,IL27,IL33,IRF6,ITGAL,JAK3,KCNA3,KCNN4,KIR3DL1,KLRC1,KLRD1,LAX1,LCK,LEP,LGALS9,LILRB1,LILRB3,LTF,NBR1,NCR1,NCR2,NCR3,NT5E,OSM,P2R…	98
Cell-To-Cell Signaling and Interaction, Hematological System Development and Function, Immune Cell Trafficking, Inflammatory Response	activation of mononuclear leukocytes	1.24e-05	Increased	3.802		ADORA2A,AZU1,BLK,BMP2K,CCL11,CCL22,CCL5,CD14,CD19,CD1B,CD1C,CD209,CD226,CD244,CD247,CD3E,CD44,CD48,CD86,CD8A,CEACAM1,CSF1,CXCL10,CXCL12,CXCL8,DNASE1,DOK3,EBF1,ELANE,F7,FAS,FOXD1,FOXJ1,FOXP3,GFI1,HAVCR1,HAVCR2,HRH2,HSP90B1,ICOS,IFNA10,IFNA4,IFNA6,IFNB1,IFNK,IGHG1,IL1RN,IL2,IL21,IL23A,IL24,IL27,IL33,IRF6,ITGAL,JAK3,KCNA3,KCNN4,KIR3DL1,KLRC1,KLRD1,LAX1,LBP,LCK,LEP,LGALS9,LILRB1,LILRB3,LTF,NBR1,NCR1,…	107
Cell-To-Cell Signaling and Interaction, Hematological System Development and Function, Immune Cell Trafficking, Inflammatory Response	activation of T lymphocytes	0.000213	Increased	3.099		ADORA2A,CCL11,CCL22,CCL5,CD209,CD226,CD247,CD3E,CD44,CD48,CD86,CD8A,CEACAM1,CXCL10,CXCL8,FAS,FOXD1,FOXJ1,FOXP3,GFI1,HAVCR1,HAVCR2,HRH2,HSP90B1,ICOS,IFNA10,IFNA4,IFNA6,IFNB1,IFNK,IGHG1,IL2,IL21,IL23A,IL24,IL27,IL33,ITGAL,JAK3,KCNA3,KCNN4,KIR3DL1,KLRC1,KLRD1,LAX1,LCK,LGALS9,LILRB1,NBR1,NT5E,OSM,P2RX7,PBX1,PDCD1LG2,PLA2G2A,PLP1,PRL,PTPN22,PTPRC,SIRPG,SIT1,SLC11A1,TACR1,THY1,TIGIT,TLR3,TLR8,TLR9,TNFR…	73
Cell-To-Cell Signaling and Interaction, Hematological System Development and Function, Immune Cell Trafficking, Inflammatory Response	activation of neutrophils	0.0223	Increased	2.654		CALCA,CCL22,CCL5,CD14,CEACAM3,CPB2,CXCL8,FCAR,FPR1,HMOX1,IL1RN,IL2,LTF,PF4,PRG3,PRTN3,S100A7,SELE,SELL,SLC11A1,TLR9,TNFRSF9	22
Cell-To-Cell Signaling and Interaction, Hematological System Development and Function, Immune Cell Trafficking, Inflammatory Response	activation of phagocytes	0.000404	Increased	2.307		AZU1,C3,CALCA,CALR,CCL11,CCL22,CCL5,CCR7,CD14,CD209,CD226,CD86,CEACAM3,CHGA,CLEC4M,CNR2,CPB2,CSF1,CXCL10,CXCL8,EPO,FAS,FCAR,FPR1,GNLY,HAVCR1,HMOX1,HNF4A,HRH2,HSP90B1,IFNA10,IFNA4,IFNA6,IFNB1,IFNK,IL1RN,IL2,IL21,IL23A,IL24,IL27,IL33,IL37,IRF6,KNG1,LBP,LECT2,LEP,LGALS9,LTF,MSR1,NPY,P2RX7,PF4,PLA2G10,PLA2G2A,POMC,PRG3,PROS1,PRTN3,S100A12,S100A7,S100A9,SBNO2,SCN9A,SELE,SELL,SLC11A1,SLC6A4,SPACA3,TLR3…	80
Cell-To-Cell Signaling and Interaction, Hematological System Development and Function, Immune Cell Trafficking, Inflammatory Response	activation of myeloid cells	0.00245	Increased	2.047		AZU1,C3,CALCA,CCL11,CCL22,CCL26,CCL5,CD14,CD226,CD86,CEACAM3,CHGA,CNR2,CPB2,CSF1,CXCL10,CXCL8,EPO,FCAR,FPR1,HAVCR1,HMOX1,HNF4A,IFNA10,IFNA4,IFNA6,IFNB1,IFNK,IL16,IL1RN,IL2,IL21,IL24,IL27,IL33,IL37,IRF6,KNG1,LBP,LECT2,LEP,LTF,MSR1,NPY,P2RX7,PF4,PLA2G10,PLA2G2A,POMC,PRG3,PROS1,PRTN3,RET,S100A12,S100A7,S100A9,SBNO2,SELE,SELL,SLC11A1,SLC6A4,SPACA3,TLR3,TLR8,TLR9,TNFRSF9,TNFSF10,TNFSF11,TREM1,TRPV1,VTN	71
Cell-To-Cell Signaling and Interaction, Hematological System Development and Function, Inflammatory Response	immune response of neutrophils	0.00876	Increased	2.75		ADORA2A,C3,CD44,CEACAM3,CXCL10,CXCL8,FCAR,FPR1,IGHA1,ITGAX,NTN1,SELPLG,SFTPA1,TLR3,VAV1,VTN	16
Cell-To-Cell Signaling and Interaction, Hematological System Development and Function, Tissue Development	interaction of lymphocytes	0.000788	Increased	2.385		CALCA,CALR,CCL11,CCL21,CCL28,CCL5,CCR7,CD209,CD86,CLEC4M,CXCL10,CXCL12,CXCR3,FAS,ICOS,IL2,ITGA4,ITGAL,LCK,MSN,NPY,PLCB1,SELPLG,TNFSF11,ZP3	25
Cell-To-Cell Signaling and Interaction, Hematological System Development and Function, Tissue Development	interaction of T lymphocytes	0.00118	Increased	2.385		CALCA,CALR,CCL11,CCL21,CCL28,CCL5,CCR7,CD209,CD86,CXCL10,CXCL12,CXCR3,FAS,ICOS,IL2,ITGA4,ITGAL,LCK,MSN,NPY,PLCB1,SELPLG,TNFSF11,ZP3	24
Cell-To-Cell Signaling and Interaction, Hematological System Development and Function, Tissue Development	interaction of mononuclear leukocytes	0.000402	Increased	2.178		CALCA,CALR,CCL11,CCL21,CCL28,CCL5,CCR7,CD14,CD209,CD86,CLEC4M,CXCL10,CXCL12,CXCR3,FAS,ICOS,IL2,ITGA4,ITGAL,LCK,MSN,NPY,PLCB1,SELPLG,TNFSF11,ZP3	26
Cell-To-Cell Signaling and Interaction, Hematological System Development and Function, Tissue Development	binding of T lymphocytes	0.00423	Increased	2.106		CALCA,CALR,CCL21,CCL28,CCL5,CD86,CXCL10,CXCL12,CXCR3,FAS,ICOS,IL2,ITGA4,ITGAL,LCK,MSN,NPY,SELPLG,TNFSF11	19
Cell-To-Cell Signaling and Interaction, Inflammatory Response	immune response of leukocytes	1.19e-05	Increased	2.981		ADORA2A,ALOX15,C3,CCL11,CCL19,CCL21,CD44,CD48,CEACAM3,CXCL10,CXCL8,CYP2S1,DOCK2,FCAR,FCGR2B,FCN1,FPR1,HAVCR2,HMOX1,ICOS,IFNB1,IGHA1,IL1RAP,IL2,IL21,IL23A,IL6R,IL6ST,ITGAX,KLK3,LGALS9,NCR1,NCR2,NCR3,NTN1,OSM,P2RX7,PDCD1LG2,PF4,PLP1,PPARG,PTPRC,RAPGEF3,SCN5A,SELPLG,SFTPA1,SIGLEC11,TLR3,TLR8,TLR9,TNFRSF9,TNFSF11,TREM1,VAV1,VTN	55
Cell-To-Cell Signaling and Interaction, Inflammatory Response	immune response of phagocytes	7.83e-05	Increased	2.019		ADORA2A,ALOX15,C3,CCL19,CCL21,CD44,CEACAM3,CXCL10,CXCL8,CYP2S1,DOCK2,FCAR,FCN1,FPR1,HMOX1,IFNB1,IGHA1,IL2,IL21,IL6R,IL6ST,ITGAX,NTN1,OSM,P2RX7,PF4,PPARG,RAPGEF3,SCN5A,SELPLG,SFTPA1,SIGLEC11,TLR3,TLR9,TREM1,VAV1,VTN	37
Cellular Development, Cellular Growth and Proliferation, Hematological System Development and Function	proliferation of lymphocytes	0.00676	Increased	2.341		A2M,ADORA2A,AGER,ATM,BATF,CCL25,CCL5,CD14,CD19,CD209,CD226,CD24,CD244,CD247,CD33,CD37,CD3E,CD44,CD48,CD86,CD8A,CEACAM1,CXCL12,EPO,FAS,FCER2,FCGR2B,FOXP3,GFI1,GRM5,HAVCR1,HAVCR2,HMOX1,HRH2,HSP90B1,HSPA5,HSPA8,ICOS,IFNA10,IFNA4,IFNA6,IFNB1,IFNK,IGF2,IGHG1,IGHM,IL12RB2,IL17C,IL1RN,IL2,IL21,IL21R,IL23A,IL24,IL27,IL33,IL6ST,IRF6,ITGAL,JAK3,KCNA3,KCNN4,KIR2DS4 (includes others),LCK,LEP,LGALS9,LILRB1,LI…	102
Cellular Development, Cellular Growth and Proliferation, Hematological System Development and Function	proliferation of T lymphocytes	0.00227	Increased	2.199		A2M,ADORA2A,AGER,BATF,CCL25,CCL5,CD14,CD209,CD226,CD24,CD244,CD247,CD33,CD37,CD3E,CD44,CD48,CD86,CD8A,CEACAM1,CXCL12,FAS,FOXP3,GFI1,HAVCR1,HAVCR2,HMOX1,HRH2,HSP90B1,HSPA5,HSPA8,ICOS,IFNA10,IFNA4,IFNA6,IFNB1,IFNK,IGF2,IGHG1,IGHM,IL12RB2,IL17C,IL2,IL21,IL23A,IL27,IL6ST,ITGAL,JAK3,KCNA3,KCNN4,KIR2DS4 (includes others),LCK,LEP,LGALS9,LILRB1,LILRB4,LRRC32,LTF,NOS1,PDCD1LG2,PDE4D,PIM1,PLP1,PPL,PRL,PTPR…	84
Cellular Development, Cellular Growth and Proliferation, Hematological System Development and Function	proliferation of immune cells	0.00598	Increased	2.166		A2M,ADORA2A,AGER,ATM,BATF,CCL20,CCL25,CCL5,CD14,CD19,CD209,CD226,CD24,CD244,CD247,CD33,CD37,CD3E,CD44,CD48,CD86,CD8A,CEACAM1,CSF1,CXCL10,CXCL12,CXCL8,DCN,EPO,FAS,FCER2,FCGR2B,FOXP3,GFI1,GRM5,HAO1,HAVCR1,HAVCR2,HMOX1,HRH2,HSP90B1,HSPA5,HSPA8,ICOS,IFNA10,IFNA4,IFNA6,IFNB1,IFNK,IGF2,IGHG1,IGHM,IL12RB2,IL17C,IL1RN,IL2,IL21,IL21R,IL23A,IL24,IL27,IL33,IL6R,IL6ST,IRF6,IRF8,ITGAL,JAK3,KCNA3,KCNN4,KIR2DS4…	116
Cellular Development, Cellular Growth and Proliferation, Hematological System Development and Function	proliferation of mononuclear leukocytes	0.0116	Increased	2.164		A2M,ADORA2A,AGER,ATM,BATF,CCL25,CCL5,CD14,CD19,CD209,CD226,CD24,CD244,CD247,CD33,CD37,CD3E,CD44,CD48,CD86,CD8A,CEACAM1,CSF1,CXCL12,EPO,FAS,FCER2,FCGR2B,FOXP3,GFI1,GRM5,HAVCR1,HAVCR2,HMOX1,HRH2,HSP90B1,HSPA5,HSPA8,ICOS,IFNA10,IFNA4,IFNA6,IFNB1,IFNK,IGF2,IGHG1,IGHM,IL12RB2,IL17C,IL1RN,IL2,IL21,IL21R,IL23A,IL24,IL27,IL33,IL6ST,IRF6,ITGAL,JAK3,KCNA3,KCNN4,KIR2DS4 (includes others),LCK,LEP,LGALS9,LILR…	103
Cellular Function and Maintenance	engulfment of leukocytes	0.00191	Increased	2.787		ALOX15,C3,CALR,CCL5,CD209,CD44,CEACAM3,CXCL10,CYP2S1,DOCK2,FCN1,HMOX1,IL2,IL21,P2RX7,PF4,RAPGEF3,SCN5A,SELPLG,SFTPA1,SIGLEC11,TLR3,TREM1,VAV1	24
Cellular Function and Maintenance	ion homeostasis of cells	0.00037	Increased	2.745		A2M,A4GALT,ABCC3,ATP7A,AVP,C3,CALB2,CALCA,CALCR,CALR,CCL11,CCL15,CCL19,CCL20,CCL21,CCL22,CCL25,CCL26,CCL5,CCR7,CD19,CD24,CD247,CD3E,CD52,CD8A,CEACAM3,CHGA,CHRM3,CLCN3,CLDN16,CLIC5,CXCL10,CXCL12,CXCL8,CXCR3,DEFA1 (includes others),DEFB1,DEFB103A/DEFB103B,DEFB104A/DEFB104B,DRD5,EPO,F7,FAS,GCM2,GPR132,GPR183,GRIN1,H2AFY,HPX,HSPA5,HTR1B,HTR1D,JPH3,KCNMA1,KCNN2,KCNN4,KL,KLK4,KNG1,LAX1,LCP2,LEP,LILRB1,…	105
Cellular Function and Maintenance	engulfment of blood cells	0.00174	Increased	2.535		ALOX15,C3,CALR,CCL5,CD209,CD44,CEACAM3,CXCL10,CYP2S1,DOCK2,FCN1,GP1BA,HMOX1,IL2,IL21,ITGAX,P2RX7,PF4,RAPGEF3,SCN5A,SELPLG,SFTPA1,SIGLEC11,TLR3,TREM1,VAV1	26
Cellular Function and Maintenance	engulfment of phagocytes	0.00206	Increased	2.487		ALOX15,C3,CALR,CD209,CD44,CEACAM3,CXCL10,CYP2S1,DOCK2,FCN1,HMOX1,IL2,IL21,P2RX7,PF4,RAPGEF3,SCN5A,SELPLG,SFTPA1,SIGLEC11,TLR3,VAV1	22
Cellular Function and Maintenance	maintenance of cells	0.00582	Increased	2.414	bias	ADGRV1,BBS1,CDH23,FZD7,GLIS3,HTR4,IL2,IL21,IL23A,LIN28A,NGF,PCDH15,PROM1,THPO,TNFSF11,USH1C,USH2A	17
Cellular Function and Maintenance, Molecular Transport	flux of ion	3.19e-05	Increased	2.519		A2M,A4GALT,ABCC3,AVP,C3,CALB2,CALCA,CCL11,CCL15,CCL19,CCL20,CCL21,CCL22,CCL25,CCL26,CCL5,CD19,CD247,CD3E,CD8A,CEACAM3,CHRM3,CLCN3,CLIC5,CXCL10,CXCL12,CXCL8,CXCR3,DEFA1 (includes others),DEFB1,DEFB103A/DEFB103B,DEFB104A/DEFB104B,EPO,F7,FAS,GPR132,GPR183,GRIN1,H2AFY,HTR1B,HTR1D,JPH3,KCNN2,KCNN4,KLK4,KNG1,LAX1,LCP2,LEP,LILRB1,MMP1,MRGPRD,MS4A1,NPPC,NPY,NTF3,NTF4,NTS,P2RX7,PKD1,POU5F1,PRKCB,PRKCG,PTP…	80
Cellular Function and Maintenance, Molecular Transport	efflux of halide	0.0197	Increased	2.213		CLCN3,CLIC5,SLC26A4,SLC4A1,SLC4A8	5
Cellular Function and Maintenance, Molecular Transport	efflux of monovalent inorganic anion	0.0197	Increased	2.213		CLCN3,CLIC5,SLC26A4,SLC4A1,SLC4A8	5
Cellular Function and Maintenance, Molecular Transport	efflux of anion	0.0117	Increased	2.194		ABCC3,CLCN3,CLIC5,SLC26A4,SLC4A1,SLC4A8	6
Cellular Growth and Proliferation	inhibition of cells	0.0106	Increased	2.202		ACAN,ADORA2A,AMH,BMP7,CD19,CD244,CSF1,CXCL10,ENTPD1,FCGR2B,FOXD3,FOXP3,GNLY,HAVCR2,HRH2,IL1RN,IL2,IL27,ITGA4,LEP,LILRB1,NCR3,NPPB,NPY,OSM,PF4,PPARG,PRDM1,RAPGEF3,SELE,TLR9,TNFRSF4,TNFSF10,TWIST1,UXT	35
Cellular Growth and Proliferation, Hematological System Development and Function	inhibition of leukocytes	0.00912	Increased	2.614		ADORA2A,CD19,CD244,ENTPD1,FCGR2B,FOXP3,HAVCR2,HRH2,IL2,IL27,ITGA4,LEP,LILRB1,NCR3,PF4,RAPGEF3,SELE,TLR9,TNFRSF4,TNFSF10,UXT	21
Cellular Movement, Hematological System Development and Function, Immune Cell Trafficking	migration of leukocyte cell lines	0.0175	Increased	2.538	bias	C3,CCL15,CCL22,CCL5,CD44,CXCL12,CXCL8,DEFB1,DEFB103A/DEFB103B,DEFB104A/DEFB104B	10
Cellular Movement, Hematological System Development and Function, Immune Cell Trafficking	Lymphocyte migration	0.0129	Increased	2.185		ACKR2,ADORA2A,AZU1,CALR,CCL11,CCL19,CCL20,CCL21,CCL22,CCL25,CCL27,CCL28,CCL5,CCR7,CD209,CD226,CD247,CD3E,CD44,CD48,CD86,CMKLR1,CXCL10,CXCL12,CXCL8,CXCR3,DEFA1 (includes others),DEFB1,DEFB103A/DEFB103B,DEPTOR,FAS,GNLY,GPR183,ICOS,IL16,IL17RA,IL2,IL21,ITGA4,ITGAL,JAK3,LCK,LEP,MAPK10,NT5E,NTN1,PDCD1LG2,PRKCZ,RAP1GAP,RARRES2,RASGRP1,S100A7,SCGB1D4,SELE,SELL,SELPLG,SERP1,TLR9,TNFRSF14,TNFRSF4,TNFSF13B…	62
Cellular Movement, Hematological System Development and Function, Immune Cell Trafficking	cell movement of myeloid cells	0.017	Increased	2.155		ACKR1,ADORA2A,AGER,AZU1,C3,CALCA,CCL11,CCL15,CCL20,CCL21,CCL22,CCL26,CCL5,CD14,CMKLR1,CNP,CSF1,CSF2RA,CXCL10,CXCL12,CXCL6,CXCL8,CXCR3,DEFA1 (includes others),DEFB1,DEFB103A/DEFB103B,DEFB104A/DEFB104B,ELANE,ELN,EPO,FAS,FCAR,FPR1,GNLY,GREM1,HAVCR1,HMOX1,IFNB1,IL16,IL1RN,IL2,IL20,IL33,IRF6,ITGA4,ITGAD,ITGAL,ITGAX,JAML,LEP,LGALS9,LPA,LTF,MST1,NGF,NPPB,NT5E,NTN1,OPRM1,P2RX7,PF4,PIGR,PPARG,PRKCB,PRKCZ,…	88
Cellular Movement, Hematological System Development and Function, Immune Cell Trafficking, Inflammatory Response	chemotaxis of myeloid cells	0.00498	Increased	2.954		ADORA2A,AGER,AZU1,C3,CALCA,CCL11,CCL15,CCL20,CCL21,CCL22,CCL26,CCL5,CMKLR1,CSF1,CSF2RA,CXCL10,CXCL12,CXCL6,CXCL8,CXCR3,DEFA1 (includes others),DEFB1,DEFB103A/DEFB103B,DEFB104A/DEFB104B,ELANE,ELN,FPR1,GNLY,HAVCR1,IL16,IL2,IL20,IL33,ITGA4,ITGAL,JAML,LGALS9,LPA,MST1,NPPB,OPRM1,PF4,PIGR,PPARG,PRKCB,PRTN3,PTPRC,RARRES2,S100A12,S100A7,S100A9,SELE,SERPINA3,SFTPD,THBS4,TNFSF11,VEGFD	57
Cellular Movement, Hematological System Development and Function, Immune Cell Trafficking, Inflammatory Response	chemotaxis of phagocytes	0.0122	Increased	2.656		ADORA2A,AZU1,C3,CALCA,CCL11,CCL15,CCL19,CCL20,CCL21,CCL22,CCL5,CCR7,CMKLR1,CSF1,CSF2RA,CXCL10,CXCL12,CXCL6,CXCL8,CXCR3,DEFA1 (includes others),DEFB1,DEFB103A/DEFB103B,DEFB104A/DEFB104B,ELANE,ELN,FPR1,GNLY,HAVCR1,IL16,IL20,IL33,ITGA4,ITGAL,JAML,LPA,MST1,NPPB,OPRM1,PF4,PIGR,PRKCB,PRTN3,PTGDR,RARRES2,S100A12,S100A7,S100A9,SCT,SELE,SERPINA3,SFTPD,THBS4,TNFSF11,VEGFD	55
Inflammatory Response	inflammatory response	0.000355	Increased	2.073		ACKR2,ADAMTS13,ADORA2A,AGER,ALOX15,ANGPTL4,AOX1,APOL3,ATF3,AVP,AZU1,C3,CALCA,CCL11,CCL15,CCL19,CCL20,CCL21,CCL22,CCL25,CCL26,CCL27,CCL28,CCL3L3,CCL5,CCR7,CD14,CEACAM3,CHGA,CIRBP,CMKLR1,CNR2,CPB2,CREB3L3,CRHBP,CSF1,CSF2RA,CXCL10,CXCL12,CXCL6,CXCL8,CXCR3,DEFA1 (includes others),DEFB1,DEFB103A/DEFB103B,DEFB104A/DEFB104B,ELANE,ELN,EPO,F7,FCAR,FPR1,GNAS,GNAZ,GNLY,HAVCR1,HAVCR2,HMOX1,HNF4A,IFNA10,IFNA4…	147
Molecular Transport	quantity of metal	0.000762	Increased	3.307		A2M,A4GALT,ACKR1,ACKR2,ADRA1A,ATP2B2,ATP7A,AVP,C3,CABP1,CACNA1D,CALCA,CALCR,CALR,CCL11,CCL19,CCL20,CCL21,CCL22,CCL3L3,CCL5,CD247,CD8A,CHGA,CHRM3,CP,CRACR2A,CSF1,CXCL10,CXCL12,CXCL8,CXCR3,DCN,ELN,ENTPD1,ENTPD2,EPO,FAS,FGF3,FGF5,FPR1,GNAS,GP6,GPER1,GRIN1,GRIN2A,GRK5,GRM1,HBA1/HBA2,HCRT,HSPA5,IGF2,KCNJ10,KNG1,LCK,LEP,LILRB4,LPA,MCHR2,NCAM1,NGF,NMUR1,NPY,NTF3,NTS,OPRM1,OXTR,P2RX7,PLCB1,PLCE1,POMC,PRK…	94
Molecular Transport	quantity of metal ion	0.000275	Increased	3.135		A2M,A4GALT,ACKR1,ACKR2,ADRA1A,ATP2B2,AVP,C3,CABP1,CACNA1D,CALCA,CALCR,CALR,CCL11,CCL19,CCL20,CCL21,CCL22,CCL3L3,CCL5,CD247,CD8A,CHGA,CHRM3,CRACR2A,CSF1,CXCL10,CXCL12,CXCL8,CXCR3,DCN,ELN,ENTPD1,ENTPD2,EPO,FAS,FGF3,FGF5,FPR1,GNAS,GP6,GPER1,GRIN1,GRIN2A,GRK5,GRM1,HBA1/HBA2,HCRT,HSPA5,IGF2,KCNJ10,KNG1,LCK,LEP,LILRB4,LPA,MCHR2,NCAM1,NGF,NMUR1,NPY,NTF3,NTS,OPRM1,OXTR,P2RX7,PLCB1,PLCE1,POMC,PRKCB,PTPRC,…	92
Molecular Transport	transport of chloride	0.0184	Increased	2.646		AVP,BEST1,CLCA4,CLIC3,CLIC5,FXYD3,NMUR1,SLC12A7,SLC26A4,SLC26A7,SLC26A8,SLC26A9,SLC4A1	13
Molecular Transport	transport of monovalent inorganic cation	6.22e-05	Increased	2.138	bias	ACTN2,ANK3,ASIC2,ATP6V0A4,ATP6V0D2,AVP,KCNA1,KCNA10,KCNA2,KCNA3,KCNA6,KCNB2,KCNC1,KCNC3,KCNC4,KCNIP2,KCNJ10,KCNJ15,KCNJ6,KCNK4,KCNK5,KCNK7,KCNMA1,KCNMB1,KCNN1,KCNN4,KCNQ2,KCNQ4,KCNS1,KCNV1,NDRG2,NOX1,NOX5,P2RX7,SCN2A,SCN5A,SCN7A,SCN9A,SCNN1D,SLC17A4,SLC46A1,TRAPPC10,WNK3	43
Nervous System Development and Function	sensation	0.00197	Increased	2.01		ADORA2A,AGER,ASIC3,CCL5,CXCL12,EPO,HCRT,KNG1,NGF,NPPC,NTF3,NTSR2,OPRL1,TRPV1	14
Tissue Development	development of connective tissue	0.0197	Increased	2.206		B4GALNT1,BCL11B,BMP1,CCL11,CD44,CHST13,CIITA,COL11A2,CSF1,CSGALNACT1,CXCL8,DCSTAMP,EPO,FGF18,FGFR3,HES5,IL11,IL17F,IL23A,IL33,IL6R,LPIN1,MST1,PAX6,PPARG,PRDM1,PSTPIP2,RUNX1,RUNX2,SHH,SNX10,STMN1,THNSL2,TNFRSF11B,TNFRSF9,TNFSF10,TNFSF11,TWIST1,VCAN,WNT1,WNT10B,WNT3A,WNT7B	43
